# Supplementary material for: A Complex Network Approach to Stylometry
Source: PLoS One. 2015 Aug 27;10(8):e0136076. doi: 10.1371/journal.pone.0136076 (PMC4552030; doi:10.1371/journal.pone.0136076)
Supplement: S1 File — (ZIP) [file pone.0136076.s001.zip › authorship_dataset/a8_pierre.txt]

strange summer morning country sojourner city shall early walk forth field wonder-smitten trance-like aspect green golden world flower stir tree forget wave grass seem cease grow nature suddenly become conscious own profound mystery feel refuge silence sink wonderful indescribable repose such morning june issue embower high-gabled old home father pierre dewily refresh spiritualize sleep gayly enter long wide elm-arched street village unconsciously bend step cottage peep view end vista verdant trance lie wide come brindled kine dreamily wander pasture follow drive ruddy-cheeked white-footed boy touch bewitch loveliness silence pierre cottage lift eye swiftly pause fix glance upper open casement now impassioned youthful pause enkindle cheek eye sill casement snow-white glossy pillow repose trailing shrub softly rest rich crimson flower mayst seek pillow odoriferous flower think pierre hour own cheek must rest lucy pierre heart ring heart voice rang moment bright hush morning two stand silently ardently eye behold mutual reflection boundless admiration love pierre laugh youth last hast forget bid good-morning would little good-mornings good-evenings good day week month year thee pierre bright pierre pierre truly think youth still gaze inexpressible fondness truly sky ope invoking angel look would return thee thy manifold good-morning lucy presume had'st live night heaven belong'st region infinite day fie now pierre youth always swear love love profane mortally reach heaven fly'st again pierre art always circumvent tell youth show sweet expertness turn trifle trophy know fashion shake casement shrub dislodge flower conspicuously fasten bosom must now lucy see color march bravissimo oh recruit ii pierre son affluent haughty widow lady externally furnish singular example preservative beautify influence unfluctuating rank health wealth join fine mind medium culture uncankered inconsolable grief never wear sordid care mature age rise still miraculously cling cheek litheness completely uncoiled waist smoothness unscrolled brow diamondness depart eye lit bediademed ball-room light mrs glendinning still eclipse young charm choose encourage would follow train infatuated suitor little less young own son pierre reverential devoted son seem lover enough widow bloom pierre namelessly annoyed sometimes even jealously transport too ardent admiration handsome youth now catch unintended snare seem entertain insane hope wed unattainable being pierre more playful malice openly swear man gray-beard beardless dare propose marriage mother man would peremptory unrevealed agency immediately disappear earth romantic filial love pierre seem fully return triumphant maternal pride widow clear-cut lineament noble air son see own grace strangely translate opposite sex striking personal resemblance mother seem long stand still beauty heedless pass year pierre seem meet half-way splendid precocity form feature advance mature stand-point time pedestaled mother long stand playfulness unclouded love strange license perfect confidence mutual understanding point long breed wont call brother sister public private usage throw stranger mode address suspect sportful assumption amaranthiness mrs glendinning fully sustain youthful pretension thus freely lightsomely mother son flow pure join current life fair river bear wave sideways repel rock thenceforth destined forever divide two unmixing stream excellent english author time enumerate prime advantage natal lot cite foremost first see rural light pierre choice fate bear nurture country surround scenery uncommon loveliness perfect mould delicate poetic mind popular name fine feature appeal proud patriotic family association historic line glendinning meadow slope shaded rear manorial mansion winding river indian battle fight early day colony battle paternal great-grandfather pierre mortally wound sit unhorse saddle grass die voice still cheer man fray saddle-meadows name likewise extend mansion village plain day s walk pierre rise storied height revolutionary war grandfather several month defend rude all-important stockaded fort repeat combine assault indian tory regular fort gentlemanly murderous half-breed brandt flee survive dine general glendinning amicable time follow vindictive war association saddle-meadows full pride pierre glendinning deed estate long hold bear cypher three indian king aboriginal conveyancer noble wood plain thus loftily day circumscribed youth pierre glance background race little recking maturer large interior development forever deprive thing full power pride soul breeding pierre would unwisely contract youth unintermittingly pass rural scene very early period begin accompany father mother mother alone annual visit city naturally mingle large polished society pierre insensibly form airier grace life enfeeble vigor derive martial race foster country s clarion air thus liberally develop person manner pierre deficient still good fine culture vain spend long summer afternoon deep recess father s fastidiously pick decorous library spenserian nymph early lead many maze all-bewildering beauty thus graceful glow limb soft imaginative flame heart pierre glide maturity thoughtless period remorseless insight delicate warmth seem frigid madly demand more ardent fire pride love bountifully provide youthful nurture pierre neglect culture deep element maxim father pierre gentlemanhood vain claim preposterous absurd primeval gentleness golden humanity religion thoroughly wrought complete texture character pronounce gentleman could also rightfully assume meek kingly style christian age sixteen pierre partook mother holy sacraments needless more difficult perhaps trace precisely absolute motive prompt youthful vow enough pierre descend numerous noble quality ancestor now stand heir forest farm same insensible slide process seem inherit docile homage venerable faith first glendinning bring sea shadow english minister thus pierre complete polished steel gentleman gird religion s silken sash great-grandfather s soldierly fate teach generous sash last bitter trial furnish wearer glory s shroud life worn grace s sake death might safely hold man thus alive beauty poesy father s faith pierre little foresaw world hath secret deep beauty life burden heavy death perfect pierre long seem illuminated scroll life thus hiatus discoverable sweetly-writ manuscript sister omit text mourn delicious feeling fraternal love deny could fictitious title often lavish mother supply absent reality emotion most natural full cause reason even pierre time entirely appreciate surely gentle sister second good gift man first point occurrence wife come sisterless bachelor time much make deliciousness wife already lie sister oh father daughter cried pierre might love protect fight need must glorious thing engage mortal quarrel sweet sister s behalf now thing would heaven sister thus ere entrance gentler bond lover thus often would pierre invoke heaven sister pierre know thing man might pray thing responsive gratification devout prayer youth may strange yearning pierre sister part origin still stranger feeling loneliness sometimes experience solitary head family surnamed male glendinning extant powerful populous family degree run female branch pierre find surround numerous kinsman kinswoman companion surnamed male glendinning duplicate reflect mirror more wonted natural mood thought wholly sad nay sometimes mount exultant swell ruddiness flushfulness vain-gloriousness youthful soul fondly hope monopoly glory cap fame-column tall shaft erect noble sire unadmonished pierre foreboding prophetic lesson teach less palmyra s quarry palmyra s ruin ruin crumble uncompleted shaft league age leave quarry crumble corresponding capital also incomplete time seize spoil time crush egg proud stone stand cloud time leave abased soil oh quenchless feud time hath son man iii say beautiful country pierre appeal very proud memory mere chance thing fine country become ennoble deed sire pierre s eye hill swale seem sanctify very long uninterrupted possession race fond ideality eye affection hallow least trinket familiar person departed love pierre talisman touch whole earthly landscape remember hill own fine father gaze wood lawn stream tangled path many grand-dame merrily stroll girl vividly recall thing pierre deem part earth love-token very horizon memorial ring monarchical world very generally imagine demagoguical america sacred past hath fix statue erect thing irreverently seethe boil vulgar caldron everlasting uncrystalizing present conceit would seem peculiarly applicable social condition chartered aristocracy law entail can family america imposingly perpetuate certainly common saying declare family conspicuous may single half-century shall see abased maxim undoubtedly hold true commonalty city family rise burst bubble vat indeed democratic element operate subtile acid forever produce new thing corrode old south france verdigris primitive material kind green paint produce grape-vinegar pour copper plate now general can more significant decay idea corrosion hand can more vividly suggest luxuriance life idea green color green peculiar signet all-fertile nature herein apt analogy behold marked anomalousness america character abroad need surprise misconceive consider strangely contradict prior notion human thing wonderfully death become transmute life political institution land seem thing intensely artificial america seem possess divine virtue natural law most mighty nature s law death bring life still thing visible world ever-shifting nature hath unbounded sway grass annually change limb oak long term year defy annual decree america vast mass family blade grass few stand oak decay annually put forth new branch whereby time subtract make capitulate multiple virtue matter will superciliously fair spirit compare pedigree england strange may seem first blush claim equality dare say thing peerage book good statistical standard whereby judge compiler work can entirely insensible patronage most rely common intelligence own people shall suffice judge magnificence name must mislead humility thing breath lung hereditary present breath moment descended body present high priest jew can assuredly trace mere name also air likewise revel endless descendedness richmond st albans grafton portland buccleugh name old england present duke name stop own genuine pedigree charles ii find very fine fountain would deem least glorious parentage sun precisely parentage buccleugh example ancestress could avoid mother true accidentally omit preliminary rite king sire much bad small insult strike pauper mortal offense receive blow gentleman thing bye-blows king must signally unflattering england peerage keep alive incessant restoration creation man george iii manufacture five hundred twenty-two peer earldom abeyance five century suddenly assume commoner much descended art lawyer make flexibly bend direction thames sinuous natural course bridgewater canal more artificially conduct blood vein winding manufacture nobility perishable stubble fungous fungus graft family successively live die eternal soil name england day twenty-five hundred peerage extinct name survive empty air name more endurable man dynasty man air fill man s lung put life man man fill air put life honor name courtesy man st albans tell all-honorable all-eternal must still politely refer nell gwynne charles ii very few indeed hardly worthy note present title english family can trace thing direct unvitiated blood-descent thief knight norman charles ii direct genealogy seem vain jew clothesman tea-canister head turn first chapter st matthew make unmingled participation blood king saul long die ere career c�sar begin now preliminarily enlarge fact england immense mass state-masonry bring bear buttress uphold hereditary existence certain house kind can possibly admit omit mention hundred unobtrusive family new england might easily trace uninterrupted english lineage time charles blade speak old oriental-like english planter family virginia south randolphs example ancestor king james time marry pocahontas indian princess blood underived aboriginal royalty flow two hundred year consider most ancient magnificent dutch manor north perch mile meadow overspread adjacent country haughty rent-deeds hold thousand farmer tenant long grass grow water run hint surprising eternity deed seem make lawyer s ink unobliterable sea manor two century old present patron lord will show stake stone estate put stone least nell gwynne duke-mother bear genealogy own river hudson flow somewhat farther straight serpentine brooklet hyde park far-descended dutch meadow lie steep hindooish haze eastern patriarchalness sway mild crook pasture tenant flock shall feed long own grass grow long own water shall run such estate seem defy time s tooth condition take hold indestructible earth seem contemporize fee-simple eternity unimaginable audacity worm crawl soil imperially claim midland county england boast old oaken dining-hall three hundred man-at-arms could exercise rainy afternoon reign plantagenet lord patroons appeal past point present will show public census county part roll tenant range mountain high ben nevis snowdon wall regular army staff officer cross river artillery march primeval wood thread vast rocky defile send distrain three thousand farmer-tenants landlord blow fact most suggestive two way whereof shall nameless here may think existence such mighty lordship heart republic may wonder thus survive indian mound revolutionary flood survive exist now own present proprietor good nominal title peasant own father s old hat duke great-uncle s old coronet shall err very widely humbly conceive choose glorify inconsiderable way america will make good general case england short little matter large estate long pedigree pedigrees mean wherein flaw iv general term thus decide assert great genealogical real-estate dignity family america poetically establish richly aristocratic condition master pierre glendinning claim special family distinction observant reader sequel will fail show important circumstance consider reference singularly developed character most singular life-career hero will man dream last chapter merely intend foolish bravado solid purpose view now pierre stand noble pedestal shall see keep fine footing shall see fate hath just little bit small word two say world lay here glendinnings date pharaoh deed saddle-meadows three magus gospel deed hint indeed date three king indian king much finer pierre date pharaohs english farmer hampdens somewhat senior even old glendinning american manor boast few additional year square mile think possible youth nineteen merely way trial thing strew ancestral kitchen hearth-stone wheat stalk stand chimney thresh grain flail aerial evolution free play masonry impossible such flailer thresh wheat own ancestral kitchen chimney feel just little twinge two might call family pride say think would youthful pierre day descend breakfast catch sight old tattered british banner two hang arched window hall banner capture grandfather general fair fight think would time hear band military company village distinctly recognize peculiar tap british kettle-drum also capture grandfather fair fight suitably inscribe brass bestow saddle-meadows artillery corps think would sometimes mild meditative fourth july morning country carry garden way ceremonial cane long majestic silver-tipped staff major-general s baton wield plume-nodding musket-flashing review same grandfather several time here-in-before mention say consider pierre quite young very unphilosophical high-blooded sometimes read history revolutionary war possess mother very frequently make remote social allusion epaulette major-general grandfather say occasion way must very proud elated sort way seem too fond foolish pierre tell sort thing show sterling democrat truly noble man never brag arm own beg consider again pierre youngster believe will pronounce pierre thoroughgoing democrat time perhaps little too radical altogether fancy conclusion blame here make repetition verbally quote own word say choice fate pierre bear breed country noble american youth indeed more land indeed most rare choice lot observe country fine family boast country home more prominent proudly cite city seat too often american make fortune build great metropolitan house most metropolitan street most metropolitan town european same sort would thereupon migrate country herein european hath good poet philosopher aristocrat will deny country most poetical philosophical most aristocratic part earth most venerable numerous bard ennoble many fine title town more plebeian portion many thing plainly evince dirty unwashed face perpetually worn town country queen attend scrupulous lady s maid guise season town hath dress brick turn stone country hath brave dress week year sometimes change dress twenty-four time twenty-four hour country weareth sun day diamond queen s brow star night necklace gold bead town s sun smoky paste diamond town s star pinchbeck gold country nature plant pierre nature intend rare original development pierre never mind hereby prove ambiguous end beginning bravely blow wind-clarion blue hill pierre neigh lyrical thought trumpet-blast war-horse paw lyric foam whisper deep grove eve gentle whisper humanness sweet whisper love run pierre s thought-veins musical water pebble lift spangled crest thickly-starred night forth glimpse divine captain lord ten thousand mailed thought heroicness start pierre s soul glared insulted good cause defend country glorious benediction young pierre shall see blessing pass divine blessing hebrew shall see again say fate hath just little bit word two say world shall see wee little bit scrap latinity very way nemo contra deum nisi deus ipse v sister mary say pierre return sunrise stroll tap mother s chamber door know sister mary tree night abroad again morning smell coffee sister light step move door open show mrs glendinning resplendently cheerful morning robe hold gay wide ribbon hand good morning madam say pierre slowly bow genuine spontaneous reverence amusingly contrast sportive manner precede thus sweetly religiously familiarity affection bottom profound filial respect good afternoon pierre suppose afternoon come shall finish toilette here brother reach ribbon now acquit bravely seat glass await good office pierre first lady wait dowager duchess glendinning laugh pierre bow mother gracefully pass ribbon neck simply cross end front hold pierre try tack kiss sister oh pity sort fastening wo n't always hold s cameo fawn give last night slab wear thank considerate most politic sister stop here s ringlet romp now dear sister give assyrian toss head haughtily happy mother rise foot stand mirror criticize son s adornings pierre notice straggle tie slipper kneel secure now urn cry madam humorous gallantry offer arm mother pair descend breakfast mrs glendinning spontaneous maxim woman sometimes act think never appear presence son dishabille eminently become own independent observation thing reveal many very common maxim often become operatively lifeless vicarious reception vividly aware immense influence even close tie heart merest appearance make mind admire love graceful devotion pierre lie now high joy life omit slight trifle could possibly contribute preservation sweet flatter thing mary glendinning woman more ordinary vanity woman vanity can call life nearly fifty year never betray single publish impropriety cause know pang heart never yearn admiration birthright eternal privilege beauty always possess turn head spontaneously always encompass vanity many woman approach spiritual vice visible blemish peculiar case possess transcendent degree still token high health inasmuch never know yearn gratification entirely unconscious possess many woman carry light life flame forehead mary glendinning unknowingly bear hers infinite tracery feminine art evenly glow vase internally illuminate give outward sign lighting flame seem shine very virtue exquisite marble bluff corporeal admiration ball-room woman content admiration mother pierre general homage man select homage noble man feel appropriate right own maternal partiality add glorify rare absolute merit pierre consider voluntary allegiance affectionate soul representative fealty choice guild race thus replenish vein subtle vanity homage pierre alone content woman sense spirit admiration even noble most gifted man esteem long remain conscious possess directly influencing practical sorcery soul intellectual superiority mother pierre unavoidable weakness inexperienced unexpanded youth strangely docile maternal tuition nearly thing thus way interested affect mary glendinning reverence pierre invest proud delight witchery self-complacency possible most conquering virgin feel still more nameless infinitely delicate aroma inexpressible tenderness attentiveness refined honorable attachment cotemporary courtship precede final banns rite bouquet costly german wine too often evaporate pour love drink disenchant glass matrimonial day night high airy thing whole compass experience mortal life heavenly evanescence still further etherealize filial breast mary glendinning now very grand climacteric miraculously revive courteous lover-like adoration pierre altogether origin wonderful purely fortuitous combination happy rare accident earth limit duration climax fatal ordinary love soften spell still wheel mother son orbit joy seem glimpse glorious possibility divine emotion incident sweet season love capable indefinite translation many less signal relation many chequered life detached individual way seem realize here sweet dream religious enthusiast paint paradise come etherealize dross stain holy passion man shall unite kindred clime circle pure unimpairable delight vi little uncelestial trait opinion may mar romantic merit gentlemanly pierre glendinning always excellent appetite especially breakfast consider pierre s hand small ruffle white arm mean dainty complexion incline brown generally rise sun could sleep ride twenty walk twelve mile day fell fair-sized hemlock forest boxing fencing boat perform gymnastical feat consider athletic habitude pierre great fullness brawn muscle build manly brawn muscle three time day loudly clamor attention shall very soon perceive bountiful appetite vulgar reproach right royal grace honor pierre attest man gentleman thoroughly develop gentleman always robust healthy robustness health great trencher-man pierre mother descend breakfast pierre scrupulously see supply little thing convenient twice thrice order respectable immemorial date servitor adjust re-adjust window-sash unkind current air take undue liberty mother s neck see very quiet inconspicuous way also direct unruffled date swing horizontally particular light fine joyous painting good-fellow flemish style painting attach wall capable mode adjusting furthermore dart sit few invigorating glance river-meadows blue mountain pierre make masonic sort mysterious motion excellent date automaton obedience thereto bring certain agreeable little side-stand very prominent-looking cold pasty careful inspection knife prove emboss savory nest few uncommonly tender pigeon pierre s own shooting sister mary say lift silver trident choice many fine pigeon morsel sister mary say shoot pigeon very careful bring such manner breast entirely unmarred intend here now sergeant dates help hither mistress plate crumb french roll few peep coffee-cup breakfast daughter bold general point full-length gold-laced grandfather opposite wall pitiable case breakfast two date sir remove toast-rack dates plate tongue bring roll wheel stand good date thus make generous room pierre commenced operation interrupt mouthful many sally mirthfulness seem prodigious fine spirit morning brother pierre say mother very tolerable least ca n't say low-spirited exactly sister mary date fine fellow bring three bowl milk bowl sir mean say dates gravely imperturbably servitor leave room mrs glendinning speak dear pierre often beg never permit hilariousness betray overstep exact line propriety intercourse servant date look respectful reproof just now must call date fine fellow is fine fellow very fine fellow indeed need tell table very easy entirely kind pleasant servant least touch shade transient good-fellowship sister doubt altogether right shall drop fine call date fellow fellow come here will answer pierre romeo know present pass nonsense romeo oh romeo sigh pierre laugh cry poor romeo ala romeo woe romeo come very deplorable end romeo sister mary own fault poor romeo disobedient parent romeo marry particular wish woe romeo pierre marry long trust capulet own montagues romeo s evil fortune will hardly will happy more miserable romeo n't ridiculous brother pierre take lucy long ride hill morning sweet girl most lovely girl opinion sister mary heaven mother five zone hold such say date s precious long time get milk let stay n't milk-sop pierre ha sister little satirical morning comprehend never rave pierre never rant father never written socrates very wise man father profoundly love know certain knowledge never hear rant always exceedingly gentlemanly gentleman never rant milk-sops muggletonians rant gentleman never thank sister put date horse ready just driving sir believe pierre say mother glance window santa fe bogota enormous old phaeton take juggernaut humor sister humor s old-fashioned seat such wide sofa seat finally young lady name lucy tartan cherish high regard vow would marry pierre say sure christopher put coach-hammer nail plenty cord screw box let follow farm wagon spare axle board fear sister fear shall take good care old phaeton quaint old arm panel always remind first rode glad memory brother pierre rode bless god bless dear son always think can never err always think dear perfect father pierre kiss now dear sister must cheek lucy s now look think hers get most blooming sweeter dew fall suppose pierre laugh run room old christopher get impatient mother window stand noble boy docile murmur frolicsomeness youth little giddiness grow vain-glorious sophomorean wisdom thank heaven send college noble boy docile fine proud loving docile vigorous boy pray god never become little wife will estrange too docile beautiful reverential most docile seldom know such blue eye hers docile would follow bold black two meek blue-ribboned ewe follow martial leader glad pierre love dark-eyed haughtiness could never live peace would set young married state elderly widow claim homage dear boy fine proud love docile vigorous boy lofty-minded well-born noble boy such sweet docility see hair truth illustrate fine saying father s noble colt three point abundant hair swell chest sweet docility resemble fine woman noble youth good-bye pierre merry morning say cross room rest corner glad proud eye meet old general s baton day frolic mood pierre take accustomed place pictured-bannered hall lift musingly sway fro pause staff-wise rest hand stately beauty somewhat martial now look daughter general pierre s double revolutionary descent side spring hero inheritance symbol command swell think just now fondle conceit pierre sweetly docile here sure most strange inconsistency sweet docility general s badge baton distaff here s widely wrong now wish sweet docile see must hard man uncompromising hero commander race never ruffle domestic brow pray heaven show heroicness smooth way favor fortune call hero dark hope forlorn dark hope forlorn cruelness make savage man give god regardful gale fan unwavering prosperity shall remain docility prove haughty hero world book ii love delight alarm previous evening pierre arrange lucy plan long winding ride hill stretch southward wide plain saddle-meadows vehicle sexagenarian animal draw six-year colt old phaeton outlast several generation drawer pierre roll village elm billowy style soon draw white cottage door fling rein ground enter house two colt particular confidential friend bear same land feed same corn form indian-cakes pierre often wont eat breakfast same fountain branch supply stable water supply pierre s pitcher sort family cousin pierre horse splendid young cousin very showy redundant mane mighty pace vain arrogant acknowledge pierre undoubted head house glendinning know inferior subordinate branch glendinnings bind perpetual feudal fealty headmost representative young cousin never permit run pierre impatient pace very patient halt full good-humor too kind kitten bless can let stand alone way pierre cry lucy pierre step forth cottage door pierre laden shawl parasol reticule small hamper wait bit cry pierre drop load will show colt say speak mildly close pat colt neigh nigh colt neigh little jealously pierre pat impartially low long inaudible whistle pierre get colt harness whereat lucy start utter faint cry pierre tell keep perfectly quiet least danger world lucy keep quiet somehow always start pierre seem slight jeopardy bottom cherish notion pierre bear charmed life earthly possibility could die experience harm thousand league pierre still horse now step pole phaeton step indefinitely disappear become partially obscure live colonnade horse eight slender glossy leg enter colonnade way variety meanderings come way equestrian performance two colt keep gayly neighing good-humoredly move head perpendicularly sometimes turn sideways lucy much say understand young master understand miss never fear pretty lady bless delicious little heart play pierre afraid run now lucy say pierre return much pierre superb fellow pierre make officer look point two foam-flakes epauletting shoulder bravissimo again call recruit leave window morning here promote very prettily conceited lucy see n't admire coat wear fine genoa velvet lucy see see such well-groomed horse never say groomsman lucy glorious groomsman would make declare hundred ell white favor mane tail draw church would still time scatter white favor mouth just here soul shall groomsman lucy stately stag playful dog hero lucy shall marriage bell shall neigh lucy shall wed martial sound job s trumpeter lucy hark neigh now think neigh lyric pierre come let here shawl parasol basket look think lucy sad state six month see poor affianced fellow old comrade mine trudge lucy tartan hillock bundle arm say sumpter now poor devil s lover now look life s burden say burden cheerily look lucy enter formal declaration protest matter marry carry bundle case real need more young lady acquaintance sight unnecessarily call load particular edification now really vex pierre first ill-natured innuendo hear young lady acquaintance sight now know six right way say pierre keep curtain never trust solitary village street lucy sharp-shooter clap-board lucy pray dear pierre let ii pierre lucy now roll elm let say lucy tartan needless say beauty chestnut-haired bright-cheeked youth pierre glendinning seldom fall love beauty time come must present time time splendid man transcendent woman can always time here handsome youth wed handsome maid owe above-named provision dame nature always will beautiful woman world world will never see lucy tartan cheek tint most delicate white red white predominating eye god bring heaven hair danae s spangle jove s shower tooth dive persian sea long wont fix glance trudge humbler walk life unequal toil poverty deform man shall haply view fair gracious daughter god unknown clime loveliness affluence come float sight symmetry radiance shall transport world full vice misery shine forth visible semblance heaven lovely woman entirely earth own sex regard such crowd woman eye transcendent beauty enter room much bird arabia light window sill say will jealousy afterbirth open admiration man envy god shall woman envy goddess beautiful woman bear queen man woman mary stuart bear queen scots man woman mankind scot leal clan number nation true gentleman kentucky would cheerfully die beautiful woman hindostan never see count heart death-drops pluto might paradise would turn turk would disown allegiance hereditary gentleman hour grand master adam first knelt eve plain-faced queen spain dwell glory beautiful milliner soldier can break head highness can crack heart beautiful milliner might string heart necklace undoubtedly beauty make first queen again succession german empire contest poor lame lawyer present claim first excellingly beautiful woman chance see would thereupon unanimously elect empress holy roman german empire say german true free-hearted magnanimous gentleman capable appreciate immense honor nonsense talk france seat civility did french heathen salique law three most bewitching creature immortal flower line valois exclude french throne infamous provision france indeed catholic million still worship mary queen heaven ten generation refuse cap knee many angel mary rightful queens france here cause universal war see vilely nation man assume wear unchallenged choice title merit american french world s model chivalry salique law provide universal homage shall pay beautiful woman man s most solid right shall weigh airy whim buy good seat coach consult doctor matter life death shall cheerfully abdicate good seat limp foot pretty woman travel shake feather stage-house door now begin talk certain young lady ride certain youth find lead such merry dance fast stage-house window may seem irregular sort writing whither indeed lucy tartan conduct mighty queen creature high degree finally set roam see wide world can match fine wonder immemorial usage bind celebrate lucy tartan shall stay hero s own affianced can gainsaid tester night sleep such would lucy tartan shrink noise clatter bragged brag thus hath float stilly life thistle-down float meadow noiseless pierre even live many panting hush oh love-pauses know ominous future pause precede earthquake terrible commotion blue sky awhile lightsome chat frolicsome humor never shall get vile inventory paper pencil starry night inventorize heaven shall tell star teaspoon shall put charm lucy tartan paper rest parentage fortune would possess many dress wardrobe many ring finger cheerfully would let genealogist tax-gatherers upholsterer attend proper province angelical part lucy quarter prevail sort prejudice angel merely angel more shall martyrize let such gentleman lady detail lucy tartan s history daughter early most cherished friend pierre s father father now dead reside daughter mother very fine house city home city heart twice year country love city empty heartless ceremonial way very strange most eloquently significant own natural angelhood bear brick mortar sea-port still pine unbaked earth inland grass sweet linnet bear wire lady s chamber ocean coast ignorant life spot spring-time come seize fluttering vague impatience can eat drink wild longing unlearned experience still inspired linnet divinely know inland migrate time come just lucy first longing verdure spring wild fluttering shake spring sweet linnet girl migrate inland oh god grant long nameless fluttering inmost soul life become weary god grant deep fluttering equally significant final heavenly migration heavy earth fortunate lucy aunt lanyllyn pensive childless white-turbaned widow possessed occupy pretty cottage village saddle meadow still more fortunate excellent old aunt very partial always feel quiet delight lucy aunt lanyllyn s cottage effect lucy s now year past annually spend several month saddle meadows pure soft incitement country pierre first feel lucy dear passion now make wholly hers lucy two brother senior three year junior two young man officer navy permanently live lucy mother mrs tartan mistress ample fortune perfectly aware such fact somewhat inclined force notice people nowise interested matter word mrs tartan daughter-proud infinite reason little inclined purse-proud slight reason see great mogul probably possess large fortune speak shah persia baron rothschild thousand millionaire grand turk majesty europe asia africa boot could joint dominion boast sweet girl lucy mrs tartan excellent sort lady lady-like world subscribe charity own five pew many church try promote general felicity world make handsome young people acquaintance marry word match-maker lucifer match-maker tell truth may kindle matrimonial blue certain dissatisfied gentleman s breast wed particular auspex particular advice rumor say rumor always fib secret society dissatisfied young husband pain privately circulate handbill unmarried young stranger warn insidious approach mrs tartan reference name cipher could true flush thousand match burn blue bright make little matter mr tartan sail sea fashion cause topsail lower tow flotilla young lady bind find fine husband harbor world match-making charity begin home own daughter lucy mate fast mrs tartan year lay sweet programme concern pierre lucy case programme happen coincide degree previous heaven cause come pass pierre glendinning proud elect lucy tartan thing nearly affect mrs tartan most part circumspect cautious manoeuvrings pierre lucy thing demand manoeuvring two platonic particle roam quest time saturn ops now come mrs tartan s own eye more could mrs tartan make forever indivisible dim suspicion pass pierre s mind mrs tartan lady thimble-rigger slyly roll pea less mature acquaintance breakfast lucy mother city first cup coffee pour mrs tartan declare smell match burn somewhere house must see extinguish ban pursuit rise seek burning match leave pair alone interchange civility coffee finally send word stair match else give headache beg lucy send toast tea would breakfast own chamber morning pierre look lucy boot lift eye again see anacreon sofa side moore s melody honey table bit white satin floor sort bride s veil chandelier never mind think pierre fix gaze lucy m entirely willing catch bait set paradise bait such angel again glance lucy see look infinite subdue vexation unwonted pallor cheek willingly would kiss delicious bait gently hate taste trap glance again see music mrs tartan pretense put order adjust piano see music now vertical pile wall love little boy outermost visible sheet think remarkable coincidence circumstance pierre could refrain humorous smile very gentle immediately repent especially lucy see interpret immediately arise unaccountable indignant angelical adorable all-persuasive mr glendinning utterly confound slight germ suspicion lucy s collusion mother s imagined artifice indeed mrs tartan s thing hint finesse matter love pierre lucy less immensely gratuitous sacrilegious would mrs tartan doctor lily blow would mrs tartan set match-making steel magnet preposterous mrs tartan whole world preposterous many preposterous people chief mrs tartan match-maker nation conduct mrs tartan more absurd see could know mrs glendinning desire thing lucy wealthy very wealthy mother die sad thought mrs tartan husband s family good lucy s father bosom friend pierre s father lucy might match man woman match lucy exceedingly preposterous mrs tartan lady mrs tartan positive useful will just such preposterous thing mrs tartan time pierre love lucy lucy pierre last two young naval gentleman brother happen arrive mrs tartan s drawing-room first cruise three year mediterranean stare pierre find sofa lucy very remote pray seat gentleman say pierre plenty room darling brother cried lucy embrace darling brother sister cried pierre fold pray hold sir say elder brother serve pass midshipman last two week young brother retreat little clap hand dirk say sir mediterranean sir permit say decidedly improper may sir ca n't explain joy cry pierre hilariously embrace again most extraordinary cry elder brother extricate shirt-collar embrace pull vehemently draw cry young intrepidly peace foolish fellow cry lucy old play-fellow pierre glendinning pierre pierre cry lad hug again ve grow fathom would know lucy say lucy business here hugging-match call oh lucy n't mean thing cry pierre come more embrace again evening publicly know pierre wed lucy young officer take think mean presume breathe authoritatively indirectly accelerate ambiguous highly incommendable state affair now affiance lover iii fine old robust time pierre s grandfather american gentleman substantial person fortune spend time somewhat different style green-house gentleman present day grandfather pierre measure six foot four inch height fire old manorial mansion dash foot smite oaken door admit bucket negro slave pierre often try military vest still remain heirloom saddle meadows find pocket knee plenty additional room fair-sized quarter-cask buttoned girth night-scuffle wilderness revolutionary war annihilate two indian savage make reciprocal bludgeon head mild hearted most blue-eyed gentleman world accord patriarchal fashion day gentle white-haired worshiper household god gentle husband gentle father kind master slave most wonderful unruffledness temper serene smoker after-dinner pipe forgiver many injury sweet-hearted charitable christian fine pure cheerful child-like blue-eyed divine old man meek majestic soul lion lamb embrace fit image god never could pierre look fine military portrait infinite mournful longing meet live aspect actual life majestic sweetness portrait truly wonderful effect sensitive generous-minded young observer such portrait possess heavenly persuasiveness angelic speech glorious gospel frame hang wall declare people mount man noble god-like being full choice juice make strength beauty now grand old pierre glendinning great lover horse modern sense jockey most intimate friend masculine gender huge proud gray horse surprising reserve manner saddle-beast horse manger carve old trencher solid maple log key corn-bin hang library grain steed absence home promote moyar incorruptible most punctual old black honorable office say man love horse own hand grain christmas give brimming measure keep christmas horse say grand old pierre grand old pierre always rise sunrise wash face chest open air return closet completely array last step forth make ceremonious call stable bid very honorable friend very good joyful morning woe cranz kit douw stable slave grand old pierre find horse unblanketed weed hay fill rack cranz kit douw flog thing unknown patriarchal time country would refuse say wonted pleasant word very bitter cranz kit douw love grand old pierre shepherd love old abraham decorous lordly gray-haired steed old chaldean ride abroad t grand old pierre morning eat promenade saddle-beast mount first ask leave time glide grand old pierre grow old life s glorious grape now swell fatness conscience saddle majestic beast such mighty load manliness noble beast grow old touching look meditativeness large attentive eye leg man swear grand old pierre shall never more bestride steed more shall harness touch spring sow field clover steed mid-summer sort meadow grass choicest hay winter destined grain thrash flail handle bear flag brisk battle same old steed prance grand old pierre waving mane wave sword now need must grand old pierre take morning drive ride more old gray steed phaeton build fit vast general sash three common man might hide doubled treble huge s shape leather spring wheel seem steal mill canopied seat testered bed old archway horse two morning now draw forth old pierre chinese draw fat god josh year fane time glide morning come phaeton emerge yard court full helmet line way sword-points strike stone step porch musket ring stair mournful martial melody hear hall grand old pierre dead hero old battle die eve war ere wheeling fire foe platoon fire old commander s grave d die grand old pierre drum beat brass funeral march british kettle-drum help beat vain-glorious march thirty thousand predestine prisoner lead sure captivity brag boy burgoyne day old gray steed turn grain turn vainly whinny stall gracious moyar s hand refuse pat now plain horse can speak old gray steed say smell wonted hand grand old pierre grain groom grand old pierre sleep master now field cropt softly lie long ere grand old pierre steed pass grass glory phaeton plumed hearse outlive noble load bear dark bay steed draw grand old pierre alive testament draw dead follow lordly lead lead gray horse dark bay steed still extant issue two descendant stallion own breed land saddle meadow man horse hereditary bright morning pierre glendinning grandson grand old pierre now drive forth lucy tartan seat own ancestor sit rein steed great-great-great-grandfathers grand old pierre rein proud feel pierre fancy s eye see horse-ghosts a-tandem van wheeler cry young pierre leader generation iv love more own possible probable posterity live now impossible ancestry past pierre s glow family pride quickly give place deep hue lucy bid love s banner blush cheek morning choice drop time vase ineffable distillation soft delight waft field hill fatal morning lover unbetrothed come confessional cry behold airy love bird chirp tree sea more sailor tie bowline-knot hand lose cunning will nill love tie love-knot spangled spar oh praise beauty earth beauty bloom mirthfulness thereof first world make winter world second make vernal world third last perfect summer world cold nether sphere preacher preach earth paradise oh friend say season language know summer field spin green carpet snow ice land million strange bright fragrant thing powder sward perfume high majestic being dumb grand stand outstretched arm hold green canopy merry angel man woman love wed sleep dream approving glance visible god goddess glad-hearted sun pensive moon oh praise beauty earth beauty bloom mirthfulness thereof live shall live again hope fair world come come less fine successive world demon principle more more dislodge accursed clog chaos thither new translation drive again hosannahs world beautiful vestibule more past egypt come new canaan new canaan press circassia still villain want woe follow egypt now beg canaan s street circassia s gate shall admit sire demon principle must chaos whence come love first beget mirth peace eden world young man oppress care can love man gloom find god youth most part care know gloom time begin youth belong love love may end grief age pain need mode human mournfulness love begin joy love s first sigh never breathe love hath laugh love laugh first sigh love hand cymbal love s mouth chamber bugle instinctive breathing life breathe jubilee note joy morning two bay horse draw two laugh road lead hill saddle meadow apt time keep pierre glendinning s young manly tenor lucy tartan s girlish treble wondrous fair face blue-eyed golden-haired bright blonde lucy array color harmonious heaven light blue thy perpetual color lucy light blue become thee good such repeated azure counsel lucy tartan s mother side hedge come pierre clover bloom saddle meadows lucy s mouth cheek come fresh fragrance violet young being smell flower thee cried pierre see lakes eye cried lucy own gaze soul two star gaze tarn cornwall miner sink deep shaft sea love will sink floating eye love see ten million fathom dazzle floor pearl eye love s own magic glass thing earth glide supernatural light many fish sea sweet image lover eye miraculous translucency swim strange eye-fish wing sometimes leap instinct joy moist fish-wings wet lover s cheek love s eye holy thing therein mystery life lodge look s eye lover see ultimate secret world thrill eternally untranslatable feel love god man woman never love look deep own lover s eye know sweetest lofty religion earth love creator s saviour s gospel mankind volume bind rose-leaves clasp violet beak humming-bird print peach-juice leaf lily endless account love time space can contain love s story thing sweet see taste feel hear thing make love none thing make love love make arctic zone love reclaim say fierce thing earth daily hourly now wolf britain virginia now find panther pard oh love busy everywhere everywhere love hath moravian missionary propagandist love south wind woo barbarous north many distant shore gentler west wind persuade arid east earth love s affianced vainly demon principle howl stay banns middle wear world rich zone torrid verdure dress final rite provide orange blossom lily valley would man maid love marry wedding true lover wed help march universal love bride here shall love s bridemaids marriage world come side love allure can contain youth view wonder beauteous woman-world beautiful woman asia bazar italy hath sight beauty yankee girl heaven blessing earthly love did angelical lothario come earth might taste mortal woman s love beauty even own silly brother pine self-same paradise leave envy angel come emigrate emigrate good love world s great redeemer reformer beautiful woman select emissary hath love gift magnetical persuasiveness youth can possibly repel own heart s choice youth seem inscrutable witch ten thousand concentric spell circle incantation glide turn murmur meaning unearthly import summon subterranean sprite gnome unpeopling sea naiad swim mystery evoke exhalation love wonder love aye mystic v self-same morning pierre very mystical continually most mystical moment overflow mad unbridled merriment seem youthful magian mountebank chaldaic improvisation burst quick golden verses heel humorous retort repartee more especially bright glance lucy transport now reckless horse arm hold lucy embrace sicilian diver dive deep adriatic eye bring king's-cup joy wave lucy s eye seem wave infinite glee veritable sea indeed catch reflect irradiation pellucid azure morning lucy s eye seem shine blue glory general day sweet inscrutableness sky certainly blue eye woman sea uninfluenced atmosphere open air divinest summer day will see ultramarine fluid lapis lazuli would pierre burst forth scream shout joy striped tiger chestnut eye leap lashed cage fierce delight lucy shrink extreme love extreme top love fear wonder soon swift horse draw fair god goddess nigh wooded hill distant blue now change variously-shaded green stand old babylonian wall overgrow verdure here regular interval scattered peak seem mural tower clump pine surmount lofty archer vast out-looking watcher glorious babylonian city day catch hilly air prance horse neigh laugh ground gleeful foot feel gay delightsome spurring day day mad excessive joy high heaven hear neighing horse sun dropt nostril froth many fleecy vapor hill plain mist rise slowly reluctant quit fair mead green slopings pierre rein steed soon twain seat bank gaze many grove lake corn-crested upland herd's-grass lowland long-stretching swale vivid green betoken green bounty earth seek winding channel most heavenly bounteousness most seek lowly place make green glad many humble mortal s breast leave own lonely aridness many hill-top prince s state grief joy moralizer small moralizing wisdom catch pierre scene lucy s hand feeling softly feeling soft tinglingness seem place link correspondence summer lightning sweet shock shock receive intimate fore-taste ethereal delight earth now prone grass fall attentive upward glance fix lucy s eye art heaven lucy here lie thy shepherd-king watch new eye-stars rise thee ha see venus transit now lo new planet infinite starry nebulousness thy background spangled vail mystery lucy deaf raving lyric love look vibrate now over-charged lid drop such warm drop joy now lucy s eye seem tremor lip too ardent impetuous pierre nay too moist changeful april know'st moist changeful april follow glad assure showerless joy june lucy day thy june even earth s pierre june say sweet june make sweet april tear ay love here fall more drop more more shower longer beseem april pertain june june june bride s month summer follow spring s sweet courtship earth june june come oh come fixedly decreed good come flower bud april shower nurture such flower may untimely perish ere june unfold will swear pierre audacious immortality divine love now swear thee immutable eternity joyfulness woman dream dream-house earth god decree thee unchangeable felicity unchallenged possession thee inalienable fief rave look lucy think girl art young beautiful strong joyful manliness invest thee pierre thy intrepid heart never feel touch fear good pierre kiss will suck thy secret thy cheek let hie homeward pierre nameless sadness faintness strangely come foretaste feel endless dreariness tell more story face pierre mysterious haunt face told'st didst thrice vainly try shun blue sky oh bland air pierre tell story face dark-eyed lustrous implore mournful face mystically pale shrunk pierre sometimes think never will wed good pierre riddle face know tell tell pierre fixed basilisk eye steady flame mournfulness face instant fasten bewitched bewitch curse hour act thought love hath reserve never tell thee story face lucy bare too much thee oh never love know know love pierre never shalt say again pierre listen now now inexplicable trepidation feel conjure thee wilt continue hast may continue know agitatest thee airy most transient thought shall sweep thee wide atmosphere thing hem mortality did doubt thee here could think thy heart hath private nook corner fatal disenchanting day pierre would tell thee pierre t love s own self now speak unbounded confidence interchangings subtle secret can love possibly endure love s self secret feed secret pierre did know thee whole common world may know pierre must wholly disclose secret love vain proud walk street meet thy friend must still laugh hug thought know know pierre none else circuit yon sun swear dear pierre wilt never keep secret never never swear seize thy inexplicable tear fall fall heart now turn stone feel icy cold hard will swear pierre pierre god help thee god help lucy can think most mild dulcet air invisible agency plot treason love oh now nigh thing name name efficacious christ s holy name warn touch airy devil hence appointed come prowling heavenly perlieus can chain love omnipotent bind fiends pierre eye glare fearfully now see layer layer deeply turn menace air talk defy air woe fairy love raise evil spell pierre now infinite distance thee oh lucy wander baffle choking night thy voice might find wander boreal realm lucy here sit thee catch soothe thee own own pierre pierre ten trillion piece could now tear thee bosom would hide thee keep thee warm sit arctic ice-floe freeze corpse own bless pierre now could plant poniard silly ailings power move thee thus pain thee thus forgive pierre thy change face hath chase fright thee exceed fright haunt now press hard hand look hard love last trace may pass now feel whole again now t pierre let fly hill whence fear too wide prospect meet fly plain see thy steeds neigh thee call thee see cloud fly plain lo hill now seem desolate vale verdure thank thee pierre see now quit hill dry-cheeked leave tear suck evergreen meet emblem unchanging love own sadness nourishes hard fate love s good verdure feed tear now roll swiftly slope tempt upper hill speed fast plain now cloud hath pass lucy s eye more lurid slant light fork upward lover s brow plain find peace love joy again merest idling wanton vapor lucy empty echo pierre sad sound long past bless thee pierre great god wrap thee lucy now home vi see lucy aunt s most cheerful parlor seat honeysuckle clamber window easel crayon-sketching part frame lucy cunningly train two slender vine earth-filled pot two three leg easel insert sit pleasant lightsome chat strive chase last trace sadness object seem fully gain pierre rise call good aunt take leave evening lucy call beg first bring blue portfolio chamber wish kill last lingering melancholy indeed linger now divert thought little pencil sketch scene widely different saddle meadow hill pierre stair pause threshold open door never enter chamber feeling wonderful reverentialness carpet seem holy ground chair seem sanctify departed saint seat long here book love rubric say bow now pierre bow extreme loyalty piety love call such glimpse most secret inner shrine unrelieved betimes such quickening pulse fantasy press wide beauty world embrace arm world resolve heart s good love lucy now cross magic silence empty chamber catch snow-white bed reflect toilet-glass rooted swift instant seem see glance two separate bed real reflect unbidden most miserable presentiment thereupon stole breath come advance fond gentle joyfulness eye now fall spotless bed fasten snow-white roll lie pillow now start lucy seem come t foot little slipper just peep view narrow nether curtain bed again glance fix slender snow-white ruffled roll stand enchant never precious parchment greek precious eye never tremble scholar long more unroll mystic vellum pierre long unroll sacred secret snow-white ruffled thing hand touch object chamber thither here blue portfolio lucy see key hang silver lock fearful would open t tempting must confess open say lucy pierre secret thing keep thee read entirely see toss open portfolio manner rosy thing come float most delicate perfume invisible essence holy angel lucy pierre art transfigure now lookest pierre just peep paradise lucy again wander thy mind pierre more come must leave now quite rested again quick call aunt leave stay evening look book plate city know early now pierre good-bye evening height delight vii pierre drive silent village vertical shadow noon-day tree sweet chamber scene abandon mystical face recur keep last arrive home find mother absent pass straight wide middle hall mansion descend piazza ride wander reverie river bank here primeval pine-tree luckily leave standing unsparing woodman long clear meadow cross noble pine clump hemlock river pierre first notice significant fact hemlock pine tree equal growth stature similar general aspect people unused wood sometimes confound tree proverbially tree sadness dark hemlock hath music thoughtful bough gentle pine-tree drop melodious mournfulness half-bared root sadness pierre sit mark mighty bulk out-reaching length particular root stray bank storm rain year expose wide strong root must spread sure pine-tree take powerful hold fair earth yon bright flower hath deep root tree hath outlive century gay flower s generation will outlive century come most sad hark now hear pyramidical numberless flame-like complainings eolean pine wind breathes now wind god s breath sad oh tree mighty lofty mournful most strange hark look thy high secrecy oh tree face face peep art pierre come oh mysterious girl ill-matched pendant countenance sweet lucy also hang first hang heart grief pendant pleasantness grief self-willed guest will come never know thee grief art legend know fiery broil glorious frenzy oft taste revery whence come pensiveness whence come sadness whence delicious poetic presentiment grief art still ghost-story know thee disbelieve thee would too little cherished fit sadness now god keep thee shape profounder gloom shudder thee face face forth again thy high secrecy oh tree face steal mysterious girl art right snatchest thus deep thought take thy thin finger affiance thee leave share hast surely lovest most miserable thee lucy can art oh wretched vagueness too familiar inexplicable unknown utterly unknown seem founder perplexity seemest know somewhat know hast secret thy eye mournful mystery pierre demand hast veil thee imperfectly seem see motion form visibly rustle concealing screen now never soul pierre steal muffledness aught really lurk sovereign power claim leal worshipings conjure lift veil must see face face tread mine warn advance precipice hold abandon unknown misery shall suddenly seize possess wholly will never else pierre s fond faith now clean untouched may clean depart give railing atheist now face departs pray heaven hath steal hide again thy high secrecy oh tree t entirely thank god feel joy again joy also feel right man deprive joy feel find cause deadly feud thing invisible ha coat iron-mail seem grow husk now hear bitter winter foretell thick husk indian corn old farmer say t dark similitude quit thy analogy sweet orator s mouth bitter thinker s belly now ll own joyful will joy s face scare phantom pierre joy s life s again pine-tree henceforth will resist thy too treacherous persuasiveness thou'lt often woo thy airy tent ponder gloomy rooted stake bind hence now peace thee pine bless sereneness lurk heart sadness mere sadness remain rest sweet feeling now mine cheaply mine sorry sad feel blessed now dearest lucy twill pretty time ll evening s book flemish print first must look second flaxman s homer clear-cut outline full unadorned barbaric nobleness flaxman s dante dante night s s poet will open dante methinks now face face mind little pensive sweet francesca s face francesca s daughter s face waft sad dark wind observant virgil blistered florentine will open flaxman s dante francesca s mournful face now ideal flaxman might evoke wholly make present line misery bewitch power will open flaxman s dante damned hour read dante more damned wherein paolo francesca read fatal launcelot book iii presentiment verification face pierre lucy strangely fearfully hint enchanted air mortal lineament mournfulness visibly beheld pierre accost privacy lonely byeway white light crescent moon joyous chamber bright candle ring two score woman s gayest voice heart mirthfulness shadow come forth encircle bandelet light still beam vaguely historic prophetic backward hint irrevocable sin forward point inevitable ill face now appear man word speech still reveal glimpse fearful gospel natural guise lit supernatural light palpable sense inscrutable soul perfect impression hover tartarean misery paradisaic beauty such face compound heaven overthrow foregone persuasion make wonder child world again face accost pierre week previous ride lucy hill saddle meadow arrival summer village accost very common homely scene enhance wonder distant business farmer-tenant absent mansion good part day just come home early pleasant moonlight evening dates deliver message mother beg come half-past seven night miss llanyllyn s cottage order accompany thence two miss penny mention last name pierre know must anticipate elderly truly pious spinster gift most benevolent heart world mid-age deprive envious nature hearing seem make maxim charitable life god give more power hear christ s gospel preach would thenceforth could practice matter possible interest now abstain church prayer-book hand rev mr falsgrave s congregation engage worship god accord divine behest two miss penny thread needle hard work serve make shirt gown poor people parish pierre hear recently trouble organize regular society neighbor farmer wife daughter meet twice month own house miss penny purpose sew concert benefit various settlement necessitous emigrant lately pitch populous shanty river enterprise start previously acquaint mrs glendinning indeed much love honor pious spinster promise solid assistance gracious manorial lady pierre hear mother officially invite preside present semi-monthly meeting suppose scruple would very glad associate way good people village now brother pierre say mrs glendinning rise miss llanyllyn s huge cushion chair throw shawl good-evening lucy s aunt shall late walk add now pierre know apt little impatient sometimes sew scene courage merely want peep get inkling would indeed promised benefaction can select pierre could date escort prefer want know live many really pretty naturally-refined dame girl shall day lord manor anticipate rare display rural red white cheer such pleasant promise pierre soon find lead mother room full face instant appear gratuitous old body seat knitting door squeak shrilly dame dame madam glendinning master pierre glendinning immediately follow sound come sudden long-drawn unearthly girlish shriek further corner long double room never human voice affect pierre see person come voice wholly strange sudden shriek seem split way clean heart leave yawning gap instant stand bewilder start mother s voice arm still clutch arm pierre pain pshaw faint more instantly pierre recover affect mock own trepidation hurry room offer service such need dame maiden light wildly flicker air-current make flinging open casement shriek come climax tumult soon past presently close casement subside wholly elder spinster penny advance mrs glendinning now give understand further crowd industrious girl present attack sudden fleeting fit vaguely imputable constitutional disorder now quite again company seemingly act natural good-breeding bottom delicacy charity refrain further curiosity remind girl pass note scarce needle stitch leave mother speak please attend alone own affair society pierre oblivious now such lively crowd past unpleasantness courtly word miss penny insinuate understanding long coil trumpet use spinster wear hang powder-horn girdle likewise manifest profound most intelligent interest mystic mechanism huge woolen sock course completion spectacled old lady more particular acquaintance more too tedious detail occupy nearly hour pierre slightly blushing imperfectly balanced assurance advance further crowd maiden light many well-snuffed candle club bright contrast cheek dense bed garden tulip shy pretty mary marthas susans betties jenny nellies forty more fair nymph skim cream make butter fat farm saddle meadow assurance presence assure embarrassment prevail affect most disembarrassed wonder gaze such thick array wreathing roguish half-averted blush face still audacious very embarrassment pierre too flush bit stammer attitude little youthful love graciousness heart kind word tongue stand target transfix glance ambush archer eye abashment last too long cheek hath change blush pallor strange thing pierre glendinning see first close busy breast-work young girl several very little stand circular table sit small group two three sew small comparative solitude would seem less notable rural company else cause voluntarily retire humble banishment person engage furthermost least conspicuous little stand close casement pierre s glance palely fix girl sit steadily sew two companion speak eye mostly work now very close observer would notice furtively lift move sideways timidly pierre still more furtively timidly lady mother preternatural calmness sometimes seem make cover intense struggle bosom unadorned modest dress black fit close neck clasp plain velvet border nice perception velvet show elastically contracting expand choked violent thing rise teeming region heart dark olive cheek blush sign disquietude girl lie common surface ineffable composure steep still sideways steal furtive timid glance anon yield irresistible climax concealed emotion may lift whole marvelous countenance radiant candlelight swift instant face supernaturalness unreservedly meet pierre s now wonderful loveliness still more wonderful loneliness inexplicable implorings look henceforth immemorial face too seem see fair ground anguish contend beauty conqueror lay field recover length too obvious emotion pierre turn still regain conscious possession wild bewilder incomprehensible curiosity seize know definite face curiosity moment entirely surrender unable combat reason slight way soon feel outward composure return purpose chat way breastwork bright eye cheek parlor pretense hear possible audible syllable mere silent aspect potentially move length object mind cross room again hear mother s voice gayly call turning see shawled bonneted could now make plausible stay smother agitation bow general hurried adieu company forth mother way homeward perfect silence mother speak pierre can possibly god mother see son cried mrs glendinning instantly stop terror withdraw arm pierre heaven ail most strange playfully ask steadfastly thinking here answer strange question voice seem come great-grandfather s tomb heaven s name mean pierre silent now ill-timed speaking answer explain think lucy tartan pierre beware beware think firm lady s faith such strange behavior would seem hint answer pierre may mean come hate mystery speak son fortunately prolonged verbalized wonder mother afford pierre time rally double aggravate astonishment bring first suspect mother also strike strange aspect face suspicion violently beat apparently unaffected alarm find region thought wholly unshared time sister mary just world believe dream sleep-walking sort vastly pretty girl evening sister mary come let walk sister mine pierre pierre will take arm again really more say really wander pierre swear dearest mother never whole existence completely wander soul very moment now less earnest somewhat playful tone add sister mine know aught physical sanitary author must aware treatment such case harmless temporary aberration person ignore subject more foolishness talk make feel very unpleasantly silly know may bring mean dear boy word s pass strange very very strange indeed morning business fare tell ii pierre gladly plunge welcome current talk enable attend mother home furnish further cause concern wonderment mean readily could allay own concern wonderment too really true evasive effect time earnest answer mother declare never whole existence profoundly stir face haunt imploring beauteous impassioned ideal madonna s haunt morbidly longing enthusiastic ever-baffled artist mystic face thus rise fancy s sight sense touch long-drawn unearthly girlish shriek peal soul now know shriek come face such delphic shriek could come such source shriek think pierre bodes ill face change appearance scene power work such woe mostly face face work shriek seem incidentally embody emotion experience seem take hold deep root subtle fibre being much more subterranean much more feel weird inscrutableness unknown sad-eyed shriek girl must sad-eyed girl somewhere world most beautiful sad-eyed girl sadness might beautiful mirth lose try follow tangle will more infatuation would cry forth region irradiated air divine beauty implore suffering face steal view hitherto hold lightly think pierre story ghostly mysticalness man creed world lead believe visible beautiful flesh audible breath sweet scented visible flesh audible breath hitherto believe now now again would lose most surprising preternatural ponderings baffle introspective cunning mind too much feel always consider solid land veritable reality now audaciously encroach bannered army hooded phantom disembark soul flotilla specter-boats terror face gorgon repel hideousness smite bewilderingly allure nameless beauty long-suffering hopeless anguish sensible general effect also special face somehow mystically appeal own private individual affection silent tyrannic call challenge deep moral being summon truth love pity conscience stand apex wonder think pierre indeed unman wonderfulness escape face could muffle own bed-clothes hide fly sunlight meadow vain most miraculous pierre vague impression somewhere see trait likeness face could say could remote degree imagine unaware two instance experience fact sometimes man may see pass countenance street shall irresistibly magnetically affect moment wholly unknown strangely reminiscent vague face previously encounter fancied time too extreme interest life now pierre face perplex few speculative minute glide return more stay close invariably could repel exertion resolution self-will general enchantment lurk strange sensation seem concentringly condense point spear-head pierce heart inexplicable pang specialize emotion call seize possession thought wave vision thousand form by-gone time many old legendary family scene hear relate elderly relation now dead disguise wild reverie good might notice mother person household two day pierre wrestle own haunted spirit last effectually purge weirdness effectually regain general mastery time life never stir strangely more sweet unconditional thought lucy slide wholly soul dislodge thence such phantom occupant more ride walk swim vault new zest throw glowing practice manly exercise dearly love seem ere promising forever protect eternally love lucy must first completely invigorate embrawn possession such noble muscular manliness might champion lucy whole physical world still even occasional reappearance face pierre willful ardor gymnasticals diversion in-doors book foil still pierre could secretly annoyed little perplexed motive first time recollection impel merely conceal mother singular circumstance life feel would venial will eventually see could find particular precedent past experience likewise superaddedly parry nay evade effect return alarmingly fib explicit question put mother such guise part conversation eventful night now appear fastidious sense consider also evasive answer pantheistically burst momentary interregnum self-command mother make quite lengthy speech remember carefully trepidation turn mind might recall unwished-for untimely scent wont inscrutable thing suddenly seize make falsifyer ay falsifyer less own dearly-beloved confide mother here indeed strange here stuff utmost ethical meditation strict introspection feel would willingly willingly would now undissemble matter mother too wont here again food mysticism here imperfect inkling tingling presentiment pierre begin feel mature man magians sooner later know more less assuredly always action own factor conceit very dim pierre dimness suspicious repugnant pierre shrink abhorringly infernal catacomb thought foetal fancy beckon secret cherish feel persuade namely world would mother make partner sometime mystic mood nameless fascination face two day first fully possess own perplex pierre refrain apparently most natural resource boldly seek return palpable cause question look voice mysterious girl entirely pierre here refrain profound curiosity interest matter strange may seem much appear embody mournful person olive girl radiation embody vague conceit agitate own soul lurk subtler secret pierre strive tear wonderful effect wrought interior respond wonder meet starry vault shall surcharge heart rapturous marvelings great miracle superber trophy star universal space wonder interlock wonder confound feeling come cause fancy horse dog fowl stand transfix yon skyey load majesty soul s arch underfit prevent upper arch fall unsustainable inscrutableness explain deep mystery say shepherd chaldean king smite breast lie plain will bestow wonderings stately star sort pierre explain strange integral feeling think turn fancied face will renounce wonder gaze wonderingly thee hast evoke profounder spell evoke face hast uncover infinite dumb beseech countenance mystery underlie surface visible time space two day first wild vassalage original sensation pierre unvisited less mysterious impulse two three very plain practical planning desirable procedure reference possible homely explication nonsense would momentarily denominate now flittingly intermit pervade mood semi-madness seize hat careless accustomed glove cane find street walk very rapidly direction miss penny whither now disenchantingly interrogate would million deaf old spinster can tell burn know deaf old spinster use depositary such mystical secrecy may reveal name dwell fragmentary unsatisfactory whence ay ten minute leave house saddle meadow would hum gossip pierre glendinning engage marry lucy tartan run country ambiguous pursuit strange young woman will never remember often see miss penny hatless shawl hurry village two postmen intent drop tit-bit precious gossip morsel pierre now call verily trumpet use significance very deaf miss penny mean dumb blazon very wide now sure say miss penny leave news sure miss penny remember say mrs glendinning such message now half-humorously occur pierre confide sister spinster evening call choice present very recherche chit-chat mother find manorial lady charge son hurry inferior house anywhere forestall disclosure now wish house miss penny house theirs soul believe can would sure reach mother would put stir little let simmer farewell forever majestic notion immaculate integrity patience pierre population region immense dense mob nineveh confound personal identity saddle meadow patience shalt see soon again catch pass thee green lane sacred thy evening reverie bear can dwell remote patience pierre such mystery good soonest unravel eventual unraveling will get glove more especially cane begin own secret voyage discovery cane say will probably very long weary walk true just now hint bear can dwell very remote nearness may conspicuous homeward put thy hat let thy cane stay still good pierre seek mystify mystery thus intermittingly anon sad two day deep sufferance pierre would stand reasoning expostulate such meditative treatment reassure own spontaneous impulse doubtless wise right doubtless world full dubiety can never entirely certain person carefully cautiously conscientious act respect conceivable very good two day pierre begin recognize former self restore mystic exile thought personally pointedly seek unknown preliminarily call sister spinster generally perform observant lynx-eyed circuit country foot crafty inquisitor dissemble cause inquisition similar intention completely abandon pierre now diligently strive mental might forever drive phantom seem feel beget certain condition being most painful way uncongenial natural wonted self touch know sort unhealthiness speak ignorance could find good term seem germ somewhat quickly extirpate might insidiously poison embitter whole life choice delicious life vow lucy pure comprehensive offering sacrifice delight endeavorings entirely fail most part feel now power coming going face occasion sometimes old original mystic tyranny would steal long dark lock mournful hair would fall soul trail wonderful melancholy two full steady over-brimming eye loveliness anguish would converge magic ray feel kindle could tell mysterious fire heart aim feeling fully perilous time pierre supernatural feeling appeal thing ultramontane soul delicious sadness hazy fairy swam heavenly ether shower sweet pearl pensiveness would seize singular impulse reveal secret individual world more could hold strange fullness must share such hour chance encounter lucy confidingly adore hear story face slept night long time free pillow completely wild beethoven sound distant waltz melody ambiguous fairy dance heath iii history forward backward occasion call nimble center circumference elastic must now return pierre wend homeward reverie pine-tree burst impatience sublime italian dante arise poet former time first open shudder eye infinite cliff gulf human mystery misery still more way experimental vision sensational presentiment experience see deep dante entirely incompetent meet grim bard fairly peculiar ground ignorant burst young impatience also arise contemptuous dislike sometimes selfish loathing naturally feeble undeveloped mind regard dark raving lofty poet eternal opposition own fine-spun shallow dream rapturous prudential youth rash untutored burst pierre s young impatience seem carry form melancholy melancholy leave now serene again ready tranquil pleasantness god might store indeed true youth s temperament summary sadness swift joyfulness long protracting detain joyfulness come fully nigh enter dining-hall see date retire door tray alone meditative bared polished table sit mother dessert fruit-baskets decanter leaf same table still lie cloth fold set plate usual accompaniment sit pierre come home surprise hear phaeton return early here wait dinner could wait more green pantry now get dates just put heigh-ho too plainly foresee more regular dinner-hours tea-hours supper-hours saddle meadow young lord wed put mind pierre ll defer eat little know pierre continue irregular meal deprive entirely company shall run fearful risk get terrible wine-bibber could unalarmed see sit alone here decanter old nurse pierre solitary forlorn old nurse pierre desert last friend force embrace flask feel great alarm sister say pierre smile could perceive decanter still full stopple possibly may fresh decanter pierre change voice suddenly mark mr pierre glendinning mrs mary glendinning know sir very shortly marry indeed day fix cried pierre real joyful astonishment nature tidings earnest tone convey dear dear mother strangely change mind dear mother even dear brother day month hope little sister tartan talk very strangely mother rejoin pierre quickly suppose say matter pierre indeed could say purpose know much dream silly boy man marrying juxtaposition marries man match-maker world pierre mrs juxtaposition most notorious lady very peculiar disenchant sort talk circumstance sister mary lay fork mrs juxtaposition opinion mother fine glorious passion amount pierre mark accord creed part little hazy mr juxtaposition move pawn move spirit set right again say pierre resume fork appetite return marry soon add vainly strive assume air incredulity unconcern joke suppose seem sister just now wander mind little subject really think such thing really vanquish sagacious scruple long ineffectually seek million time delighted tell quick will pierre very know first hour apprise period prior moment own insight become aware love lucy always approve lucy delicious girl honorable descent fortune well-bred very pattern think amiable attractive girl seventeen cry pierre rapidly impetuously know pierre retort mother mockingly ill ill ill torture mother admire approval choice pierre know resist entreaty consent speedy marriage think girl scarcely seventeen boy scarcely twenty such hurry plenty time think could profitably employ permit here interrupt mother may see mean lucy never slight hurry marry s shall regard lapsus-lingua undoubtedly lapsus listen carefully observe lucy late make think matter now pierre profession business nay farmer s wife child work field lucy still wait awhile think lucy day dream night same predicament suppose respect consequence begin discernible certain just perceptible quite harmless thinness speak cheek very conspicuous dangerous febrileness eye choose less two evil now permission marry soon thing can propriety dare say objection wed take place christmas present month first summer pierre say leap foot throw two arm mother kiss repeatedly most sweet eloquent answer pierre sit again desire now say little concern less attractive quite necessary thing connect affair know father s will land miss lucy mistress say dates throw open door pierre sprang foot suddenly mindful mother s presence compose again still approach door lucy enter carry little basket strawberry dear say mrs glendinning affectionately unexpected pleasure suppose pierre here little surprised too see call evening sundown take sudden fancy solitary stroll afternoon such delicious chancing chancing pass locust lane lead hither meet strange little fellow basket hand buy miss say know want buy return n't want buy miss ought twenty-six cent ll take thirteen cent shilling always want odd cent come ca n't wait expect long enough very sagacious little imp laugh mrs glendinning impertinent little rascal cry pierre now silly silly girl tell adventure very frankly smile lucy most celestial innocent cry pierre rhapsody delight frankly open flower hath purity show now dear little lucy say mrs glendinning let pierre take shawl come now stay tea pierre put dinner tea-hour will come now very soon thank can stay time look forget own errand bring strawberry mrs glendinning pierre pierre wonderfully fond audacious enough think much cry pierre see mother understand hope perfectly dear brother lucy blush warm mrs glendinning very warm lucy wo n't stay tea must now just little stroll s good-bye now n't follow pierre mrs glendinning will keep pierre know want talk private affair enter look very confidential very right lucy say mrs glendinning make sign stay departure business high importance say pierre fix eye lucy significantly moment lucy just point departure hover door setting sun stream window bathe whole form golden loveliness light wonderful most vivid transparency clear welsh complexion now fairly glow rosy snow flowing white blue-ribboned dress fleecily invest pierre think could depart house float open window actually step door aspect moment touch indescribable gayety buoyancy fragility unearthly evanescence youth philosopher young pierre s heart come thought glory rose endure day full bloom girlish airiness bewitchingness pass earth soon jealously absorb frugal element again incorporate translate girlish bloom first expand flower-bud young pierre steal thought utmost sadness ponder inevitable evanescence earthly loveliness make sweet thing life food ever-devouring omnivorous melancholy pierre s thought different somehow akin wife day weigh hundred fifty pound solid avoirdupois wed heavenly fleece methinks husbandly embrace would break airy zone exhale upward heaven whence hath hither come condense mortal sight can heavy earth airy light heaven marriage impious thing meanwhile thing run soul mrs glendinning also thinking own very beautiful tableau cry last artistically turn gay head little sideways very beautiful indeed suppose premeditate entertainment orpheus find eurydice pluto steal proserpine admirable might stand say pierre gravely last now first see meaning add inwardly pluto steal proserpine accept lover would very stupid brother pierre see say mother still way pursue own different train thought meaning thereof lucy command stay reality want may porch must return conclude little affair know adieu little lady slight degree affectionate patronizing manner resplendent full-blown mrs glendinning delicate shrink girlhood young lucy treat very much might treat surpassingly beautiful precocious child precisely lucy look present period mrs glendinning could perceive even lucy s womanly maturity lucy would still child elate feel certain intellectual vigor speak essential opposite lucy sympathetic mind person cast mould wondrous delicacy here mrs glendinning right wrong here see difference lucy tartan err very think see innate superiority absolute scale being here very widely immeasurably err may artistically style angelicalness high essence compatible create being angelicalness hath vulgar vigor thing very often prompt display vigor thing man woman bottom ambition quality purely earthly angelical false angel fall reason ambition angel never fall never feel ambition benevolently affectionately all-sincerely thy heart oh mrs glendinning now standest affect fleecy lucy still lady dost very sadly mistake proud double-arches bright breastplate thy bosom expand secret triumph sweetly still patronizingly stylest little lucy ignorant further insight very superb-looking lady now wait pierre s return portico door sit very matronly revery eye fix decanter amber-hued wine somehow see lurking analogical similitude remarkably slender gracefully cut little pint-decanter brimfull light golden wine absolute tell now really peculiarly reminiscently forecastingly complacent expression beaming benevolent countenance seem tell-tale conceit very much following s very pretty little pint-decanter girl very pretty little pale sherry pint-decanter girl m quart decanter port potent port now sherry boy port man ve hear man say pierre boy father wed father turn five-and-thirty year little further wait mrs glendinning hear pierre s voice eight o'clock least lucy fear hall door bang pierre return now find unforeseen visit lucy completely route business capacity mercurial son fairly capsize again tell sea pleasant pensiveness dear time sister mary time very certain pierre word shall get lucy kidnap temporarily take country handcuff table else will preliminary understanding previous call lawyer shall manage way good-bye pierre see n't want now suppose sha n't see to-morrow morning luckily very interesting book read adieu pierre remain chair gaze fix stilly sunset meadow now golden hill glorious softly glorious most gracious evening seem plainly tongue humanity say beauty rise joy love reign world sunsets visit foolish ghost story such thing misery would love omnipotent misery domain would god sunlight decree gloom flawless speckless fleckless beautiful world joy now joy forever face seem mournfully reproachfully look effulgent sunset s heart face slide leave alone soul s joy think very night would utter magic word marriage lucy happy youth pierre glendinning sit watch day s sun iv morning gayety noon tragedy evening full chequered pensiveness pierre now possess soul joyful mildness steadfastness feel none wild anguish anticipative rapture weak mind too often dislodge love s sweet bird nest early night warm dark moon rise pierre pass pendulous canopy long arm weep elm village impenetrable blackness surround enter gently illuminated hall heart very distance notice light move opposite side road slowly approach custom more elderly perhaps timid inhabitant village carry lantern abroad dark night object convey impression novelty pierre still silently draw distinguishable thing somehow feel nameless presentiment light must seek nearly gain cottage door lantern cross nimble hand lay last little wicket-gate think now admit much delight heavy hand lay same moment lantern lift face hooded obscure-looking figure half-averted countenance could indistinctly discern pierre s own open aspect seem quickly scrutinize letter pierre glendinning say stranger believe same moment letter draw forth seek hand exclaim pierre faintly start strangeness encounter methinks odd time place deliver mail stay wait answer messenger already turn re-crossing road first impulse moment pierre stept forward would pursue smile own causeless curiosity trepidation pause again softly turn letter hand mysterious correspondent think circularly move thumb seal write abroad letter come office lucy pooh would hardly note deliver own gate strange ll read come read again own sweet heart dear missive heaven impertinent letter would pre-occupy ll wait home enter gate lay hand cottage knocker sudden coolness cause slight time unaccountable sympathetic sensation hand unwonted mood knocker seem say enter begone first read thy note yield now alarmed banter shadowy interior monition half-unconsciously quit door repassed gate soon find retrace homeward path equivocate more gloom air now burst heart extinguish light first life pierre feel irresistible admonition intuition fate enter hall unnoticed pass chamber hurriedly lock door dark light lamp summon flame illuminate room pierre standing center-table lamp place hand brass circle regulate wick start figure opposite mirror bear outline pierre now strangely fill feature transform unfamiliar feverish eagerness fear nameless foreboding ill throw chair time vainly struggle incomprehensible power possess avertedly draw letter bosom whisper thee pierre sheepish now will feel tremendous note will turn invitation supper to-morrow night quick fool write stereotyped reply mr pierre glendinning will very happy accept miss s polite invitation still moment hold letter avert messenger hurriedly accost deliver duty pierre much gain glance superscription note now wild thought pass mind would result deliberately destroy note much look hand address hardly half-crazy conceit fully make legible soul conscious two hand meet middle sundered note leap chair heaven murmur unspeakably shock intensity mood cause unwittingly first time whole life act privately ashamed mood none own willful seek now swiftly feel conscious perhaps little encouraged certain strange infatuation fondness human mind vigorous sometimes feel emotion novel mystical willingly such time never mind fearful may try dissolve spell seem time admit astonished vague vestibule spiritual world pierre now seem distinctly feel two antagonistic agency just struggle consciousness strive mastery respective final ascendency think could perceive shadowly umpire bade finish selfish destruction note dark way reading would irretrievably entangle fate bade dismiss misgiving possible ground dismiss manly part never mind might betide good angel seem mildly say read pierre read may'st entangle thyself may'st thereby disentangle read feel good blessedness sense duty discharge hold happiness indifferent bad angel insinuatingly breathe read dear pierre destroy happy blast noble heart bad angel shrink nothingness good define clear more clear come nigh more nigh smile sadly benignantly forth infinite distance wonderful harmony steal heart vein pulse heavenly swell v name end letter will wholly strange thee hitherto existence utterly unknown thee letter will touch thee pain thee willingly would spare thee can heart bear witness think suffer line would give thee would faint degree compare mine would forever withhold pierre glendinning art child thy father eye sun hand trace thy sister s pierre isabel call thee brother brother oh sweet word often think deem profanity outcast speak think dearest pierre brother own father s child art angel canst overleap heartless usage fashion banded world will call thee fool fool fool curse thee yieldest heavenly impulse alone can lead thee respond long tyrannizing now last unquenchable yearning burst heart oh brother pierre glendinning will proud thee let hapless condition extinguish nobleness equally inherit thee shall cozen tear anguish thing thy most sober hour will repent read suit thee burn letter shalt escape certainty knowledge art now cold selfish may hereafter maturer remorseful helpless hour cause thee poignant upbraiding shall will implore thee oh brother dear dear pierre help fly see perish thee pity pity here freeze wide wide world father mother sister brother living thing fair form humanity hold dear more oh more dear pierre can endure outcast world dear savior die fly pierre nay could tear now write tear many sheet write thy eye never reach thee distraction know write thee say thee behold again rave more will write more silence become grave heart-sickness steal pierre brother scarce know write will write thee fatal line leave rest thee pierre brother call isabel banford dwell little red farm-house three mile village slope lake to-morrow night-fall day day pierre thy sister isabel vi letter inscribe feminine irregular hand place illegible plainly attest state mind dictate stain too here spot tear chemically act ink assume strange reddish hue blood tear drop sheet completely tear two pierre s own hand indeed seem fit scroll torn bleed heart amazing letter deprive pierre time lucid definite thought feeling hang half-lifeless chair hand clutch letter press heart assassin stab flee pierre now hold dagger wound stanch outgushing blood ay pierre now indeed art hurt wound never completely heal heaven thee undistrusted moral beauty world forever flee thee thy sacred father more saint brightness hath thy hill peace thy plain now now first time pierre truth roll black billow thy soul miserable truth first tide bear wreck perceptible form thing shape thought pulse life slowly come pierre mariner shipwreck cast beach much ado escape recoil wave hurl pierre long struggle struggle escape recoil anguish dash beach swoon man make succumb villain woe youth young wrestler vain pierre staggeringly rise foot wide eye fix whole form tremble leave least slowly half-chokingly murmur front thee unhand fear unlock spell henceforth will know truth glad truth sad truth will know deep angel dictates letter isabel sister brother sacred father accursed dream nay paper thing forge base malicious forgery swear didst hide thy face vile lanterned messenger didst accost threshold joy lie warrant woe doth truth come dark steal rob depart deaf pursue invocation night now wrap soul genuine now wrap world fate choice quarrel thee art palterer cheat hast lure gay garden gulf oh falsely guide day joy now truly lead night grief will raver none shall stay will lift hand fury strike will bitter breath cup gall black knight visor thus confrontest mock lo strike thy helm will see thy face gorgon let fond affection piety leave will impious piety hath juggle teach revere spurn idol tear veil henceforth will see hidden thing live right own hidden life now feel truth can move letter forgery oh isabel art sister will love thee protect thee ay own thee forgive heaven ignorant raving accept vow here swear isabel s oh poor castaway girl loneliness anguish must long breathe same air inhale delight must even now weep weep cast ocean uncertainty thy fate heaven hath place hand sweet isabel would base brass hard cold ice could insensible such claim movest rainbow spin thy tear see thee long weeping god demand thy comforter comfort thee stand thee fight thee will thy leapingly-acknowledging brother thy own father name pierre could stay chamber house contract nut-shell wall smite forehead bare-headed rush place infinite air find scope boundless expansion life book iv retrospective precise tracings-out subtile causation strong fieriest emotion life defy analytical insight see cloud feel bolt meteorology idly essay critical scrutiny cloud become charge bolt stuns metaphysical writer confess most impressive sudden overwhelming event minute product infinite series infinitely involve untraceable foregoing occurrence just motion heart cheek kindle noble enthusiasm lip curl scorn thing wholly imputable immediate apparent cause link chain long line dependency further part lose mid-regions impalpable air idle would attempt wind way penetrate heart memory inmost life nature pierre show piece intelligence natural course thing many amiable gentleman young old know receive momentary feeling surprise little curiosity know more last entire unconcern idle would attempt show pierre roll soul melted lava leave deep deposit desolation subsequent endeavor never restore original temple soil culture completely revive bury bloom random hint may suffice deprive little strangeness tumultuous mood small note throw long stand shrine fresh-foliaged heart pierre ascend many tableted step remembrance annually hang fresh wreath sweet holy affection make green bower last such successive votive offering being shrine seem indeed place celebration chasten joy melancholy rite thus mantle tangle garland shrine marble niched pillar deem solid eternal top radiated innumerable sculptured scroll branch support entire one-pillared temple moral life beautiful gothic oratory central pillar trunk-like uphold roof shrine niche pillar stand perfect marble form departed father blemish unclouded snow-white serene pierre s fond personification perfect human goodness virtue shrine pierre pour fullness young life s most reverential thought belief god pierre heart ascend step shrine make vestibule abstract religion bless glorify tomb prince mausolus mortal sire honorable pure course life die bury choice fountain filial breast tender-hearted intellectually appreciative child period solomonic insight pour turbid tributary pure-flowing childish life rare preservative virtue too heavenly water throw fountain sweet recollection become marbleize thing evanescent thus become unchangeable eternal rare water derbyshire will petrify birds'-nests fate preserve father late time too often filial obsequies less profound canonization less ethereal eye-expanded boy perceives vaguely think perceive slight speck flaw character wholly reverence pierre twelve year old father die leave general voice world marked reputation gentleman christian heart wife green memory many healthy day unclouded joyful wedded life inmost soul pierre impression bodily form rare manly beauty benignity rival suppose perfect mould virtuous heart cast pensive evening wide winter fire summer southern piazza mystical night-silence peculiar country would summon mind pierre mother long train image past lead spiritual procession majestically holily walk venerated form departed husband father talk would reminiscent serious sweet again again still deep deeply stamp pierre s soul cherished conceit virtuous father beautiful earth now uncorruptibly saint heaven choicely degree secludedly nurtured pierre now arrive age nineteen never become thoroughly initiate darker true aspect thing entire residence city early period life inevitably engrave mind keenly observant reflective youth pierre s present year period breast remain pierre father s shrine seem spotless still new marble tomb arimathea judge all-desolating wither blast pierre night strip holy shrine over-laid bloom bury mild statue saint prostrated ruin soul s temple ii vine flourish grape empurple close very wall muzzle cannoned ehrenbreitstein sweet joy life grow very jaw peril life indeed thing infidel levity misdeemed beneficiary utterly fool infatuate take strong tower delight stand caprice minute event fall leaf hearing voice receipt little bit paper scratch few small character sharpened feather entirely insecure casket wherein place holy most final joy secure lock infinite deftness can casket pick desecrate merest stranger s touch think alone hold chosen key pierre art foolish rebuild thy shrine still stand stand pierre firmly stand smellest undeparted embower bloom such note can easily enough write pierre impostor unknown curious world brisk novelist pierre will write thee fifty such note steal gush tear reader s eye even thy note strangely make own manly eye arid glazed arid pierre foolish pierre oh mock poniarded heart stab man know steel prate tickling feather feel interior gash blood vesture pang soul here again unreasonably might invocation three weird tend life s loom again might ask thread oh weird wove year foregone now pierre unerringly conduct electric presentiment woe woe father more saint isabel sister indeed father mother world heedful give heed thy little may now comprehend meaning word sign innocent presence thinkest disguise sinister thing would hint now know very much even external consciously remark after-life fate put chemic key cipher hand swiftly wonderfully read obscurest most obliterate inscription find memory rummage still hide writing read oh dark lesson life thus read faith virtue murder youth give infidel scorn thus altogether now pierre point true warning may misplacedly stand father die fever uncommon such malady end interval lowly wander mind such time unobserved subtle art devoted family attendant restrain wife present side little pierre fond filial love draw bed heed innocent little pierre father delirious evening shadow intermingle curtain chamber hush pierre dimly see father s face fire hearth lie broken temple wonderful coal strange plaintive infinitely pitiable low voice steal forth testered bed pierre hear daughter daughter wander again say nurse dear dear father sobbed child hast daughter here thy own little pierre again unregardful voice bed hear now sudden peal wail daughter god god daughter child snatch die man s hand faintly grow grasp side bed hand now also emptily lift emptily catch childish finger hand drop sheet twinkling shadow evening little pierre seem see hand hold wear faint feverish flush empty ashy white leper s past whisper nurse will wander more now midnight wont heart wonder excellent gentleman thoroughly good man wander ambiguously mind tremble think mysterious thing soul seem acknowledge human jurisdiction spite individual s own innocent self will still dream horrid dream mutter unmentionable thought pierre s awe-stricken childish soul enter kindred still more nebulous conceit belong sphere impalpable ether child soon throw sweeter remembrance cover last blend dim thing imaginings dimness seem survive real life pierre many long year henbane show leaf soul sunken seed first glimpse isabel s letter cause spring forth magic again long-hushed plaintive infinitely pitiable voice hear daughter daughter follow compunctious god god pierre again empty hand lift again ashy hand fall iii cold court justice dull head demand oath holy writ proof warm hall heart single untestified memory s spark shall suffice enkindle such blaze evidence corner conviction suddenly light midnight city burning building side whirl reddened brand lock round-windowed closet connect chamber pierre whither always wont sweetly awful hour spirit crieth spirit come solitude twin-brother come secret let whisper thee closet sacred tadmore privacy repose sometimes solitary pierre hang long cord cornice small portrait oil pierre many time trancedly stand painting hang annual public exhibition turn describe print casual glancing critic would probably describe thus truthfully impromptu portrait fine-looking gay-hearted youthful gentleman lightly airily grazingly seat flittingly tenant old-fashioned chair malacca arm confine hat cane loungingly throw chair finger hand play gold watch-seal key free-templed head sideways turn peculiarly bright care-free morning expression seem just drop visit familiar acquaintance altogether painting exceedingly clever cheerful fine off-handed expression undoubtedly portrait fancy-piece hazard vague conjecture amateur bright cheerful trim young singularly healthful handsome subtile element could steep whole portrait wife original namelessly unpleasant repelling mother pierre could never abide picture always assert signally belie husband fond memory depart refuse hang single wreath would emphatically indignantly exclaim more urgently besought reveal cause unreasonable dissent opinion nearly connection relative decease portrait hold justice husband correctly convey feature detail more especially truest fine noble combine expression portrait much large great drawing-room occupy most conspicuous honorable place wall even pierre two painting always seem strangely dissimilar large paint many year bring original pretty nearly own childish recollection could deem more truthful life-like presentation father mere preference mother strong surprising coincide own conceit must portrait decidedly reject first place difference time difference costume consider wide difference style respective artiste wide difference respective semi-reflected ideal face even presence original spiritual artist will choose draw fleshy face brilliant fine large portrait middle-aged married man seem possess nameless slightly portly tranquillity incident condition felicitous small portrait paint brisk unentangled young bachelor gayly range world light-hearted very little bladish perhaps charge lip first uncloying morning fullness freshness life here certainly large allowance make careful candid estimation portrait pierre conclusion become well-nigh irresistible place side side two portrait take early childhood frocked belted boy four year old grown youth sixteen indestructible all-surviving eye temple pierre could hardly recognize loud-laughing boy tall pensively smile youth few year can make difference father think pierre pierre consider history speak family legend small painting fifteenth year make present old maiden aunt reside city cherish memory pierre s father wonderful amaranthine devotion advance maiden sister feel idea beloved young brother now dead irrevocably child brother pierre object warmest most extravagant attachment part lonely aunt seem see transform youth again likeness very soul brother fair inherit brow pierre portrait speak inordinately prize length strict canon romantic imaginative love assert portrait pierre s pierre father s child namesake soon pierre old enough value aright holy inestimable treasure accordingly send trebly box finally cover water-proof cloth deliver saddle meadow express confidential messenger old gentleman leisure forlorn reject gallant now content chatty neighbor henceforth gold-framed gold-lidded ivory miniature fraternal gift aunt dorothea now offer morning evening rite memory noble handsome brother annual visit closet pierre slight undertaking now stricken year way infirm attest earnestness strong sense duty painful renunciation self induced voluntarily part precious memorial iv tell aunt child pierre early say long portrait become tell aunt chair-portrait call paint paint chair chair now n't see room here papa look strangely know now papa think now dear aunt tell picture mine promise shall know whole history sit very still attentive dear child say aunt dorothea little averted head tremulously inaccurately seek pocket little pierre cried aunt story picture little book take read handkerchief child aunt here elbow here table here aunt take oh n't tell thing picture now wo n't hear still darling pierre say aunt take handkerchief draw curtain little dearest light hurt eye now closet bring dark shawl take time thank pierre now sit again will begin picture paint long child bear bear cry little pierre bear say aunt aunt n't tell again time little pierre father alive aunt nervous get child patient very old pierre old people never hurry now own dear aunt dorothea forgive story poor father quite young man child long autumnal visit friend city intimate time cousin ralph winwood own age fine youth too pierre never see aunt pray now interrupted pierre live country now mother child far-away beautiful country hope s heaven trust dead sigh little pierre aunt now cousin ralph great love painting child spend many hour room hang picture portrait easel brush much paint friend hang face wall alone plenty company always wear good expression never ruffle get cross ill-natured little pierre often besought father sit say silent circle friend would never complete father consent join day child father always motion hard get stand still tie cravat never come always put put cousin ralph time cousin to-day to-morrow perhaps week last cousin ralph begin despair ll catch cry sly cousin ralph now say more father matter paint pleasant morning keep easel brush thing readiness ready first moment father chance drop long stroll now father s wont pay fly little visit cousin ralph painting-room child may draw curtain now s get very dim here seem think aunt say little pierre obey n't say light hurt eye now little pierre aunt ca n't think interested say little pierre draw stool close quilted satin hem good aunt dorothea s dress will child first let tell time arrive port cabin-full french emigrant quality poor people pierre force fly native land cruel blood-shedding time read little history give good know french revolution say little pierre famous little scholar dear child say aunt dorothea faintly smile poor noble emigrant beautiful young girl sad fate afterward make great noise city make many eye weep vain never hear more aunt n't understand disappear aunt little story child disappear never hear again afterward time afterward child very sure could take oath pierre dear aunt say little pierre earnestly talk voice get very strange now n't talk way frighten aunt perhaps bad cold to-day make voice little hoarse fear pierre will try talk hoarsely again child time beautiful young lady disappear indeed shortly poor emigrant land father make acquaintance many humane gentleman city provide want stranger very poor indeed strip thing save little trifling jewelry could very last friend father endeavor dissuade visit people much fearful young lady very beautiful little inclined intriguing say father might tempt marry would wise thing young lady might very beautiful good-hearted side water certainly know history foreigner would make suitable excellent match father dear mother afterward child always know father very intention very confidential too part never credit would unwise thing marry strange young lady rate last discontinue visit emigrant young lady disappear say must voluntarily secretly return own country declare must kidnap french emissary disappearance rumor begin hint noble birth way ally royal family again shake head darkly muttered drownings dark thing always hear hint people disappear can find father many gentleman move heaven earth find trace say child never re-appear poor french lady sigh little pierre aunt m afraid murder poor lady tell say aunt listen come picture again now time father often visit emigrant child cousin ralph little fancied father court cousin ralph quiet young man scholar acquaint wise foolish great world cousin ralph would mortify father really wed refugee young lady vainly think tell father court fancy would very fine thing could paint father wooer paint just come daily visit emigrant watch chance thing ready painting-room tell morning sure enough dropt father walk come room cousin ralph spy window father enter cousin ralph sitting-chair ready draw easel still front pretend very busy painting say father glad see cousin pierre just here sit right now tell news ll sally presently tell emigrant cousin pierre slyly add wishing see get father s thought run suppose woo way might catch sort corresponding expression see little pierre n't know precisely understand aunt interested dear aunt many little cunning shift contrivance cousin ralph keep father sit sit chair rattle rattle self-forgetful too never heed sly cousin ralph painting painting just fast could make believe laugh father s wit short cousin ralph steal portrait child stealing hope say pierre would very wicked wo n't call steal sure cousin ralph keep father time could possibly pick pocket indeed slyly pick portrait speak indeed steal thing sort see much comfort portrait pierre much will hope think must very heartily forgive cousin ralph think must indeed chime little pierre now eagerly eye very portrait question hang mantle catch father two three time more way cousin ralph last finish painting frame way complete would surprise father hang boldly room portrait father morning suddenly come indeed very picture place face table cousin ralph fix cord come frighten cousin ralph quietly say now think seem cousin ralph play trick hope mean say cousin ralph little flurried hang portrait here cousin ralph say father glance wall m glad n't see whim cousin ralph perhaps very silly lately paint portrait want destroy rate n't show keep sight s cousin ralph cousin ralph now more more fluttered know make indeed day n't completely father s strange manner rally say cousin pierre secret portrait here must aware portrait-painter sometimes call paint such can show tell thing paint portrait cousin ralph say father very suddenly pointedly paint look look say cousin ralph evasively observe father s face fierce-like expression never see more father could get say little pierre much child father never much catch glimpse picture indeed never know certain such painting world cousin ralph secretly give know tenderly love father make solemnly promise never expose anywhere father could see way hear promise faithfully keep dear father s death hang chamber pierre now story chair-portrait very strange say pierre interesting shall never forget aunt hope never will child now ring bell will little fruit-cake will take glass wine pierre hear child bell ring stand pierre n't papa want cousin ralph paint picture aunt child s mind run exclaim old aunt dorothea stare little pierre amazement indeed more can tell little pierre cousin ralph foolish fancy use tell father s room few day last scene describe notice very wonderful work physiognomy call strange shadowiest rule lay detect people s innermost secret study face foolish cousin ralph always flatter reason father want portrait take secretly love french young lady want secret publish portrait wonderful work physiognomy indirectly warn run risk cousin ralph such retired solitary sort youth always such curious whimsy thing part n't believe father such ridiculous idea subject sure can tell want picture take get old little pierre will find even good time apt act very queerly unaccountably indeed thing can entirely explain reason even little pierre will know strange matter hope shall aunt say little pierre dear aunt think marten bring fruit-cake ring bell child oh forget say little pierre bidding by-and-by aunt sip wine boy eat cake eye fix portrait question little pierre push stool picture exclaim now aunt papa really look exactly did see same buff vest huge-figured neckcloth remember seal key pretty week see mamma take little lock drawer wardrobe n't remember queer whisker buff vest huge white-figured neckcloth see papa very neckcloth aunt child choose stuff neckcloth hem work p g corner aint picture excellent likeness child neckcloth look time little pierre sometimes sit here alone gaze gaze gaze face begin think father look smile nod say dorothea dorothea strange say little pierre think begin look now aunt hark aunt s silent old-fashioned room think hear little jingling picture watch-seal strike key hark aunt bless n't talk strangely child hear mamma say say part aunt dorothea s picture good likeness say n't mamma picture aunt child ask very queer question mamma n't picture very plain reason much large fine home paint pay n't know many hundred dollar too excellent likeness must reason little pierre thus old aunt little child run think very strange think picture still stranger face picture still look frankly cheerfully keep conceal again little ambiguously mockingly slyly wink picture mark very foolish old sister very silly little son grow monstrously grave speculative huge white-figured neckcloth buff vest very gentleman-like amiable countenance scene usual fleet year run little child pierre grow tall master pierre could call picture own now privacy own little closet could stand lean sit day long please keep thinking thinking thinking thinking by-and-by thought blur last thought picture send fifteenth year inadvertence mother casual passing parlor pierre way learn mother approve picture pierre still young picture picture father cherished property most excellent dearly-beloved affectionate aunt mother intuitive delicacy refrain knowingly express peculiar opinion presence little pierre judicious half-unconscious delicacy mother perhaps somewhat singularly answer nicety sentiment child child naturally refine organization gentle nurture sometimes possess wonderful often undreamed daintiness propriety thoughtfulness forbearance matter esteem little subtile even elder self-elected better little pierre never disclose mother person become aware thought concern aunt dorothea s portrait seem possess intuitive knowledge circumstance difference relationship father minute reason could thing great propriety more inquisitive concern aunt mother especially touch matter chair-portrait aunt dorothea s reason account mother s distaste long continue satisfactory least unsufficiently explanatory portrait arrive meadow chance mother abroad pierre silently hang closet day two mother return say arrival still strangely alive certain mild mystery invest sacredness now fearful violate provoke discussion mother aunt dorothea s gift permit improperly curious concern reason mother s private self-reserved opinion first time long arrival portrait know mother s enter closet see prepare hear voluntarily say late addition embellishment omit mention thing sort unobtrusively scan countenance mark little clouding emotion might discoverable could discern none genuine delicacy nature accumulative reverential mutual tacit forbearance mother son continued uninvaded sweet sanctify sanctify bond lover may sometimes say love always abhor secret nature say abhor vacuum love build secret lovely venice invisible incorruptible pile sea love s secret mystery pertain transcendent infinite airy bridge further shadow pass region golden mist exhalation whence poetical lovely thought engender drop pearl drop rainbow time chasteness pure virginity mutual reservation serve dress portrait sweeter still more mysterious attraction fling fresh fennel rosemary revered memory father indeed previously recount pierre now love present fanciful solution penultimate secret portrait involve mother s distaste cunning analysis such mental procedure would involve never voluntarily transgress sacred limit mother s peculiar repugnance begin shade ambiguous consideration touch unknown possibility character early life original altogether forbid fancy range such field speculation such imaginings must contributory pure exalted idea father soul base know acknowledge fact father s life v mind roam ever-elastic region evanescent invention definite form feature can assign multitudinous shape create incessant dissolving own prior creation might here attempt hold define least shadowy reason period adolescence now treat more frequently occur pierre essay account mother s remarkable distaste portrait will venture sketch sometimes dimly think pierre know cousin ralph may very truth surmise time father indeed cherish passing emotion beautiful young frenchwoman portrait paint precise time indeed precise purpose perpetuate shadowy testification fact countenance original expression congenial familiar altogether agreeable mother father s feature never look afterward first become acquaint also certain womanliness woman thing perhaps call tender jealousy fastidious vanity lady enable perceive glance face portrait nameless way dedicate unknown object impatient repel must naturally intolerant imputed reminiscence father way connect own recollection large more expansive portrait great drawing-room take prime life good rosy day wedded union particular desire mother celebrated artist own election costume own taste hand consider know singularly happy likeness period belief spiritually reinforce own dim infantile remembrance reason drawing-room portrait possess inestimable charm indeed behold husband really appear vacantly gaze unfamiliar phantom call distant well-nigh fabulous day father s bachelor life portrait see rehearse fond eye latter tale legend devoted wedded love think now plainly see must new conceit come vaporing look strange chair-portrait very much more unfamiliar can possibly mother still sometimes seem say pierre believe drawing-room painting thy father least thy father consider thy mind pierre two painting may make faithful wife over-fond certain imaginary image husband faithful widow over-reverential certain imagined ghost same imagined image pierre look again thy father more truly mature life world overlay varnish pierre thousand propriety polish fineness grimace intervene pierre abdicate take self pierre youth are pierre age seem look again thy real father much more truly thinkest recognizest pierre young child father wont unfold entirely pierre thousand odd little youthful peccadillo think may divulge pierre consider strange ambiguous smile pierre more narrowly regard mouth behold too ardent unchastened light eye pierre thy father boy certain oh too lovely young frenchwoman pierre youth hot temptation strong pierre minute moment momentous thing irrevocably pierre time sweep thing always carry stream may leave strand bank young green country pierre look again doth thy mother dislike naught consider spontaneous love impression strive magnify spiritualize deify husband s memory pierre doth cast never speak thee dost thyself keep silence pierre consider little mystery here probe little pierre never fear never fear matter thy father now look smile unchangeable smile thus unchangeably smile many long year pierre oh permanent smile thus smile cousin ralph thus thy dear old aunt dorothea s parlor pierre just smile here thee even thus thy father s late life body may grief still hide aunt dorothea s secretary thus smile just d smile now hang deep dungeon spanish inquisition pierre suspend darkness still would smile smile soul consider smile chosen vehicle ambiguity pierre would deceive smile hatch nice little artifice pierre just little gratify own sweet little appetite pierre watch come odd little smile time lovely young frenchwoman pierre carefully analytically psychologically metaphysically consider belonging surroundings incidental pierre oh strange sort story thy dear old aunt dorothea tell thee pierre know credulous old soul pierre probe probe little see seem little crack pierre wedge wedge come persistent inquiry continually curious pierre intrigue become wily diplomatist glozers own mind pierre afraid follow indian trail open plain dark thicket pierre enough word wise thus sometimes mystical quietude long country night hushed mansion banked thick-fallen december snow banked immovable white august moonlight haunted repose wide story tenant sentineling own little closet stand guard mystical tent picture watch strangely conceal light meaning mysteriously move fro thus sometimes stand pierre portrait father unconsciously throw open ineffable hint ambiguity undefined half-suggestions now people soul s atmosphere thickly soft steady snow-storm snow-flakes people air often start reverie trance pierre would regain assure element consciously bidden self-propelled thought moment air clear snow-flake descended pierre upbraid self-indulgent infatuation would promise never again fall midnight revery chair-portrait father stream reverie seem leave conscious sediment mind light rapid roll own alluvial seem leave pierre s thought-channels clean dry never alluvial stream roll still sober cherish memory father s beatification remain untouched strangeness portrait serve invest idea fine legendary romance essence whereof very mystery time subtly evilly significant now now isabel s letter read swift first light slide sun pierre see precede ambiguity mystery rip open keen sword forth troop thicken phantom infinite gloom now remote infantile reminiscence wander mind father empty hand ashen strange story aunt dorothea mystical midnight suggestion portrait mother s intuitive aversion overwhelm reciprocal testimony now irresistible intuition inexplicably mysterious portrait inexplicably familiar face most magically now coincide merriness inharmonious mournfulness ineffable correlativeness reciprocally identify melt thus interpenetratingly uniting present lineament add supernaturalness side physical world solid object now slidingly displace float ether vision start foot clenched hand outstare eye transfixed face air ejaculate wonderful verse dante descriptive two mutually absorb shape inferno dost change agnello see art double now book v misgiving preparation long midnight pierre return house rush forth complete abandonment soul ardent temperament attend first stage sudden tremendous affliction now return pallid composure calm spirit night rise moon late reveal star last become strange subduing melody first trample scorn degree steal winding heart shed abroad own quietude now height composure firmly gaze abroad charred landscape timber man canada force fly conflagration forest come again fire wane unblinkingly eye immeasurable field fire-brand here glow wide canopy smoke say always pierre would seek solitude material shelter wall isolation closet communicate chamber elect haunt room take now dim-burning lamp leave instinctively enter retreat seat folded arm bow head accustomed dragon-footed old chair leaden foot heart now change iciness strange sort indifference numbing sensation steal sit awhile rest traveler snow begin struggle inertness most treacherous deadly symptom look find front longer wholly enigmatical still ambiguously smile picture father instantly consciousness anguish return still power shake grim tranquillity possess endure smile portrait could obey irresistible nameless impulse rise unhanging reverse picture wall bring sight defaced dusty wrinkled tattered paper joint become loosen paste oh symbol thy reversed idea soul groan pierre shalt hang thus cast thee utterly conspicuously insult thee will more father remove picture wholly wall closet conceal large chest cover blue chintz lock still square space slightly discolor wall picture still leave shadowy vacant desolate trace now strive banish least trace altered father fearful present thought concern entirely vain would prove fatally distracting incapacitate mind now loudly call endure signal grief immediately act wild cruel case youth think mistakenly experience know action seem aggravation woe really alleviative permanently alleviate pain must first dart add pang now profoundly sensible whole previous moral being overturn fair structure world must unknown way entirely rebuild again lowermost corner stone now pierre torment thought last desolation desolate place make flourish again seem feel deep soul lurk indefinite potential faith could rule interregnum hereditary belief circumstantial persuasion wholly feel soul anarchy indefinite regent assume scepter right pierre entirely give grief s utter pillage sack less enthusiastic heart pierre s foremost question respect isabel would present would must such question never present pierre spontaneous responsiveness leave shadow dubiousness direct point must aim object plain path must problem first seem chance solution entirely aware pierre spirit determinate sordid scrutiny small pro con impulsive subservience god-like dictation event find length sure solution perplexity bright prerogative command must question already answer inspiration difficulty now unconsciously discharge mind present distracting consideration concern assure come interview isabel could unerringly inspire still inspiration thus direct entirely mute undivulging many very bitter thing pierre foresaw wide sea trouble plunge sacred province wisest deem inestimable compensation heavy woe purge soul gay-hearted error replenish saddened truth holy office much accomplish covertly inductive reasoning process original motive receive particular affliction magical effect admission man s inmost spirit unexperienced wholly inexplicable element electricity suddenly receive sultry atmosphere dark direction split nimble lance purifying light same instant discharge air sluggishness inform illuminating property object uncertainty dark assume shadowy romantic outline now light substantial reality flash revelation grief s wonderful fire see thing electric element shadow more descend false outline object again return former power deceive now even presence false aspect still retain impression immovable true indeed more concealed thus pierre joyous young time ere great grief come object surround concealingly deceptive long-cherished image now transfigure green foliaged tree blasted trunk image mind attest universality electral light dart soul even lovely immaculate mother remain entirely untouched unaltered shock changed aspect first reveal pierre gaze panic now electrical storm retain mind suddenly reveal image infinite mournfulness less splendid fine more spiritual part seem pierre beautiful saint offer daily orison also gentle lady-counsellor confessor revered chamber soft satin-hung cabinet confessional mother longer all-alluring thing more too keenly feel could mother entirely sympathize could unreservedly unbosom capable point true path seem most beset wonderful indeed electric insight fate now give vital character mother might stand ordinary test pierre thought touchstone immense strait apply spirit feel profoundly assure would crumble noble creature form chiefly gilded prosperity life hitherto mostly use unruffled serenity breed expand development sole influence hereditary form world-usages refine courtly love equable mother pierre feel could unreservedly heaven s heroine meet shock extraordinary emergency applaud heart s echo sublime resolve execution call astonishment jeer world mother dearest mother god hath give sister thee daughter cover world s extreme infamy scorn mother mightest gloriously own acknowledge nay nay groan pierre never never could such syllable instant tolerate high-up towering all-forbidding pierre grow unthought wonderful edifice mother s immense pride pride birth pride affluence pride purity pride high-born refine wealthy life semiramian pride woman stagger find support pierre feel deep lurk divine unidentifiableness own earthly kith kin feeling entirely lonesome orphan-like fain moment would recall thousand sweet illusion life tho purchase price life s truth more might feel drive infant ishmael desert maternal hagar accompany comfort still emotion prejudice own love mother slight bitterness respect least shallow disdain superior virtue too plainly see mother make mother infinite haughtiness first fashion haughty world mold haughty ritual omit finish wonderful indeed repeat electrical insight pierre now character mother even vivid recalling lavish love could suffice gainsay sudden persuasion love doth think pierre loveth love past understanding love love s behalf would still calmly confront hate most triumphing hymn triumph swell oppose taunt love mother here love world-infamous sister own lovest mother thy love will love too proud drawing-room take much more proudly hand pierre thus fancy lead isabel mother fancy lead feel tongue cleave roof mouth transfixing look incredulous scornful horror pierre s enthusiastic heart sink cave clean poignantly feel first feeling dreary heart-vacancies conventional life oh heartless proud ice-gilded world hate thee think thy tyrannous insatiate grasp thus now bitter need thus doth rob even mother thus doth make now doubly orphan green grave bedew tear could weep must now wept desolate place now father mother distant voyage return die unknown sea loveth ay cast cripple s mold now remember most caressing love gleam scaly glitter fold pride loveth pride s love think seeth own curled haughty beauty glass stand pride s priestess mirrored image offer offering kiss oh small thanks owe thee favorable goddess didst clothe form beauty man mightest hide truth man now see beauty man snared make stone-blind worm silk welcome ugliness poverty infamy crafty minister truth hood rag beggar hide belt crown king dimmed beauty must own clay dim wealth delight annual prosperity earth gild link stud diamond base rivet chain lies oh now methinks little see old man truth barefoot gird rope move mournfulness canopy remember now first wise word wherewith savior christ first speak first speech man blessed poor spirit bless mourn oh hitherto pile word buy book buy small experience build library now sit read oh now know night comprehend sorcery moon dark persuadings birth storm wind oh long will joy abide truth doth come grief laggard may head hang breast hold too much may heart knock rib prisoner impatient iron bar oh man jailer jailer opinion s world ignorantly hold noble part captive vile disguised royal charles catch peasant heart heart t god s anointed let pursue heart ii presentiment pierre mother s pride bigotedly hostile noble design cherish feeling wretched more thought deep hostility arise more spiritual part pride would scornful wedded memory reject horror unmentionable imputation involve mere fact isabel s existence gallery conjecture horrible haunt toad scorpion would such revelation lead pierre think idea divulge secret mother make repel hopelessness infirm attack citadel pride make last degree inhuman torture tenderest recollection desecrate white altar sanctuary conviction must never disclose secret mother originally unmeditated inspire now pains-taking scrutinize entire circumstance matter order might overlook already vaguely feel concealment disclosure thing reference mother hinge whole future course conduct whole earthly weal isabel s more more ponder more more fixed become original conviction consider case disclosure human probability point mother s scornful rejection suit pleader isabel s honorable admission honorable mansion glendinnings case unconsciously think pierre shall give deep poison miserable truth mother benefit positive harm pierre s mind dart baleful thought truth always parade sometimes lie heavenly truth infernal filially infernal truly think pierre vile breath truth blast father s blessed memory bosom mother plant sharp dagger grief soul will resolution open dark wretched background view strive think more now postpone interview isabel way more definitely shape purpose suddenly encounter shock new unanswerable revelation feel must revolutionize circumstance life man first seek shun conscious definitiveness thought purpose assure line shall precisely define present misery thereby lie future path can define sharp stake cut heart iii most melancholy hour earth long gray hour watcher lamp intervene night day lamp watcher over-tasked grow sickly pallid light watcher seek gladness dawn see naught garish vapor invoke curse public day shall invade lonely night sufferance small window closet look forth meadow river distant height story great deed glendinnings many time pierre seek window sunrise behold blood-red out-flinging dawn would wrap purple hill banner now morning dawn mist rain come drizzlingly heart day advance more show accustomed feature room natural light very moment never light joy now day night witness woe now first dread reality come appallingly sense horrible forlornness feebleness impotence infinite eternal desolation possess merely mental corporeal also could stand try sit arm fall floorwards tie leaden weight drag ball chain fall bed mind cast sympathetic proneness can body rest whence bed often grief s first refuge stupefy opium fall profound sleep hour awake instantly recall previous night now find little strengthened lie quietly silently bodily consciousness soul unobtrusively alert careful break spell least movement limb least turning head pierre steadfastly face grief look deep eye thoroughly calmly summarily comprehend now least think demand must quickly more immediate sequence course conduct must pursue come unevadable breakfast interview mother present must plan lucy time thought brief rise bed steady upright moment writing-desk few first faltering length unlagging line trace following note must ask pardon lucy strangely absent last night know enough very sure would important cause street approach cottage message reach imperatively call matter will take time attention possibly two three day tell now may prepare know unwelcome may will bear sake indeed indeed lucy dear would dream staying long irresistibly coerce come mansion come manifest curiosity anxiety chance interval see mother place keep just cheerful time now conjure farewell fold note seal hesitate moment instantly unfold read could adequately comprehend own writing sudden cloud come pass take pen hurriedly again add following postscript lucy note may seem mysterious shall mean make know could help reason lucy matter allude such nature present stand virtually pledge disclose person more directly involve can reveal thing make more mysterious write way merely know entirely unmenaced person eternally faithful rest see seal note ring bell give strict charge servant direction deliver early practicable moment wait answer messenger depart chamber call take sealed note again hollow hand scrawl pencil following word n't write n't inquire return man quit leave pierre root thought middle room soon rouse leave mansion seek cool refresh meadow stream form deep shady pool bathe return invigorated chamber change entire dress little trifling concernments toilette strive utterly banish thought weight soul never array more solicitude effect fond mother s whim perfume light content wardrobe own little feminineness sort sometimes curiously observable very robust-bodied big-souled man mohammed example very partial pleasant essence more leave mansion order freshen cheek anew meet keen glance mother secret possible pallor could divulge pierre forth redolent ala body embalming cerement bury dead iv stroll longer mean return linden walk lead breakfast-room ascend piazza step glance wide window see mother seat table face turn own hear gay voice peculiarly light buoyant laugh accuse morning s laggard now dates busy spoon napkin side-stand summon possible cheerfulness face pierre enter room remember carefulness bathing dressing know air calculated give bloom cheek damply fresh cool misty morning pierre persuade small trace would now find long night watching good morning sister such famous stroll way good heaven such look pierre pierre ail thee dates will touch bell presently good servitor fumble moment napkin unwilling stir summarily accustomed duty long-tried old domestic s vague intermitted murmuring wholly exclude matter family interest mrs glendinning keep fixed eye pierre unmindful breakfast entirely ready seat table begin help nervously enough cream sugar moment door close dates mother sprang foot throw arm son embrace pierre miserably feel two heart beat such unison haggard thing possess thee son speak incomprehensible lucy fie love-quarrel speak speak darling boy dear sister begin pierre sister now pierre thy mother dear mother art quite incomprehensible talk faster pierre calmness freeze tell soul most wonderful must happen thee art son command thee lucy else tell dear mother say pierre impulsively move chair backward table wouldst believe say really tell thee knowest sometimes happen feel very foolishly studious philosophical sit late chamber hour foolishly run air long stroll meadow take such stroll last night little time leave napping afterward nap none wo n't silly again soon dearest mother stop look let breakfast date touch bell sister stay pierre heaviness hour feel know art deceive perhaps err seek wrest thy secret thee believe son never think hadst secret thing thy first love lucy own womanhood tell most pardonable right now can pierre pierre consider determinest withhold confidence thy mother may prove fatal thing can good virtuous pierre shrink mother s knowledge let loose hand pierre thy confidence mine thee now shall touch bell pierre thus vainly seek occupy hand cap spoon now pause unconsciously fasten speechless glance mournfulness mother again feel presentiment mother s newly-revealed character foresee suppose indignation wounded pride gradually estrange affection thereupon know firmness exaggerated idea inalienable allegiance son tremble think now indeed come first initial moment heavy trial know significance mother s attitude stand intently eye hand bell-cord feel same opening door now admit date could give eternal exit confidence mother feel too mother s latent thought gird well-considered resolution pierre pierre shall touch bell mother stay sister bell ring summons date enter look significance mrs glendinning say reverence come mistress now west parlor show mr falsgrave here immediately bring coffee tell expect breakfast morning mistress think just glance alarmedly mother son oh good date happen cry mrs glendinning lightly bitter smile look son show mr falsgrave pierre see thee tell thee last night mr falsgrave breakfast invitation parsonage yesterday see wretched affair delly finally settle morning mind make concern ned such profligate shall pollute place shall disgraceful delly fortunately abrupt entrance clergyman here turn attention sudden pallor pierre s countenance afford time rally good morning madam good morning sir say mr falsgrave singularly mild flute-like voice turn mrs glendinning son lady receive answer cordiality pierre too embarrass just equally polite brief moment mr falsgrave stand pair ere take offered chair dates aspect eminently attractive certain ever-to-be-cherished moment life man variety little foregoing circumstance unite make temporarily oblivious may hard bitter life also make most amiably ruddily dispose scene company immediately highly agreeable such time chance involuntarily put scenically favorable bodily posture posture transient shalt catch noble stature angel catch heavenly glimpse latent heavenliness man mr falsgrave now house circuit fifty mile prefer enter mansion-house saddle meadow business morning come thing relishable subject memory stand unite person most exalted lady most storied beauty country fine most intellectual most congenial youth know also stand generous foundress untiring patroness beautiful little marble church consecrate good bishop four year also stand polite disguise same untiring benefactress purse could help suspecting come great part salary nominally supply rental pew invite breakfast meal well-appointed country family most cheerful circumstance daily life smell java s spice aroma silver coffee-urn know liquid deliciousness would soon come many more minuteness kind conscious mrs glendinning entertain particular partiality enough marry ten time know very bitter experience pierre behindhand esteem clergyman worthy nature royally bountiful person happy moment present face radiant courtly mild benevolence person nobly robust dignified remarkable smallness foot infantile delicacy vivid whiteness purity hand strikingly contrast fine girth stature country america distinct hereditary caste gentleman order factitiously perpetuate race-horse lord kingly land especially agricultural district hundred hand drop ballot presidency ninety-nine shall brown brawny such district daintiness finger unite generally manly aspect assume remarkableness unknown european nation most prepossessing form clergyman lose character manner polish unobtrusive peculiarly insinuating least appearance craftiness affectation heaven give fine silver-keyed person flute play world nearly perfect master graceful motion undulatoriness melodious sound think hear see much wonderful natural gentleman seem more mrs glendinning hold pierre splendid example polishing gentlemanizing influence christianity mind manner declare extravagant might seem always father s fancy man could complete gentleman preside dignity own table partake church s sacrament mr falsgrave s case maxim entirely absurd child poor northern farmer wed pretty sempstress clergyman heraldic line ancestry show warrant explanation handsome person gentle manner first willful partiality nature second consequence scholastic life attemper taste choice female society small always regard good relish existence now manner thus respond person mind answer fine illustration eloquent persuasiveness pulpit various fugitive paper subject nature art literature attest refined affinity beautiful thing visible invisible likewise possess genius celebrate such thing less indolent more ambitious nature would sure gain fair poet s name ere now mr falsgrave just hover prime year period such man sweetest mature woman most attractive manly life youth completely beauty grace strength age come decrepitude fine undrossed part mildness wisdom decorous chamberlain precede sedan crutched king such mr falsgrave now sit mrs glendinning s breakfast table corner lady s generous napkin insert snowy bosom fold invest table s edge seem sacred priest indeed breakfast surplice pray mr falsgrave say mrs glendinning break bit roll sacerdotal experience strangely refine spiritualize simple process break bread spotless aspect hand certain mr falsgrave acquit little occasion manner beheld old leonardo might give artist despicable hint touch celestial painting pierre regard sit mild meek such image white-browed white-handed napkined immaculateness feel gentle humane radiation come clergyman s manly rounded beautifulness remember good know man good hear could recall blemish character own concealed misery forlornness contemplate open benevolence beam excellent-heartedness mr falsgrave thought dart mind living being capable give worthy counsel strait could christian propriety small hopefulness person pray mr glendinning say clergyman pleasantly pierre silently offer help tongue n't let rob pardon seem very little morning think execrable pun know turn mrs glendinning make feel very happy somehow apt say very silly thing happiness silliness s suspicious coincidence mr falsgrave say hostess cup empty dates talk yesterday mr falsgrave concern vile fellow ned madam respond gentleman very little uneasily shall stay ground mine mind make sir infamous man wife virtuous beautiful now first give altar sheerest most gratuitous profligacy clergyman mournfully assentingly move head such man continue lady flush sincerest indignation way think more detestable murderer little hard dear madam say mr falsgrave mildly think pierre now say lady turn earnestly son man sin ned bad murderer ha sacrifice woman completely give infamy portion own legitimate boy now hate could hardly blame dear madam say clergyman eye follow mrs glendinning s son s countenance mark strange trepidation thus earnestly scrutinize pierre s wholly repressible emotion dear madam say slightly bend stately episcopal-looking person virtue perhaps over-ardent champion grow too warm mr glendinning here seem grow too cold pray favor view mr glendinning will think now man say pierre slowly look auditor let speak delly infant loosely hear case miserable indeed mother deserve say lady inflexibly child reverend sir word bible sin father shall visit child third generation say mr falsgrave slight reluctance tone madam mean community way take infamy child own voluntary hand conscious delegated steward god s inscrutable dispensation declare infamous consequence sin shall hereditary follow personal active loathing sin descend sinful sinner sinless child understand sir say mrs glendinning color slightly think too censorious entirely forget parentage child way receive child would feel respect same attach sign ignominy bible dispensation fulfil put way fulfilment wholly free impiety here clergyman s turn color little just perceptible tremor lip pardon continue lady courteously blemish character reverend mr falsgrave benevolence heart too much warp holy rigor church s doctrine part loathe man loathe woman never desire behold child pause ensue fortunate pierre social sorcery such occasion present eye three intent cloth three moment give loose own distressful meditation subject debate mr falsgrave vexedly think scene become little embarrassing pierre first speak steadfastly keep eye auditor designate mother tone voice show say address more particularly seem strangely draw ethical aspect melancholy matter say suppose let ask legitimate illegitimate child child father shall pass childhood here clergyman quickly raise eye look surprised searchingly pierre politeness would permit word say mrs glendinning hardly less surprised make attempt disguise odd question put more attentive subject fancy mean pierre entirely understand legitimate child shun illegitimate father father rejoin pierre bend head still plate clergyman look little again silent still turn head slightly sideways hostess await reply pierre ask world pierre say mrs glendinning warmly ask own heart own heart will madam say pierre now look steadfastly think mr falsgrave let glance drop again shun refuse high sympathy perfect love especially desert rest world think would bless savior s thought such matter mildly say adulteress swift color pass clergyman s countenance suffuse even expanded brow slightly move chair look uncertainly pierre mother seem shrewd benevolent-minded man place opposite opinion merely opinion full doubly-differing persuasion still refrain utter irresistible dislike manifest absolute dissent honest conviction person socially morally esteem reply son say mrs glendinning last madam sir say clergyman now regain entire self-possession social disadvantage pulpit labor suppose know more moral obligation humanity people still more serious disadvantage world unconsidered conversational opinion most complex problem ethic too apt consider authoritative indirectly proceed church now can more erroneous such notion embarrass deprive entire serenity indispensable delivery careful opinion moral subject sudden question sort put company pardon long preamble little more say question direct mr glendinning can conscientiously answer million circumstance modify moral question conscience may possibly dictate freely known special case universal maxim embrace moral contingency impossible attempt seem foolish instant surplice-like napkin drop clergyman s bosom show minute exquisitely cut cameo brooch represent allegorical union serpent dove gift appreciative friend sometimes wear secular occasion present agree sir say pierre bow fully agree now madam let talk else madam very punctiliously morning mr glendinning say mother half-bitterly smiling half-openly offended still more surprised pierre s frigid demeanor honor thy father mother say pierre father mother unconsciously add now strike mr falsgrave now become strangely polemical morning let say command justly say promise seem contingency application would seem would sir most deceitful hypocritical father equally honor son purest would certainly seem accord strict letter decalogue certainly think sir held apply actual life instance honor father know seducer pierre pierre say mother profoundly color rise need argumentative assumption very immensely forget morning merely interest general question madam return pierre coldly sorry former objection apply here mr falsgrave will favor answer question again mr glendinning say clergyman thankful pierre s hint question moral absolutely incapable definite answer shall universally applicable again surplice-like napkin chance drop tacitly rebuke again sir say pierre slowly admit perhaps again right now madam mr falsgrave little business presence necessary may possibly prove quite dispensable permit leave long ramble need wait dinner good morning mr falsgrave good morning madam look mother door close mr falsgrave speak mr glendinning look little pale to-day ill know answer lady indifferently see young gentleman stately extraordinary murmur can mean madam madam cup empty again sir reach forth hand more more madam say clergyman madam pray n't madam more mr falsgrave take sudden hatred title shall majesty say clergyman gallantly may queens styled queens october here lady laugh come say let room settle affair infamous ned miserable delly v swiftness unrepellableness billow first shock profoundly whelm pierre pour soul tumult entirely new image emotion time entirely drive previous thing way bear directly pregnant fact isabel thing animate vividly present thing bear more own personal condition now forever involve sister s thing animate present conjectured past isabel take mysterious hold father idea father tyrannize imagination possible future isabel essentially indirectly compromisable course conduct mother might hereafter ignorantly pursue regard henceforth isabel forever alter consideration bring mother blaze prominence heaven hath little merciful miserable man entirely untempered human nature most direful blast fate side assail prospect disaster final end terror hide soul man instinctively convinced can battle whole host else benevolently blind large arc circle menacingly hem truth soul man thus surround can never intelligently confront totality wretchedness bitter drug divide separate draught to-day take part woe to-morrow take more last drop drunk despotism thing thought lucy unconjecturable suffering might soon plunge owe threatening uncertainty state own future now great part hazard dedicate isabel thought thus alien icy-cold serpent-like overlayingly crawl shudder imaginings thought would often upheave again absorb would way soon disappear cotemporary apprehension prevail thought connect isabel now could front prepared open eye occasional thought lucy start could cover bewildered eye bewildered hand cowardice selfishness infinite sensitiveness soul could bear agonizing thought isabel immediately resolve help assuage fellow-being s grief could bear thought lucy very resolution promise balm isabel obscurely involve everlasting peace lucy aggravatingly threaten more fellow-being s happiness pierre penciling presentiment mind concern lucy quickly erased paint tormenting image stand half-befogged mountain fate part wide panorama wrap cloud anon concealing slide quick rent make disclose half-vailed low mist wind tranquil vale stream lucy s previous happy life swift cloud-rent catch glimpse expectant angelic face peep honey-suckled window cottage instant stormy pinion cloud lock again hide confuse whirling rack vapor unconscious inspiration catch agency invisible man enable write first obscurely announce note lucy wherein collectedness mildness calmness natural insidious precursor stunning bolt bolt follow thus most part wrap consciousness vision still condition lucy deeply affected now still more more disentangling define mist even general upper fog unfathomably stir subtler element man always reveal concocting act potency show chiefly ultimate resolving result strange wild work awfully symmetrical reciprocal now self-apparently chaotic breast pierre own conscious determination mournful isabel snatch captivity world-wide abandonment deep more secret chamber unsuspecting soul smile lucy now dead ashy pale bind ransom isabel s salvation eye eye tooth tooth eternally inexorable unconcerned fate mere heartless trader man s joy woe general spontaneous self-concealment most momentous interest love irretrievably involve isabel resolution respect unbidden thing unseconded prompt own conscious judgment tyranny master-event judgment permit infrequent play could aware meditation lucy now bad useless could now map young life-chart misty-white creamy breaker still more divinely dedicated feel divine command befriend champion isabel conceivable contingency time chance could insure insidious inroad self-interest hold intact unselfish magnanimity permit distracting thought lucy dispute isabel s pervade possession soul unconsciously superhumanly prepare make sacrifice object dearest cut last hope common happiness cross grand enthusiast resolution light gossamer thin more impalpable airy thread gauze hold common conventional regardings hereditary duty mother pledge worldly faith honor hand seal affiancement present thing thus present pierre thing foetally form impregnation high enthusiasm receive now incipient offspring stir such painful vague vibration soul mature development last come forth live deed would scorn personal relationship pierre hold heart s dearest interest naught thus enthusiast duty heaven-begotten christ bear will own mortal parent spurns rend mortal bond vi night day small part ensue evening give pierre prepare momentous interview isabel now thank god think pierre night past night chaos doom day skirt evening now remain may heaven new-string soul confirm christ-like feeling first feel may least shapeful thought still square inflexible rule holy right let unmanly mean temptation cross path day let base stone lie day will forsake census man seek suffrage god-like population tree now seem noble race man high foliage shall drop heavenliness foot contact mighty root immortal vigor shall steal guide gird guard day sovereign power bind bond can break remove sinister allurings eternally day deface detested distorted image convenient lie duty-subterfuges diving duck morality earth fill consuming fire life s muzzle cram own intent let world-syren come sing day wheedle undauntedness cast eternal die day power strong faith invisibles stake three whole felicity three whole life day forsake now farewell faith farewell truth farewell god exile aye god man shall declare equal power free make war night day thought thing mind matter upper nether firmament clasp vii pierre charge fire divineness contain thing make clay muskets god make carry infinite combustion make clay save bind truth liege lord now shall steal pierre show heavenly fire help contain mere contingent thing thing know shall follow endless wind way flow river cave man careless whither lead reckless land was face mutely mournful beautiful bewitchingly unfathomable most wondrous eye supernatural light charm depth grief beauty plunge dive beautiful mystical bewilderingly allure speaking mournfulness infinitely sweeter more attractive mirthfulness face glorious suffering face touch loveliness face pierre s own sister s face isabel s face pierre visibly see same supernatural eye pierre look thus already ere propose encounter assure transcendent degree womanly beauty womanly ugliness invite champion right naught conceal book sacred truth accost squalid lane humped crippled hideous girl snatch garment s hem save pierre love own brother thy sister man wholly make heaven catch hell-glimpses noble marble pillar stand all-comprising vault descry sinister vein lie nature very close god stream may corrupt bank flow fountain s rim mankind stand stream infallibly bespeak fountain let censorious word here hint mortal pierre easy slyly hide thing always put eye perfect immaculate unsusceptible inevitable nature lot common man more frank pierre good man unguarded magnanimous pierre see weakness reserve man build impose character revelation shall wholly honest noble ethan allen man shall stand danger mean mortal s scorn book vi isabel first part story isabel wishful hour would come shudder moment still come more dry-eyed wet dark day s rain fall eve pierre emerge long wandering primeval wood saddle meadows instant stand motionless sloping skirt stand rude wood road use sledge time snow just out-posted tree form narrow arch fancy gateway lead wide pasture sweep lake wet misty eve scattered shiver pasture elm seem stand world inhospitable root inscrutable sense duty place lake lie sheet blankness dumbness unstirred breeze breath fast bind lie life enough reflect small shrub twig lake see duplicate stirless sky sunshine lake catch gay green image displace imaged muteness unfeatured heaven side remoter distance also mild lake s further shore rise long mysterious mountain mass shaggy pine hemlock mystical nameless vapory exhalation dim air black dread gloom base profound forest lie entrance owl-haunted depth cave rot leaf unused unregarded inland overgrowth decay wood small stick clime many pauper moment perishing infinite inhumanity profound forest come moaning mutter roar intermitted changeful sound rain-shakings palsied tree slidings rock undermine final crashings long-riven bough devilish gibberish forest-ghosts more mild lake s hither shore form long semi-circular scooped acclivity corn-field small low red farm-house lie ancient roof bed bright moss north front north moss-wind blow also moss-incrusted north side vast-trunked maple grove gabled end tangled arbor claim support pay generous gratuity broad-flung verdure viny shaft point upright chimney-bricks wave lightning-rod gable see lowly dairy-shed side close net traced madeira vine close enough peep imprisoning tracery light slat bar little embrasure window might see gentle contented captive pan milk snow-white dutch cheese row mold golden butter jar lily cream front three straight gigantic linden stand guardian verdant spot long way ridge-pole house show little foliage suddenly three huge green balloon poise three vast inverted rounded cone verdure air soon pierre s eye rest place tremor shake alone isabel harborer now two dependent most strange coincidence day s experience bring breakfast mother heart charge overflow presentiment would probably haughty disposition concern such isabel claim maternal love lo reverend mr falsgrave enter ned delly discuss whole sympathetic matter pierre despair bring mother ethic bearing absolutely learn thought thereby test own conjecture matter fully talk strange coincidence now perfectly know mother s mind receive forewarning heaven make present disclosure morning now eve catch glimpse house isabel harbor recognize rent farm-house old walter ulver father self-same delly forever ruin cruel art ned strangest feeling supernatural now steal pierre little power touch awe soul less susceptible reflective poetic being such coincidence frequently may recur fill finer organization sensation transcend verbal rendering take hold life s subtle problem lightning s flash query spontaneously propound chance god too mind thus influence likewise prey settled grief side query magnifies last take all-comprehending thing see sincere soul suffering most ponder final cause heart stir depth find correlative sympathy head likewise profoundly move miserable man intellectual age world pass manacled procession myriad link rattle mournful mystery pace long-skirting shadow elevated wood wait appointed hour come pierre strangely strive imagine scene destine ensue imagination utterly fail here reality too real face face alone now visit accustom late confound shape air tremble think face face face must shortly meet own now thick shadow begin fall place lose three dim tall linden pilot descend hill hover house know meditative route sinuous moment thought s stream likewise serpentining laterally obstruct insinuated misgiving ultimate utilitarian advisability enthusiast resolution step decrease quickness come more nigh see feeble light struggle rustic double-casement infallibly know own voluntary step take forever brilliant chandelier mansion saddle meadow join company wretched rush-light poverty woe sublime intuitiveness also paint sun-like glory god-like truth virtue obscure dense fog earth still shall shine eventually unclouded radiance cast illustrative light sapphire throne god ii stand door house steep silence knock casement light flicker moment move hear door creak hinge whole heart beat wildly latch lift hold light supernatural head isabel stand word speak soul see enter room double casement pierre sit overpower bodily faintness spiritual awe lift eye isabel s gaze loveliness loneliness low sweet half-sobbing voice more natural musicalness hear art brother shall call thee pierre steadfastly first last fraternal inquisition person mystic girl pierre now instant eye instant see implore face nameless touchingness sewing-girl also subtler expression portrait youthful father strangely translate intermarryingly blend unknown foreign feminineness breath memory prophecy intuition tell pierre reserve minute possible doubt being thy sister gazest thy father s flesh art brother shall call thee pierre spring foot catch undoubting arm art art feel faint struggle clasp head droop whole form bathe flow glossiness long unimprisoned hair brush lock now gaze death-like beauty face catch immortal sadness seem dead suffocate death leave most unimpaired latent tranquillity sweetness human countenance would call aloud succor slow eye open slowly feel girl s supineness leave now recover little again feel faintly struggle arm somehow abash incredulous mortal right hold now pierre repent over-ardent incautious warmth feel reverence tenderly lead bench double casement sit wait silence first shock encounter shall leave more compose more prepared hold communion feel'st now sister bless thee bless thee again sweet wild power musicalness voice soft strange touch foreignness accent fancifully seem pierre thrill soul bent kiss brow feel hand seek clasp uttered word being now condense sensation clasping hand feel very small smooth strangely hard know lonely labor hand own father s daughter earn living same world own brother idly dwell more reverently kiss brow warm breath murmur prayer heaven tongue speak thee pierre brother whole being life s thought longing endless arrears thee can speak thee god s will pierre utmost blessing now lie die peace bear pierre eternally will beloved isabel speak awhile seemeth thee possible thee thy clasp hand sister now thy tongue know begin speak thee pierre soul o'erbrims heart s depth love reverence thee feel thee backward forward eternity oh pierre can'st cure dreaminess bewilderingness feel poor head swim swim will pause life can last long thus too full discharge conjure tear pierre heart may break present feeling more death-like grief thirst-slaking evening sky hilly dew mist distil moisture here bolt hath pass come follow shower make weep head seek support big drop fall anon isabel gently slide head sit little composedly feelest endless arrears thought sister feel thee too scarce know speak thee lookest sister beholdest soul hath take vow immutable thee respect uttermost bound possibility fate thy protect all-acknowledging brother mere sound common word inmost tone heart s deep melody now audible thee speakest human thing heavenly answer thee flute hear air answer thee sure thy most undreamed-of accent pierre sure unheard high blessing imageless mortal fancyings shall bless doth recoil bless homeward heart utter can bless thee sister dost bless thyself blessing unworthiness isabel still keep present first wonder meeting shall make heart feebleness let rehearse thee pierre life hitherto hath lead hereafter shall lead wilt prepare nay pierre office art first entitle tale suit thee shalt make unentitled gift listen now invisible thing will give strength much pierre aught very marvelous listen feel soothed utterance now brief interlude silent pause interview thus pierre hear soft slow sad to-and-fro meditative step floor frequent pause intermit strange story follow chapter same soft slow sad to-and-fro meditative most melancholy stepping again again audible silent room iii never know mortal mother farthest stretch life s memory can recall single feature such face indeed mother mine hath live long cast shadow ground tread pierre lip now speak thee never touch woman s breast seem woman bear first dim life-thoughts cluster old half-ruinous house region now chart seek such spot really exist too seem withdraw remainder earth wild dark house plant midst clear deeply-sloping space scoop middle deep stunt pine wood shrink evening peep window ghostly pine steal reach grim arm snatch horrid shadow summer forest unceasingly hum unconjecturable voice unknown bird beast winter deep snow trace paper map dot night-tracks four-footed creature even sun never visible never see man open space dark house stand single green twig leaf shelter shadeless shelterless heart shade shelter window rudely board board nail straight room utterly empty never enter doorless often echo corridor gaze fear great fire-place ruin low tier back-stones burn white common crumble black brick fall hearth heap here still fall soot long-extinguished fire hearth-stone house long crack floor droop corner whole base house rest low foundation greenish stone strew dull yellow molderings rot sill name scrawled written thing book house memorial speaking former occupant dumb death grave-stone mound little hillock house betray past burial man child thus trace past history thus hath now entirely depart perish slight knowledge house stand region stand none house see see plate french chateau powerfully recall dim image especially two row small dormer window project inverted hopper-roof house wood stone still sometimes think house country somewhere europe perhaps france bewilder must start can talk wildly wild theme house never see living human soul old man woman old man s face black age purse wrinkle hoary beard always tangle streak dust earthy crumb think summer toil little garden spot lie side house idea uncertainty confusion here old man old woman seem fasten indelibly memory suppose human thing cause hold take seldom speak would sometimes dark gusty night sit fire stare mumble stare again entirely unkind repeat seldom never speak word language use impossible recall often wish might least additional idea house country somewhere sea here ought say sometimes know sort vague remembrance time shortly period now speak chatter two different childish language wane latter grow more anon woman give meal eat sit fire loaf bottle thin sort reddish wine ask eat touch loaf instantly old man make motion strike woman glare snatch loaf throw fire run frighten room seek cat often try coax intimacy strange cause success frightened loneliness seek cat again find up-stairs softly scratch hidden thing litter abandon fire-place call dare haunted chamber gaze sideways unintelligently continue noiseless searchings call again turn hiss run stair still sting thought drive too now know rid loneliness last house sit stone coldness heart rise stand foot head dizzy could stand fall know more morning find bed uncheerable room dark bread cup water chance tell thee particular reminiscence early life house could tell many more enough show manner life lead time day live feel visible sight audible sound grow strange strange fearful more fearful man woman just cat none would speak none comprehensible man woman cat just green foundation stone house know whence come cause say again live human soul come house man woman sometimes old man early trudge road lead wood would come late evening bring dark bread thin reddish wine entrance wood very door come slowly infirmly trudge little load seem weary hour hour first descry tree cross splintered threshold now wide vacant blurrings early life thicken mind wholly memoryless now may time grow sick fever long interval lose may true hear period very early recollection space intervenes entire unknowingness follow again first dim glimpse succeed memory more less distinctly embrace past early gap may more can recall house wide open space last come leave must still extremely young uncertain tossing memory last open space immensely large first encircle belt wood often seem three tall straight thing pine-tree somewhere nigh time fearfully shake snapt old tree use mountain storm floor seem sometimes droop corner still more steeply old floor changefully droop too would even seem feel droop now too sometimes seem first last chatter two childish language speak little time seem people talk talk readily beginningly still gradually displace former man sometimes dreamily seem time often climb three strange tree-like thing talk need must think indeed real thought bodiless phantom talk language speak time gradually wane bonny tongue oh seem sparkling-gay lightsome just tongue child child sad always pure child s language pierre twittering such chirp thy own mind must now perceive most dim remembrance hint vaguely ship sea dim vague scarce know time tell real thing unreal dream always solid thing melt dream dream solidity never wholly recover effect strange early life even now moment surround thy visible form brother mysterious mistiness second face third face fourth face peep thy own now dim more dim grow memory come meet grope again sort shape part seem advance shape shape eye look turn look step forward look let silent now speak iv fill nameless wonderings strange being pierre sit mute intensely regard half-averted aspect immense soft tress jettiest hair slantingly fall curtain draw saint enshrine pierre seem unearthly unearthliness mysteriousness thing repel menace still low melody interior voice hover sweet echo room trodden press gush grape steady invisible pacing floor move little now strange wandering more coherently continue memory think can degree rely house also situate human haunt heart entirely silent country country house wind green lagging river house must lowland first house speak seem somewhere mountain mountain sound waterfall seem hear now steady up-pointed cloud-shapes house sunset sky seem see now house second third know say again lowland pine few tree sort ground slope steeply first house cultivated field distance farm-house out-house cattle fowl many object familiar sort house persuade country side sea very large house full people most part live separately old people young man young woman very handsome child seem happy place people many always laugh happy place here may err own consciousness can identify mean memory whole foregoing life say can identify thing call happiness thing token laugh smile silent serenity lip may happy conscious memory now feel longing never spirit seek different food happiness think suspicion suffer wretchedness absence happiness pray happiness pray peace motionlessness feeling plant absorb life seek exist individual sensation feel can perfect peace individualness hope day feel drink pervading spirit animate thing feel exile here still straying thy speech smilest let silent again answer resume will wander make short end reverently resolve offer slight let hint hindrance singular tale rehearse sit passively receive marvelous droppings soul long pause touch less mystical consideration persuade ultimately derive least nebulous imperfect account isabel s history pierre still sit wait resuming eye fix girl s wonderfully beautiful ear chance peep forth abundant tress nestle blackness transparent sea-shell pearl move little now strange wandering more coherently continue sound step floor seem cease speak second third spot memory past first appear mean speak people house accord very early recallable impression stay house several year five six perhaps seven year interval stay thing change learn more always dimly occupant depart change smile tear mope day grow savage outrageous drag dumb-like man deep place know dismal sound come low floor groan clank fallings iron straw now see coffin silently noon-day carry house five minute time emerge again seemingly heavy enter see see immense-sized coffin endwise push low window three man speak watch see push again drive number invisible person thus depart house make good invisible person arrive close carriage rag tatter come foot drive foot hear horrible outcry peep window see robust squalid distorted man seemingly peasant tie cord four long end hold many ignorant-looking man lash drive wild squalid way house hear answer hand-clapping shriek howl laughter blessing prayer oath hymn audible confusion issue chamber house sometimes enter house transiently depart hour come people remarkable aspect very compose countenance laugh groan weep make strange face look endlessly fatigue strangely fantastically dress short resemble people see little few person house seem authority rest people remarkable aspect think strangely demented people compose countenance wander mind soul-composed bodily-wandering strangely demented people by-and-by house seem change again else mind take more modify first impression lodge up-stairs little room hardly furniture room sometimes wish door lock sometimes people come take room much large very long room here would collectively see many people house seem likewise bring distant separate chamber long room would vacantly roam talk vacant talk would stand middle room gaze steadily floor hour never stir breathed gaze floor would sit crouching corner sit crouch breathe crouch corner keep hand tight heart slowly promenade moan moan would say feel here put thy hand break would mutter broken break break would mutter word break most dumb could would speak forget speak nearly pale people hair white snow quite young people always talk eternity god thing fixedly decreed would say nay would argue much conviction way nearly people present even dumb mope people sluggish person crouch corner nearly laugh whole day s loud babbling two predestinarian opponent say hast convince friend quits also convince thee way now let s argue again still mutually convert still odds harangue wall apostrophize air hiss air loll tongue air strike air make motion wrestling air fall arm air pant invisible hug now former thing must ere suspect manner place second third house live speak word word never pass lip even now hear word run see print book run book word wholly unendurable bring house come know live long time house alone know say know still uncertain still pierre still oh dreaminess bewilderingness never entirely leave let still again lean put small hard hand forehead move very slowly still hardly eye keep make sign still death move continue vague tale terribleness must short mean turn mere offshootings story here dreaminess speak lead sometimes impotent obey dreamy prompt bear now will briefer come pass last contention house contention hear rumor actual time stranger arrive come haste send house day dress new pretty still plain clothes take stair air carriage pleasant-looking woman stranger drive good way two day nearly drive stop somewhere over-night evening second day come house stay house much small seem sweetly quiet beautiful infant beautiful infant always archly innocently smile strangely beckon come play glad thoughtless glad gleeful beautiful infant first bring own mind first make sensible different stone tree cat first undid fancy people stone tree cat first fill sweet idea humanness first make aware infinite mercifulness tenderness beautifulness humanness beautiful infant first fill dim thought beauty equally same time feeling sadness immortalness universalness sadness now feel soon stop now let way owe thing beautiful infant oh envy lie happy mother s breast draw life gladness perpetual smilingness white smile breast infant save still give vague desirings now first begin reflect mind endeavor recall past thing try would little could recall bewilderingness stupor torpor blackness dimness vacant whirlingness bewilderingness let still again step floor resume v must nine ten eleven year old pleasant-looking woman carry large house farmer s wife now residence farm-house teach sew work wool spin wool nearly always busy now busy too must partly bring power sensible human now begin feel strange difference see snake trail grass dart fire-fork mouth say thing human human lightning flash split beautiful tree leave rot greenness say lightning human human thing can speak coherently here somehow feel good harmless man woman human thing place cross-purpose world snake lightning world horrible inscrutable inhumanity training sort thought know pertain old bewilderings can alter put mind never affect thought never adulterate thought speak think forth tongue speech sometimes thought often own tongue teach new thing now never question woman husband young girl child bring house long stay house just find world cause bring world would strange question cause bring house know thing pertain feel pulse thought thing ignorant general feeling humanness inhumanity grow old expand mind begin learn thing see still strange minuter difference call woman mother girl woman often kiss seldom always help first table farmer scarcely speak now month year roll young girl begin stare bewilderingness old starings solitary old man old woman cracked hearth-stone desolate old house desolate open space bewilderingness old starings now return green starings serpent hissing uncompanionable cat recur feeling infinite forlornness life roll woman very kind teach girl cruel would call speak cheerfully thank god teach god thank bright human summer joyful human sun sky thank human summer sun give woman would sometimes steal beautiful grass worship kind summer sun often say soft word summer sun still week year run hair begin vail fullness length now often hear word beautiful speak hair beautiful speak would say word openly would chance overhear whisper word joy human feeling wrong say openly joy would much more assure openness say beautiful know would fill conceivable kindness now hear word beautiful whispered now month new being come house call gentleman face wonderful strangely again see could tell day look smooth water house see likeness strangely likeness face fill puzzlings new being gentleman very gracious seem astonished confound look very little picture seem take pocket conceal kiss look tenderness grief feel tear fall whisper word ear father word whisper same word young girl call farmer know word kindness kiss kiss gentleman leave house weep come again come again call father now come see month two last come weep ask say word dead bewilderings coming going coffin large populous house bewilderings come dead live wherein difference word death life dead was living let still again speak step floor again resume month run now somehow learn father now send money woman keep house more money come dead last penny former money now now farmer s wife look troubledly painfully farmer look unpleasantly impatiently feel miserably wrong say too many must pleasant house bewilderings loneliness forlornness forlorn lonely life bewilderings whelmings bewilderings roll sit house could weep strong grown girl now say woman keep hard work let work time let stay thee girl sufficient work want farmer look eye out-lookings eye say plainly thee want art too many art more too many say woman hire let work spread too wide little story must make end woman listen mean live house earn wage work milk cow make butter spin wool weave carpet thin strip cloth day come house pedler wagon guitar old guitar very pretty broken string get slyly part exchange servant grand house distance spite broken string thing look very graceful beautiful know melodiousness lurk thing never see guitar hear strange humming heart seem prophesy humming guitar intuitively know string say man will buy thee thing callest guitar must put new string search bring string restringing guitar tune part earnings buy guitar straightway take little chamber gable softly lay bed murmur sung murmur very lowly very softly could hardly hear change modulation singing murmuring still sung murmur lowly softly more more presently hear sudden sound sweet low tell sweet sudden sound clapt hand guitar speak dear guitar sing murmur sing guitar sing murmur still different modulation more answer different string more murmur answer different string guitar human guitar teach secret guitar guitar learn play guitar music-master guitar make loving friend heart friend sing love side guitar wonder unimaginable unspeakable wonder translate mysterious melodiousness guitar know past history sometimes play mystic vision confused large house never name sometimes bring bird-twitterings air sometimes strike rapturous pulsation legendary delight eternally unexperienced unknown bring guitar vi entranced lose wander bedazzle amaze innumerable dancing light pierre motionlessly listen abundant-haired large-eyed girl mystery bring guitar start enchantment pierre gaze room see instrument lean corner silently bring girl silently sit again now listen guitar guitar shall sing thee sequel story word can speak listen guitar instantly room populous sound melodiousness mournfulness wonderfulness room swarm unintelligible delicious sound sound seem waltz room sound hang pendulous glitter icicle corner room fall ringing silveryness draw again ceiling hang pendulous again dropt again ringing silveryness fire-fly seem buzz sound summer-lightnings seem vividly softly audible sound still wild girl play guitar long dark shower curl fall vailed still vail come swarm sweetness utter unintelligibleness infinite significancies sound guitar girl all-bewildering mystery cried pierre speak sister indeed canst thing s mortal speak isabel mystery mystery mystery isabel mystery mystery isabel mystery waltzings droppings swarmings sound pierre now hear tone deftly steal wind myriad serpentinings melody deftly steal wind respect instrumental sound wonderfully abandonedly free bold bound rebound multitudinous reciprocal wall syllable hair-shrouded form isabel sway fro abandonment suddenness wantonness seem song seem issue mouth come forth same vail conceal guitar now strange wild heat burn brow put hand instantly music change droop change change change lingeringly retreat change last wholly pierre first break silence isabel hast fill such wonderings distraught thee particular thing tell thee hither come thing can now recall speak thee feel still unsaid thee time wilt reveal now can stay long thee know eternally thy loving revere most marveling brother will never desert thee isabel now let kiss thee depart to-morrow night shall open thee mind plan concern thee let kiss thee adieu full unquestioning unfaltering faith girl sit motionless hear silently rise turn boundlessly confide brow kiss thrice syllable leave place book vii intermediate pierre s two interview isabel farm-house immediately long time could pierre fully approximation realize scene just depart vague revelation now visible world seem too common prosaic too intelligible now vaguely feel world misconceivedly common prosaic thing steep million fathom mysteriousness wholly hopeless solution first enigmatical story girl profound sincerity accompany haziness obscurity miraculousness first wonderful story girl displace commonness prosaicness soul inexplicable spell guitar subtleness melodious appealings few brief word isabel sung conclusion melody bewitch enchant sit motionless bend tree-transformed mystery-laden visitant catch fast bind necromancer s garden now burst sorcery hurry open road strive time dispel mystic feeling least postpone time rally body soul more immediate consequence day s long fasting wandering night s never-to-be-forgotten scene now endeavor beat thought present bodily need pass silent village hear clock tell mid hour night hurry enter mansion private door key hang secret place undress fling bed remember again rise adjust alarm-clock would emphatically repeat hour five bed again drive intrudings thoughtfulness resolutely bend slumber by-and-by fall first reluctant last welcoming hospitable arm five rise east see first spear advanced-guard day purpose forth early hour avoid casual contact inmate mansion spend entire day second wandering wood fit prelude society wild new-found sister isabel familiar home-sights chamber strangely work instant could pray isabel wonder-world slidingly emerge instant fond all-understood blue eye lucy displace tender mournful inscrutable dark glance isabel seem place choose seem lucy s eye steal mournfulness isabel s diminish hers again faintness long life-weariness benumb leave mansion put bare forehead restore wind re-enter mansion adjust clock repeat emphatically call seven lie bed now could sleep seven change dress half-past eight meet mother breakfast table little overhear step stair ii salute look gravely alarmedly sudden illy-repressed panic know must wonderfully change mother speak return good-morning see deeply offended many account vaguely frightened finally stung pride conquer apprehensiveness know mother enough very certain unroll magician s parchment now would verbally express interest seek explanation could entirely abstain test power reservedness quite absentee sister mary say ill-affected pleasantness pierre coffee suit morning new coffee very nice very rich odorous sister mary glad find pierre n't call brother pierre call brother pierre look indifferently icily sister mary look indifferently icily will endeavor look give toast pierre very deeply offended dear mother slight degree pierre see lucy lately mother bit salmon pierre too proud show moment feeling mother mrs glendinning slowly rise foot full stature womanly beauty majesty stand imposingly tempt more pierre will ask secret thee shall voluntary very lately shall beware pierre live world hast more reason beware continue little long act thus reseat speak more pierre keep silence snatch few mouthful know silently quit table room mansion iii door breakfast-room close pierre mrs glendinning rise fork unconsciously retain hand presently pace room deep rapid thought become conscious strange grasp look mark impulsively fling dashing noise hear quivering turn hanging side pierre s portrait see own smile picture pierce fork silver tine catch painted bosom vibratingly rankle wound advance swiftly picture stand intrepidly art stab wrong hand stab thee thy silver blow turn pierre s portrait face pierre pierre hast stab poisoned point feel blood chemically change mother surnamed glendinning feel now bear last swiftly extinguish race swiftly extinguish race heir much impends deed shame deed shame most dubious most dark thy soul else belie specter cloudy shame-faced front sit yon seat now can pierre unbosom smile lightly heavy grief answer boy can can surely can can lucy s yesterday here would see call can bode mere broken match broken lover sometimes break mend break joyful tear soon again mere broken match can break proud heart indeed part can can would could mad impious thing most surprising face confess even hint see can such young peerlessness such humbleness can honest origin lily stalk weed pollute sometimes may stand must poor vile chance-blow splendid worthless rake doom inherit part infecting portion vileness beauty will think sometimes fear pride would work woe incurable close lip varnish front perhaps ought wholly melted invoking mood can get s own heart mend right s self may sometimes s own self rib forbid will live nature will stand pride will budge let come will shall half-way run meet beat shall mother abase stripling boy let tell let slide adown iv pierre plunge deep wood pause several mile pause come remarkable stone smooth mass rock huge barn wholly isolate horizontally sweepingly overarch beech-tree chestnut shape lengthened egg flatten more end point more point irregularly wedge-shaped somewhere middle side lateral ridge obscure point ridge rest second lengthwise-sharpened rock slightly protrude ground obscure minute point contact whole enormous most ponderous mass touch object wide terraqueous world breathless thing see broad haunched end hover inch soil point teeter contact touch soil many foot part opposite end seam half-riven vacancy considerably large make possible convenient admit crawling man mortal know intrepid heart crawl might wonder country strange tell hundred cottage hearthstone long winter-evenings old man smoke pipe young man shell corn surround very remote distance youthful pierre first known publishing discoverer stone thereupon fancifully christen memnon stone possibly reason singular object long remain unblazoned world much never light indeed belted top dense deep luxuriance aboriginal forest lie captain kidd s sunken hull gorge river hudson s highland crown full eight fathom high-foliage mark great spring-tide foliage cottager special motive visit more immediate vicinity timber fuel obtain more accessible woodland even simple people chance beheld hoodwinked unappreciativeness would account very marvelous sight would never think worth publish abroad real truth might see afterward forget inconsiderable circumstance short wondrous memnon stone could memnon stone huge stumbling-block deeply regret vast prospective obstacle way run handy little cross-road wild part manor now day recline flank intently eye think surprising long-settled country first discerning appreciative person light such great natural curiosity pierre happen brush several successive layer old gray-haired close cropped nappy moss small amazement see rudely hammer rock half-obliterate initial s w know ignorant stone simple country might immemorially human being discover marvelous impending spectacle long long quite age stone beheld wonderfulness fully appreciate painstaking initial seem testify departed man now alive might possibly wag beard old most venerable oak century growth methuselah s name might s w pierre ponder long could possibly imagine initial antiqueness seem point period era columbus discovery hemisphere happen end mention strange matter initial white-haired old gentleman city kinsman long richly vary unfortunate life last find great solace old testament continually study ever-increasing admiration white-haired old kinsman learnt particular stone bulk height precise angle critical impendings much prolonged cogitation several long-drawn sigh age look hoar significance read certain verse ecclesiastes tedious preliminary not-at-all-to-be-hurried white-haired old kinsman lay tremulous hand pierre s firm young shoulder slowly whisper boy t solomon wise pierre could repress merry laugh wonderfully divert seem queer crotchety conceit impute alledged dotage venerable kinsman know maintain old scriptural ophir somewhere northern sea-coast wonder old gentleman fancy king solomon might take trip sort amateur supercargo tyre sidon gold-ship water happen light memnon stone ramble bow quiver shooting partridge merriment mean pierre s usual mood thinking stone much less seat wood profound significance deep forest silence view marvelous impendings flitting conceit often cross would good head-stone same impose pile time soft swayings surround foliage seem lurk mournful lament plaint sweet boy long depart antediluvian time might stone wonder simple country might terror sometimes wrought mystic mood contemplate ponderous inscrutableness pierre call terror stone few could bribe climb giddy height crawl more hovering end seem drop seed beak small fly bird would topple immense mass crash tree very familiar thing pierre often climb place long pole creep slope little crumble stepping-places climb high neighbor beech lower forehead-like summit elastic branch never fearless enough fool-hardy enough may crawl ground vacancy high end spot first menace terror stone really topple v now advance steadily interior pre-determination eye mass unfalteringly throw prone wood s last year s leaf slide straight horrible interspace lie dead speak speechless thought give place last thing less less unspeakable last very brow beetlings menacings terror stone come audible word pierre misery undisclosable thing shall unhorse manhood s seat vow virtue s truth s make trembling distrust slave life prove burden can bear ignominious cringings indeed action fore-ordained russian serf fate invisible devil titter most nobly strive life cheating dream virtue unmeaning unsequeled blessing midnight mirth wine sacrifice duty s sake own mother re-sacrifices duty s self bugbear thing allowable unpunishable man mute massiveness fall ages hast wait thing thus wait more good canst crush now lie here invoke thee down-darting bird song swiftly light unmoved eternally immovable balancing terror stone cheerfully chirp pierre tree-boughs bent wave rush sudden balmy wind slowly pierre crawl forth stand haughtily foot owe thanks none moody way vi imaginative ruminate mood early youth pierre christen wonderful stone old resound name memnon merely certain associative remembrance egyptian marvel eastern traveler speak fugitive thought long enter desire same stone head-stone more yield innumerable fanciful notion tinge dreamy painless melancholy frequently suggest mind poetic boy after-times place different circumstance surround meadow pierre ponder stone young thought concern later desperate act crawl immense significance come long-passed unconscious movement youthful heart seem now prophetic allegorically verify subsequent event speak subtle meaning lie crouch colossal haunch stone regard menacingly impend terror stone hide simple cottager reveal pierre consider aspect memnon stone memnon dewey royal boy son aurora bear king egypt enthusiastic rashness fling s account rightful quarrel fight hand hand overmatch meet boyish most dolorous death wall troy wailing subject build monument egypt commemorate untimely fate touch breath bereaved aurora sunrise statue give forth mournful broken sound harp-string suddenly sunder too harshly wind herein lie unsummed world grief plaintive fable find embody hamletism antique world hamletism three thousand year flower virtue crop too rare mischance english tragedy egyptian memnon montaignized modernize mortal man shakspeare father too now memnon statue survive present day nobly-striving ever-shipwrecked character royal youth memnon hamlet son king statue melancholy type memnon s sculptured woe melodiously resound now mute fit emblem old poetry consecration obsequy hapless mode human life bantering barren prosaic heartless age aurora s music-moan lose drift sand whelm alike monument dirge vii pierre wood thought now leave invest isabel strive condense mysterious haze definite comprehensible shape could infer feeling bewilderment often hint interview cause continually straight line narration finally end abrupt enigmatical obscurity also feel assure entirely unintended now doubtless regret come second interview would help clear much mysteriousness consider elapsing interval would much tranquilize rally less wonderfulness much accuse unthinkingness name postponing hour indeed look morning vista day seem indefinite interminable could bring confront face house plowed field sign tillage rotted stump long-felled pine slight pass trace man uncongenial repel likewise own mind remembrance imaginings common general humanity become time most singular manner distasteful still thus loathe common two different world even most withdraw subtle region own essential spirit pierre could now find single agreeable twig thought whereon perch weary soul man general seldom suffer utter pauperism spirit god hath bless incurable frivolity man general still secret thing self-conceit virtuous gratulation man general always small self-sacrificing deed man now recur hour despondent lassitude must various differ interval overtake civilized human being such person straightway bethink two three small self-sacrificing thing suck respite consolation more less compensating deliciousness man self-disdainful spirit chosen soul heaven hath primitive persuasion unindoctrinally fix most true christian doctrine utter nothingness good work casual remembrance benevolent well-doings never distill drop comfort even harmony correlative scripture doctrine recalling outlived error mis-deed convey slight pang shadow reproach clew-defying mysteriousness isabel s narration now time particular mood put repel aspect pierre must occupy soul man isabel isabel think first great discomfort pain anon heaven eventually reward resolute duteous thinker lessen repugnance last still-increasing willingness congenialness now recall first impression here rehearse wild tale recall swift mystical corroboration own mind memory shed twinkle light history increase mystery same time remarkably substantiate first recallable recollection old deserted chateau-like house strange french-like country dimly imagine somewhere sea did surprisingly correspond certain natural inference draw aunt dorothea s account disappearance french young lady french young lady s disappearance side water contingent reappearance shudder darkly picture possible sequel life wresting infant immurement savage mountain wilderness isabel also vague impression cross sea re_crossing emphatically think pierre ponder unbidden conceit probably first unconsciously smuggledly cross hidden sorrow mother s heart attempt draw inference hear coinciding proof elucidation assumption isabel s actual cross sea tender age here pierre feel inadequateness own isabel s united knowledge clear profound mysteriousness early life certainty irremovable obscurity bow strove dismiss mind bad hopeless also good degree endeavor drive isabel s reminiscence unnameable large house finally remove pleasant woman coach episode life thing most cruelly suggestive possibly involve father privity thing pierre s inmost soul faint amazement abhorrence here helplessness further light eternal impossibility logically exonerate dead father own mind liability many black self-insinuated supposition come pierre power infernal intense could proceed unretarded malice evil subtilly wantonly conceit steal pierre subtilly oppose hue-and-cry whole indignant soul pursue forth again wide tartarean realm emerge more more pierre now revolve story isabel mind much more amend original idea much obscurity would depart second interview see seem see much isabel wild idiosyncrasy mystify narration history essential unavoidable mystery history invest isabel such wonderful enigma viii issue reconsiderings conviction could now reasonably anticipate isabel further disclosure subject life few additional particular bring present moment also possibly fill latter portion already reveal here could persuade would much say isabel digressive withholding think more indeed could now impart strange mean last come find brother dreary recital pecuniarily wrestle destitute condition come leave place toil refuge now find humble servitude farmer ulver s possible think pierre live human creature common world everydays whole history may tell little less two-score word embody smallness fathomless fountain ever-welling mystery possible spite brick shaven face world live brim wonder mankind garb common-placeness conceal enigma star perhaps high seraph can resolve intuitively certain literally unproven fact isabel s sisterhood link now feel bind unimagined endless chain wonder very blood seem flow artery unwonted subtileness think same tide flow mystic vein isabel occasional pang dubiousness grand governing thing reality physical relationship recoil added tribute certainty insolubleness sister own father s daughter believe day much hear remote rumor existence occur change new incontestable voucher handle none see grant might see thousand girl never see would own sister portrait chair-portrait pierre think paint isabel bear can portrait isabel portrait isabel father s portrait mother swear now alive search argumentative itemizings minute know fact way bearing subject same time persuade strong death spite isabel indeed sister could pierre naturally poetic pierce could fail acknowledge existence all-controlling all-permeating wonderfulness imperfectly isolatedly recognize generality significantly denominate finger god merely finger whole outspread hand god doth scripture intimate holdeth hollow hand hollow truly still wander forest eye pursue ever-shifting shadowy vista remote visible haunt trace strangely wilful race sordid traffickings clay mud seek denationalize natural heavenliness soul come mind pierre thought fancy never imbibe gate town give forth atmosphere primeval forest eternal ocean unchanged general object remain day originally meet gaze adam apparently most inflammable evaporable earthly thing wood water view immensely most endurable now ponderings excursive wheeled isabel center come again excursion again derive new small germ wonderment question time occur pierre old isabel accord reasonable inference presumed circumstance life elder certainly uncertain year whole aspect more childlikeness feel muscular superiority speak make spontaneously alive feeling elderly protectingness experience thought superior world-acquaintance general cultured knowledge spite reason s self irrespective mere computing conscious feeling independently pronounce senior point time isabel child everlasting youngness strange strong conceit mysterious persuasion doubtless untraced little-suspected origin mind idea bear devout meditation artless infantileness face profoundly mournful general expression mean cause lose whit singular infantileness face real infant early visibleness oft-times wear look deep endless sadness sadness indeed strictly speaking infantileness face isabel singularly impressed idea original changeless youthfulness else entirely elude imaginatively exalt willing suffrage mankind high pure realm man inhabit beautiful woman least beautiful soul body relentless law earthly fleetingness still seem long interval mysteriously exempt incantation decay outward loveliness touch touch departs interior beauty touch touch replace depart bloom charm underivable earth possess ineffaceableness star else age sixty woman hold strong bond love fealty man young enough grandson all-seducing ninon unintendingly break score heart seventy perennialness womanly sweetness infantile eternal mournfulness face isabel look pierre angelic childlikeness savior hint investiture translate soul such even little child world now unending wonderful river bathe foot primeval generation still remain flow fast grave succeed man bed now live unending ever-flowing run soul pierre fresh fresher further still thought isabel more thoughtful river run more mysteriousness float more certainty mysteriousness unchangeable life unraveled plot feel unravel would eternally remain slight hope dream dark mournful would clear coming atmosphere light mirth youth pierre con novel-lessons read more novel most person year false inverted attempt systematize eternally unsystemizable element audacious intermeddling impotency try unravel spread classify more thin gossamer thread make complex web life thing pierre power now straight helpless miserableness pierce sensational truth transfix beetle speculative lie see human life doth truly come man agree call name god partake unravelable inscrutableness god infallible presentiment see always doth life s begin gloom conclude gladness wedding-bells peal last scene life s fifth act countless tribe common novel laboriously spin veil mystery complacently clear last countless tribe common drama repeat same profounder emanation human mind intend illustrate can humanly know human life never unravel own intricacy proper ending imperfect unanticipated disappointing sequel mutilated stump hurry abrupt intermergings eternal tide time fate pierre renounce thought isabel s dark lantern illuminate light lidded lid lock feel pang post hither thither reminiscence family craftily interrogate remain relative father s side might possibly rake forth few small grain dubious most unsatisfying thing way strongly bent would serve more hopelessly cripple practical resolve determine pry sacred problem now mystery isabel possess bewitchingness mysterious vault night very darkness evoke witchery thoughtful river still run now float still thing letter isabel gush sister s sacred longing embrace brother most abandoned term paint anguish life-long estrangement effect take vow continual love sympathy further life fit throw unfathomed pool rush stream brother sister encounter accord set appointment none impassionedments repeat more thrice thank god most earnestly bless now come loneliness gesture common customary sisterly affection nay embrace struggle kiss kiss salute solely seek now pierre begin see mystery interpierced mystery mystery elude mystery begin seem see mere imaginariness suppose solid principle human association fate thing fate separate brother sister somehow seem sister shrink brother s kiss pierre feel never never would able embrace isabel mere brotherly embrace thought caress take hold domesticness entirely vacant uncontaminated soul never consciously intrude forever unsistered stroke fate apparently forever twice remove remote possibility love draw lucy still object ardent deep emotion soul isabel wholly soar realm mortalness become transfigure high heaven uncorrupted love book viii second interview farm-house second part story isabel immediate impulsive effect pierre second interview isabel more satisfying none less affect mystical first beginning small surprise more strange embarrassing isabel admit farm-house speak word seat room double casement first address pierre way predetermine deport moment manifest outward token utmost affection sister rapt silence atmosphere unearthliness invest now freeze seat arm refuse open lip refuse meet fraternal kiss heart overflow deep love know full presence inexpressibly grateful girl never love reverence intimately react blend never pity join wonder cast spell movement body impede command few embarrassed word pierre brief reply pause ensue slow soft stepping overhead quite audible interval night also slight domestic sound hear adjoining room notice unconsciously interrogate expression pierre s face isabel thus speak feel brother dost appreciate peculiarity mystery life rest concern possibility thy misconstrue action people refuse admit uncommonness person circumstance surround erroneous conceit nourish feeling pain brother shall seem reserve unembracing thee still must trust heart isabel permit doubt cross thee brother sound hast just overhear room suggest thee interesting question connect speak fervently understand thee will tell thee term live here hire person enable receive thee seemly privacy mayest very readily imagine room own remind also few further trifle thing tell thee respect circumstance end bestow angelical brother can retain word say pierre earnest lowness draw little right pertain thee brother will now tell thee think couldst wish know addition dimly rehearse last night three month people distant farm-house staying break household depart western country place immediately present service want hospitably receive old neighbor s hearth most kindly invite tarry employ offer wait chance help inquiry result ascertain sad story delly ulver fate overtake age parent plunge most poignant grief deprive domestic help daughter circumstance deep discomfort can easily realize person always minister servant indeed natural mood may call want good term strangely touch think misery delly source benefit practically operative effect most inmost true thought seldom come hither hand will testify come entirely naught now brother didst leave yesterday feel small surprise didst seek come learn name glendinning closely associate come know saddle meadow family seat last resolve address thee pierre none may attribute very memorable scene sewing-circle miss penny wonder thing hitherto entirely absented mind respond pierre truly isabel thy all-abounding hair fall spell dismiss ordinary consideration leave sensible nubian power eye tell thing thing desire know isabel wilt voluntarily disclose feel already know pith already feel thee very limit remain thee tell can corroborate confirm dearest ay sister isabel fix wonderful eye gaze long impassionment rise suddenly foot advance swiftly more suddenly pause reseat silence continue time head avert mutely rest hand gaze open casement soft heat-lightning occasionally reveal resume anon ii brother wilt remember certain part story reference more childish year spend remote here introduce gentleman father pierre can describe thee indeed comprehend time sometimes call father people house also call sometimes speaking partly suppose extraordinary secludedness previous life join mind word father peculiar association term ordinarily inspire child word father seem word general love endearment little more seem involve claim sort way ask name father could motive hear name individualize person peculiarly kind individualize way already generally call gentleman sometimes father reason suppose afterward question people house more particular name father world would disclose indeed certain singular reason now feel convinced point pledge secrecy know would come learn father s name consequence learn least shade shadow knowledge pierre kin mere little accident early reveal moment know value knowledge last time father visit house chance leave handkerchief farmer s wife first discover pick fumble moment rapidly examine corner toss say here isabel here good gentleman s handkerchief keep now come see little bell again gladly catch handkerchief put bosom white closely scan find small line fine fade yellowish writing middle time could read print writing none wiser still secret instinct tell woman would freely give handkerchief know writing forbear question subject wait father return secretly question handkerchief become dusty lie uncarpeted floor take brook wash lay grass none would chance pass iron little apron none would attract look again father never return grief handkerchief become more more endeared absorb many secret tear weep memory dear departed friend child-like ignorance equally call father gentleman impression death become fixed thing again wash dry iron precious memorial put none find resolve never more soil tear fold such manner name invisibly bury heart open book turn many blank leaf come mysterious writing know day read direct help now resolve learn letter learn read order might learn meaning fade character purpose learn read easily induce woman give little teaching uncommonly quick most eager learn soon master alphabet spelling by-and-by reading last complete deciphering talismanic word glendinning very ignorant glendinning think sound gentleman glen-din-ning just many syllable gentleman g begin same letter must mean father will think word now will think gentleman glendinning last remove house still still grow think more word hum head see would prove key more repress undue curiosity such fill breast would ask glendinning live girl boy call father resolve hold perfect patience somehow mystically certain fate would last disclose suitable time fate think good know now brother must little moment hand guitar surprise rejoice thus unanticipated newness sweet lucidness simplicity isabel s narrating compare obscure marvelous revelation night eager continue story same limpid manner remember wholly tumultuous unearthly frame mind melody guitar formerly throw pierre now hand instrument isabel could entirely restrain look half-regret accompany strangely half-smile gentle humor pass unnoticed sister receive guitar look face expression would arch playful ever-abiding shadow cast infinite hair unfathomed eye redoubledly shoot again alarm brother smile play mystery isabel thee to-night draw now hold light say loosen ivory screw guitar open peep lengthwise interior now hold thus brother thus see wilt see wait instant hold lamp say pierre hold instrument direct isabel hold lamp cast light sounding-hole heart guitar now pierre now eagerly pierre bid somehow feel disappointed surprise see see word isabel quite legibly still fadedly gild part side interior make project curve very curious place hast choose isabel wherein ownership guitar engrave person get know girl look surprisedly moment take instrument look put continue see brother dost comprehend know thing object too apt suppose slight hint will suffice throw quite open person name gild brother cried pierre name gild first get guitar know guitar must expressly make name isabel lettering could put guitar put hurry say pierre day own long time strange whim come know'st uncommon child break dear plaything order gratify half-crazy curiosity find hidden heart child sometimes pierre always feel must always continue child grow three score year ten seize sudden whim unscrew part show thee peep see isabel now tell thee early time can remember nearly always name bell particular time now speak knowledge general trivial matter sufficiently advance make quite familiar thing bell often diminutive isabella isabel very strange affair consider age connected circumstance time instinctively associate word isabel find guitar own abbreviated name lead sort fancyings return now speak lean occasionally illuminated casement same manner previous night few moment seem struggle wild bewilderment now suddenly turn fully confront pierre wonderfulness most surprising face call woman man pierre man woman speak thee sex immaculateness pierre secret name guitar even now thrill pierre think think oh canst comprehend see mean pierre secret name guitar thrill thrill whirl whirl secret wholly hide constantly carry unseen unsuspected always vibrate hidden heart-strings broken heart-strings oh mother mother mother wild plaint isabel pierce bosom s core carry first inkling extraordinary conceit vaguely shrinkingly hint now entirely unintelligible word lift dry burning eye long-fringed fire pierre slight proof guitar hers know feel say last night tell thee first sing bed answer touch always sing answer soothed love hark now shalt hear mother s spirit carefully scan string tune carefully place guitar casement-bench knelt low sweet changefully modulated note barely audible pierre bent catch breathe word mother mother mother profound silence time suddenly low least audible note magical untouched guitar respond quick spark melody follow hush long vibrate subsidingly tingle room augmented wonder now espy quiver metallic string guitar minute scintillation seemingly catch instrument s close proximity occasionally irradiated window girl still keep kneeling altogether unwonted expression suddenly overcast whole countenance dart swift glance pierre single toss hand tumble unrestrained lock tent-wise invest whole kneeling form close floor sweep floor wild redundancy never saya limeean girl dim mass st dominic s cathedral completely muffle human figure pierre deep oaken recess double-casement isabel kneeling seem now immediate vestibule awful shrine mystically reveal obscurely open window anon still softly illumine mild heat-lightning ground-lightnings weave wonderfulness unsearchable air ebonly warm most noiseless summer night unsubduable word pierre s lip sudden voice veil bid silent mother mother mother again prelude silence guitar magically respond spark quiver string again pierre feel immediate presence spirit shall mother art ready wilt tell now now word lowly sweetly murmur same way word mother changefully vary modulation last now magical guitar again respond girl swiftly draw dark tent hair act long curl sweep string guitar strange spark still quiver catch attractive curl entire casement suddenly wovenly illumine wane again now succeed dimness downward undulating wave billow isabel s toss tress gleam here tract phosphorescent midnight sea simultaneously four wind world melody break loose again previous night still more subtile wholly inexplicable way pierre feel surround ten thousand sprite gnome whole soul sway toss supernatural tide again hear wondrous rebound chanted word mystery mystery mystery isabel mystery mystery isabel mystery mystery iii deprive consciousness spell flung marvelous girl pierre unknowingly gaze vacancy last stillness more fall room stepping recover self-possession turn look might now surprise see isabel composedly avertedly seat bench long full tress now ungleaming hair flung guitar quietly lean corner put unconsidered question half-anticipated bid low authoritative tone make allusion scene just beheld pause profoundly think now feel certain entire scene first musical invocation guitar must unpremeditatedly proceed sudden impulse girl inspire peculiar mood precede conversation especially handling guitar such circumstance irresistibly throw certain preternatural scene could rid mind speak voluntary intelligent responsiveness guitar strangely scintillating string suddenly glorified head isabel altogether thing seem time entirely produce customary natural cause pierre s dilated sense isabel seem swim electric fluid vivid buckler brow seem magnetic plate now first night pierre make aware superstitiousness rapt enthusiasm could help believe extraordinary physical magnetism isabel derive marvelous quality thus impute now first become vaguely sensible certain still more marvelous power girl most interior thought motion power hover confines invisible world seem more inclined way power seem irresistibly draw isabel draw quarter wantonly quite ignorantly unintendingly respect apparently thing ulterior again cover draw thing interfusing sparkle electricity seem swim ever-creeping condense haze ambiguity often after-times recall first magnetic night would seem see bind extraordinary atmospheric spell physical spiritual henceforth become impossible break full potency never recognize long become habituate sway spell seem pantheistic master-spell eternally lock mystery muteness universal subject world physical electricalness isabel seem reciprocal heat-lightning ground-lightnings nigh first become reveal pierre seem mold fire air vivify voltaic pile august thunder-clouds heap sunset occasional sweet simplicity innocence humbleness story often serene open aspect deep-seated mostly quiet unobtrusive sadness touchingness less unwonted tone air more signalized contrastingly emphasize profounder subtler more mystic part especially pierre feel silent interval now proceed story manner gently confide entirely artless peasant-like simplicity deal detail little sublimate seem nigh impossible unassuming maid same dark regal just now bid pierre silent imperious tone wondrous temple strange electric glory play very long now thus innocently proceed ere time fainter flash electricalness come follow such melting human most feminine trait bring soft enthusiast tear sympathetic still unshedding eye pierre iv rememberest brother tell thee last night knowest mean avertedly point guitar rememberest come possession perhaps tell thee pedler say get barter servant great house distance place reside pierre sign acquiescence isabel proceed now long state interval man pass farm-house trading route small town village discover gilding guitar keep watch truly feel persuade fate dispensing own secret own good time also feel persuade case fate drop little hint leave own mind follow may come grand secret reserve keep diligent watch time stop permit guess motive contrive steal great house guitar come brother mansion saddle meadow pierre start girl brother saddle meadow old general glendinning s place say old hero s long dead now more s pity young general son dead still young grandson general leave family always keep title name a-going even surname pierre pierre glendinning white-haired old general s name fight old french indian war pierre glendinning young great-grandson s name may'st look brother mean thee thee brother guitar guitar cry pierre come guitar openly saddle meadows come barter servant tell isabel put such impetuous question pierre else mayst recall old may evil spell can precisely knowingly answer thee could surmise surmise worth oh pierre million time sweeter mystery surmise mystery unfathomable still unfathomableness fullness surmise shallow unmeaning emptiness most inexplicable point tell isabel surely must think thing much pierre very much mystery more could would now fully tell guitar come saddle meadows come barter servant saddle meadow enough find come speak sung soothe thing pause moment vaguely secret self pierre revolve strange revealing now attention again isabel resume now hold mind s hand clew brother immediately follow sufficient loneliness knowledge now know father s family find slight intention disclose enter mind assure obvious reason none survive relative could possibly know even see really feel entire security event encounter chance unavoidable displacement migration house last bring twelve mile saddle meadow begin feel increasing longing side side new-born compete pride pride pierre eye flash belie common pride pierre isabel proud world pride too too longing love heart pierre pride last suffering grief brother conquer great longing still more powerful pride pierre would now here room wouldst receive line worldly probability much hear call isabel banford hearing walter ulver s three mile mansion saddle meadow poor bell would find people kind enough give wage work feel hand brother dear divine girl own exalted isabel cried pierre catch offered hand ungovernable emotion most unbeseeming strange hardness still strange littleness unite human hand hard small opposite analogy hint soft capacious heart make hand hard heavenly submission thy most undeserved martyred lot would isabel kiss hand heart dropt seed eternal joy comfort leap foot stand such warm god-like majesty love tenderness girl gaze benignant star general night isabel cry pierre stand sweet penance father s stead thy mother s earthly act shall redeemingly bless eternal lot will love pure perfect love angel angel fall thee dear isabel may pierre fall fall forever vacant nothingness night brother brother speak too much unused love ere now heavenly immense fall crush such love hard bear hate still speak silent time brother fate now bring three mile thee shall straight tell thee pierre thing art such divineness may speak straight thought heedless whither may flow thing may float straight fearlessly say pierre chance see thy mother pierre such circumstance knew thy mother shall straight isabel didst see mother see spake straightway heart know would love thy heart spake true mutter pierre re-swore oath never reveal thy mother oath swear again mutter see thee pierre more fill mother thy father pierre upheave straightway know come make know thee thy own generous love would open again thy heart spake true murmur didst re-swear again pierre swear wert brother love pride swear young noble pierre glendinning brother more pierre thee even think reveal art reveal great god pierre poor bell listen feel very dreary here poor dear delly must hear story most sorrowful house pierre hark seldom-pausing pacing hearest floor keep pace pacing pacing track thread-bare pierre chamber-rug father will look mother hath curse face yon chamber pierre delly hath slept now four week more hath lay bed last make five week pace pace pace night twelve sit vacant chair often would comfort say nay nay nay door say nay nay nay nay bolted door bolt three week cunning art steal dead baby finger alone night scoop hollow second heaven s own charitable stroke bury sweet wee symbol unpardonable shame ruthless foot man bolt three week unbolted food must thrust little window closet pierre hardly two handful eat week curse wasp-like cohere villain ned sting death cried pierre smit most piteous tale can sweet isabel can pierre aught ever-hospitable grave will prove quick refuge pierre father mother bad dead would turn forth think own poor petitionings unceasing behalf pierre s deep concern now give place momentary look benevolent intelligence isabel thought benefit delly just enter still uncertain may act resolve succor still hold here awhile thy sweet petitionings further plan more mature now run thy story divert pacing step step soul thy noble heart hath many chamber pierre record thy wealth see bind poor book isabel brother art visible token pierre invisible angel-hoods darker hour sometimes distrust gospel thy act very brother were man thee man mankind extinct seraph praise base sister cunningly entice fair virtue ignorings ill imputings good theirs make head hang sweet isabel praise now thy tale say thee brother most dreary find here first wonted life sadness such still house hath such acuteness general grief such hopelessness despair slight remedy even poor bell could scarce abide always little forth contrast scene forth place delight might return more braced minister haunt woe continual unchanging residence therein doth bring woe s stupor make dead forth betimes visit neighbor cottage chattering child place vacant cheerful board thus last chance hear sew circle hold miss penny anxious press kind charity maiden country various cottage besought join length persuade naturally loth need such entreaty first feel great fear such scene might closely encounter glendinnings thought namelessly repulsive stealthy inquiry learn lady manorial-house would present prove deceptive information rest knowest sweet isabel must tell thy emotion v day hath pass brother first meet life hast heavenly magnet thee draw soul s interior thee will wait neighbor s wagon arrive late sew circle enter two join room very full farmer s girl neighbor pass further corner didst see head turn whispering hear s new help poor walter ulver s strange girl ve get think mazing pretty ll bind nobody know oh demure over-good guess would n't mayhap s ruined delly run minx first time poor bell mix such general crowded company know little such thing think meeting charity s sweet sake uncharity could find harbor doubt mere thoughtlessness malice still make heart ache sadly very keenly feel dread suspiciousness strange lonely grief invest common eye grief enough innocence armor must also come icy infamy miserable returnings even midst bright-budding girl full-blown woman miserable returnings feeling bewilder feeling inhumanity speak early story pierre bless pierre look sadly half-reproachfully lone lose love kind charitably intelligently pity uncharitably unintelligently bless brother hath glorify many somber place soul teach know kind capable thing would glorious angel look dear pierre hast teach eye more wonted glance vile falsify telegraph sweet isabel look can tell heart dark ill-restrained upbraiding heaven could unrelentingly see such innocence suffer thy too-touching tale quietly sit sew brave enough look thank good star lead conceal nook rest quietly sit sew flannel shirt stitch pray god heart might fold flannel might hold truly warm keep wide-world-coldness feel flannel thick fur fire could keep quietly sit sew hear announce word oh deep ineffaceably engrave dame dame madame glendinning master pierre glendinning instantly sharp needle side stitch heart flannel dropt hand heard'st shriek good people bear still casement close hand throw open wide god s own breath breathe rally say mere passing fit t quite now use heart s good thanks would now leave would sew thus come pass again sit sew flannel hope unanticipated person would soon depart else spirit would catch sit sew pierre pierre look dare time evening look know aught flannel knee needle heart feel pierre felt glance magnetic meaning long shrink sideways turn meet could help spirit seize soul look thee full-fronting face enough fate moment loneliness life choked longing soul now pour could first feel complete deplorableness state brother mother troop aunt cousin plentiful friend city country isabel thy own father s daughter thrust heart gate shiver winter way least poor bell can tell thee feeling poor bell feeling feel first whirl old new bewilderings mixed slant drive madness most sweet inquisitive kindly interested aspect thy face strangely thy father s too first love most stir distracting storm most charge immense longing blood know own oh dear brother pierre pierre could'st take heart look thy hand would'st find write way cross again again continual line longing find end suddenly call thee call call will come cried heart cry leaf star night home pride rise very pride own longing arm pull held stand still call thee fate will fate fate meet thy fix regardful glance see full angelicalness thee whole soul undo thee whole pride cut root soon show blighting bud spread deep whole being know utterly decay die must pride let little trumpet pen blow heart s shrill blast call dear pierre soul full beseeching ink trace page tear contribute mite make strange alloy blest feel bitterly tear-mingled ink last depth anguish would never visibly know thee tear would dry page fair again ere submerged-freighted letter meet eye wast deceive poor isabel cry pierre impulsively thy tear dry fair dry red blood much move inmost soul tragic sight pierre brother dry red oh horrible enchantment most undreamed nay ink ink chemic change thy real tear seeming blood sister oh pierre thus wonderfully seem own heart know extremity own suffering sometimes bleed blood think water suffering talent sometimes good judge stop force backward story methinks now knowest entirely dost know plan winnow motive write thee poor bell know poor bell too delirious plan winnow motive impulse call thee poor bell god call thee pierre poor bell even now pass night see thee hearken thy full love graciousness even now stand amaze feel may come will now befall rashly claim thee mine pierre now now instant vague anguish fill tell love own publicly secretly tell doth involve vital hurt thee speak reserve speak honestly thee speak now pierre tell love harm can truth betray pain sweet isabel can hurt come path god now know thee now forget thee fail acknowledge thee love thee wide world s whole brazen width could might'st ask thy question reasonably say tell pierre suffocating thee poor bell s holy claim involve thee unending misery truthful soul would echo unending misery nay nay nay art sister thy brother part world know shall acknowledge thee heaven will crush disdainful world knee thee sweet isabel menacings thy eye dear delight grow thy own glorious stature thee brother see god s indignant embassador say isabel take term common world make term grind thy fierce right thy catch nobleness unsex brother now know most exalted moment woman more feel twin-born softness breast feel chain-armor palpitate changed attitude beautiful audacity long scornful hair trail disheveled banner wonderful transfigured eye meteor seem play now seem pierre work invisible enchanter transformed stand pierre bow low own irrespective dart majesty humanity can majestical menace woman man gentler sex return isabel last sit silent casement s niche look soft ground-lightnings electric summer night vi sadly smile pierre break pause sister art rich must alms very hungry forget eat breakfast now shalt bring bread cup water isabel ere forth thee last night rummage pantry bake-house burglar to-night must sup isabel may henceforth live let begin forthwith eat company isabel look sudden deep emotion acquiesce sweetness silently leave room return pierre cast eye ceiling say quiet now pacing hath entirely ceased beating tho foot hath pause unceasing heart brother quiet now quiet hath pivoted stillness night noisy madness give pen pencil paper isabel lay loaf plate knife bring pen ink paper pierre take pen dear isabel brother none poor cot gaze intensely turn table steadily write following note delly ulver deep true regard sympathy pierre glendinning thy sad story partly know hath now more fully come sincerely feel thee hath impart own sincerity desirest quit neighborhood somewhere peace find seclude employ fit thy sex age now willingly charge insure thee utmost ability can consolation wholly spurn thy great grief too often happen grief s great folly feel two true friend here beseech thee take little heart thee bethink thee thy life live time hath sure healing continuous balm patient little thy future lot dispose thee good help know isabel thy earnest friend true-hearted lover hand note isabel read silently put spread two hand motion lift eye delly god think'st will pain receive note isabel know'st good think ere help really reach promise now might prove slight comfort keep think'st good straightway will give brother say isabel quit infixing stillness now thrust long rivet night fast nail side world alone again such hour pierre could listen hear isabel s step stair approach hear gentle knock think hear rustling paper slide threshold door advance opposite step tremblingly meet isabel s step step soon isabel come did'st knock slide door hath now hark sobbing thank god long arid grief hath find tear last pity sympathy hath pierre thy dear deed art already saint ere dead saint hunger isabel say pierre strive call come give loaf shalt help sister thank thee twice bread sweetness own making isabel own making brother give cup hand own hand isabel heart soul now full deep reverence dare call real sacrament supper eat eat single word single word pierre rise kiss pure spotless brow single word depart place vii know pierre glendinning s thought gain village pass often shrouding tree see light man hear sound man interval see foot soft ground-lightnings snake-like play blade grass tree catch dim light heaven hear wide general hum sleeping still breathe earth pause detach pleasant house much shrubbery mount portico knock distinctly just village clock strike knock answer come knock again soon hear sash throw second story astonished voice inquire pierre glendinning desire instant interview reverend mr falsgrave hear right heaven s name matter young gentleman thing matter whole world matter will admit sir certainly beseech thee nay stay will admit thee quick time could anticipate door open pierre mr falsgrave person hold candle invest very become student s wrapper scotch plaid heaven s sake matter mr glendinning heaven earth matter sir shall study certainly let proceed up-stairs soon find clergyman s retreat sit amaze host still hold candle hand intently eye pierre apprehensive aspect art man god sir believe word mr glendinning sir world call thee man god now hast man god decide mother concern delly ulver delly ulver can madness mean mean sir mother decide concern delly ulver delly ulver depart neighborhood own parent want depart take art take food keep pollution such day drive contribute detestable uncharitableness heartlessness world mr glendinning say clergyman now somewhat calmly put candle fold dignity gown mr glendinning will now make mention natural astonishment most unusual call most extraordinary time hast seek information certain point give thee good knowledge thy incidental question choose answer will most happy see thee time present must excuse presence good-night sir pierre sit entirely still clergyman could remain standing still perfectly comprehend whole sir delly ulver drive starve rot too acquiescence man god mr falsgrave subject delly deeply interesting preface still more interesting concern cherish slight hope wouldst able thy christian character sincerely honestly counsel hint heaven assures now hast earnest world-disdaining counsel must seek direct god now know never delegate holy admonishings blame thee think begin see thy profession unavoidably entangle fleshly alliance can move godly freedom world benefice more sorry indignant pardon most uncivil call know thy enemy good-night sir book ix more light gloom light more gloom light gloom hyperborean region enthusiastic truth earnestness independence will invariably lead mind fit nature profound fearless thought object see dubious uncertain refract light view rarefy atmosphere most immemorially admit maxim man begin slide fluctuate finally become wholly inverted very heavens innocent produce confounding effect mostly heaven wonderful mirage exhibit example many mind forever lose undiscoverable arctic explorer treacherous region warn entirely learn man follow trail truth too entirely lose directing compass mind arrive pole barrenness point needle indifferently respect point horizon alike even less distant region thought singular introversion hardly sincere man ordinary reflective power accustom exercise must independently strike thought enthusiastically applaud march mind mean inroad truth error regard hopeful person fundamental thing most earnestly pray great possible catholic blessing world thinking man must time strike idea certain respect tremendous mistake may lurk here world never gregariously advance truth here individual advance leave rest cut forever adrift sympathy make always liable regard distrust dislike often downright ofttimes conceal fear hate wonder advance mind spite advance happen still remain time ill-regulated now goad turn act wanton aggression sentiment opinion now forever leave rear certain early stage advance especially youthful mind untranquilized long habituation world inevitably eternally aggressiveness invariably manifest invariably afterward deplore amazing shock practical truth compass very few day hour much advance magically transplant youthful mind pierre common discernment entirely unattended lamentable rearward aggressiveness endeavor portray yield unwarrantable mood invade profound midnight slumber reverend mr falsgrave most discourteously make war really amiable estimable person strange force circumstance advance insight surprisingly rapid also now advance sort wisdom charitableness conclude word mr falsgrave sufficiently evince already ere quit gentleman s study begin repent enter such mission now walk profound meditation induce hour stir fro intensely agitate ever-creative fire enthusiastic earnestness become fully alive many palliating consideration previously occur would peremptorily forbid impulsive intrusion respectable clergyman malice earthly air guilty folly mortal man many case arrive perception sense thought forever free hasty imprecation ever-recurring interval folly folly teacher sense lesson teach folly wholly depart further sense will companion flight will leave stand midway wisdom miraculous vanity man persuade even most richly gifted mind arrive earthly period can truly say come ultimate human speculative knowledge hereafter present point will abide sudden onset new truth will assail over-turn tartars china china wall man can build soul shall permanently stay irruption barbarous horde truth nourish loin frozen teem north empire human knowledge can never last dynasty truth still give new emperor earth thought here indite pierre s very carefully discriminate indite concern ignorant time idea concern reciprocity partnership folly sense contribute mental moral growth mind pierre keenly upbraid thoughtlessness begin stagger soul distrustful radical change general sentiment thus hurry glaring impropriety folly distrustful most wretched distrust last distrust heart heaven feel sanctify blessing distrust intellect undisciplinedly espouse manly enthusiast cause heart seem cast reproach cause evermore hath earnest heart eventual balm most deplorable error head interval small alleviation whole man droop nameless melancholy seem most magnanimous virtuous resolution intend fine spiritual emotion mere prelude bodily translation act essay embodiment prove miserable bungler thereupon take ignominious shame too never-entirely repulsed host commonness conventionalness worldly prudent-mindedness return charge press hard faltering soul inhuman hootings deride nobleness mere eccentricity further wisdom experience shall assuredly cure man seize arm leg convulsively pull way own indecision doubt blackness advance banner cruel altercation droop swoon fold precisely mood mind two morning pierre hanging head now cross private threshold mansion saddle meadow ii profoundly silent heart house full sleep serving-men maid pierre now sit chamber accustomed table still toss book paper three day abruptly leave sudden more absorbing object uppermost most conspicuous book inferno dante hamlet shakspeare mind wander vague arm wander vague soon find open inferno hand eye meet following line allegorically overscribed arch outgoings womb human life pass city woe pass eternal pain people lose aye hope abandon enter here drop fatal volume hand drop fated head chest mind wander vague arm wander vague moment pass find open hamlet hand eye meet following line time joint oh curse spite bear set right drop too true volume hand petrifying heart drop hollowly pebble carrisbrook iii man dante alighieri receive unforgivable affront insult world poet dante alighieri bequeath immortal curse sublime malediction inferno fiery tongue political forking lose solacement world find malicious counterpart muse fire would forever bar vast bulk mankind solacement world come fortunately felicity dilletante literature horrible allegorical meaning inferno lie surface unfortunately earnest youthful piercers truth reality horrible meaning first discover infuse poison spot previously unprovided sovereign antidote sense uncapitulatable security possession furthest advanced profound soul judge judicious mood pierre passage dante touch deep significance pervade indefiniteness significance wisely hide rarest adepts pregnant tragedy hamlet convey particular moral fit ordinary use man meditation worthless prompt action man stand shilly-shallying conflict invasion surround impulse early instant conviction roused man must strike possible precision force lightning-bolt pierre always admiring reader hamlet age mental experience thus qualify catch initiate glimpse hopeless gloom interior meaning draw general story superficial purely incidental lesson wherein painstaking moralist complacently expatiate intense light reason revelation combine can shed such blazonings deep truth man will sometimes proceed own profound gloom utter darkness light cat-like distinctly see object medium mere blindness common vision gloom grief celebrate old select chamberlain knowledge know gloom grief know aught heroic man learn light gloom pierre now turn soul hamlet hand know least feel hamlet thing life thing breath evoke wanton magic creative hand wantonly dismiss last endless hall night impartially bestow privilege more final insight same moment reveal depth sometimes also reveal mean distinctly answering height midway gulf crag wholly conceal upper vault wanderer think gulf downward dark judge judicious mood pierre passage hamlet touch iv torn hundred shred print page hamlet lie foot trample vacant cover mock idle title dante make fierce hamlet insinuate none strike dante teach bitter cause quarrel hamlet taunt falter fight now begin curse anew fate now begin see finely juggle postpone meditative sentimentality waste moment consecrate instant action eight-and-forty hour more pass was isabel acknowledge hang public arm know isabel pierre skulk coward prowling wood day skulk coward steal haunt night thief sit stammer turn pale mother cause holy right permit woman grow tall hector easy man think hero hard man act imaginable audacity readily enter soul few come boldly forth did vitally mean thing immense stuff defer put gain defer put resolution take execute more learn more essential public acknowledgment isabel remain learn first glance first letter doubt identity come stay none wall thick darkness mystery isabel record phosphoric finger burning fact isabel sister whence utter act did stagger thought first announcement mother concern isabel resolution own boldly lovingly proud mother spurn reflection father would likewise spurn pierre isabel denounce hate alike unnatural accomplice good name purest husband parent such thought already resolve mother know fact isabel now isabel acknowledge world mother know acknowledgment short-sighted miserable palterer huckster hast play most fond foolish game thyself fool coward coward fool tear thyself open read confounding story thy blind dotishness thy two grand resolution public acknowledgment isabel charitable withholding existence thy own mother impossible adjuncts likewise thy magnanimous purpose screen thy father s honorable memory reproach thy intention open vindication thy fraternalness isabel also impossible adjunct individually entertain four such resolve perceive bring mutually expire ineffable folly pierre brand thee forehead unaccountable infatuate may'st distrust thyself curse thyself tear thy hamlet thy oh fool blind fool million time ass poor feeble high deed such blind grub quit isabel lucy beg humble pardon thy mother hereafter more obedient good boy pierre pierre pierre infatuate impossible would now tell confusion confoundings soul pierre soon absurdity mind present first combine consciousness would fain disown very memory mind produce such immense scandal common sanity now indeed fiery flood inferno roll gloom hamlet suffocate flame smoke cheek soul collapse dash blind fury swift madness wall fall dabble vomit loathed identity book x unprecedented final resolution pierre glorified gracious memory first say deep gloom precede day care saying will prove true utmost bound thing sufficient sometimes hold true bound earthly finitude morning pierre rise floor chamber haggard tattered body past night s utter misery stoically serene symmetrical soul foretaste seem planned perfect future now think know wholly unanticipated storm terribly burst burst good place undetected incipiency storm obscurely occupy soul seem now clear sky horizon seem distinctly command resolution strange extraordinary good meet strange extraordinary emergency strange extraordinary novelty mere aspect wonderful unequaled renunciation first determine hazard hold father s fair fame inviolate thing reference protect isabel extend brother s utmost devotedness love equally determine shake mother s lasting peace useless exposure unwelcome fact vow deep soul way embrace isabel world yield constant consolation companionship find possible mode unitedly compass end most singular act pious imposture think heaven would justify grand self-renouncing victim settled immovable purpose now namely assume world secret rite pierre glendinning already become husband isabel banford assumption would entirely warrant dwell continual company equal term take wherever world admit same time foreclose sinister inquisition bear deceased parent s memory way affect mother s lasting peace indissolubly link true embryo foreknew extraordinary thing resolve would way indirectly inevitably dart most keen pang mother s heart seem part unavoidable vast price enthusiastic virtue thus mind would privately pain live mother wound might curable cast world-wide irremediable dishonor seem departed father probably isabel could produce pierre impression powerful enough eventuate final resolution unparalleled wonderful melodiousness grief touch secret monochord breast apparent magic precisely similar move string tongue guitar respond heart-strings own melancholy plaint deep voice being isabel call immense distance sky air seem veto earth could forbid heavenly claim three day personally know bring magnetic contact persuasion potency direct involve bewilder eye marvelous story unconsciously leave ineffaceable impression perhaps privity mainly contribute resolve impress glorious child pride grief countenance traceable divine lineament parent pride give nameless nobleness grief touch nobleness angelical softness again softness steep most charitable humility foundation lofty excellence word letter isabel betray spark more common emotion desire might unreasonably ascribe ordinary person place circumstance hers penniless invoke pecuniary bounty pierre altogether silent subject pierre could strangely sensible disdain voluntarily hang mere bounty even brother various nameless way manifest consciousness surround uncongenial inferior being descend generous stock personally merit most refined companionship wide world could yield demand pierre array brocade lead forth rare opulent lady land thus evince intuitive true lady-likeness nobleness entire freedom sordid motive merge feeling sickly sentimentality sisterly affection suddenly discover brother case naturally unattractive woman circumstance would altogether allure pierre intense indescribable longing letter very incoherency good embody proceed base vain ordinary motive unsuppressible unmistakable cry godhead soul command pierre fly high most glorious duty world now changedly seem pierre duty consist stubbornly fly marble face past strive reverse decree pronounce isabel could never perfectly inherit privilege legitimate child father thoroughly now feel even would present case preposterous cruel effect living dead entirely undesired isabel yield momentary burst aggressive enthusiasm more wonted mood mournfulness sweetness evince such lawless wandering thoroughly now feel isabel content live obscure paternal identity long could way appease deep longing constant love sympathy close domestic contact blood pierre slight misgive learn character scheme would deem come short natural expectation apparent strangeness concern strangeness perhaps invincible squeamish humdrum woman here pierre anticipate obstacle isabel whole past strange strangeness seem befit future pierre now reread open paragraph letter might very quickly derive powerful anticipative objection sister own complete disinterestedness conceal pierre reason believe owe secluded humble life isabel entire ignorance fact precise relation lucy tartan ignorance first indirect unconscious manifestation isabel unspeakably welcome course wisely benevolently abstained enlighten point still possible true-hearted noble girl isabel would benefit willingly become participator act would prospectively forever bar blessed boon marriageable love young generous pierre eternally entangle fictitious alliance reality web air effect would prove wall iron same powerful motive induce thought form such alliance would always thereafter forbid tacit exposure fictitiousness would consequent public discontinuance real nuptials pierre lifetime isabel accord view take gracious malicious gift great god man threshold wholly new momentous devoted enterprise thousand ulterior intricacy emperilings must conduct outset mostly withhold sight ever-primeval wilderness fortune s knight ride alike ignorant palace pitfall heart surprise past ordinary belief strange oversight inconsistency enthusiastic meditation unique extreme resolve will sometimes beget young over-ardent soul all-comprehending oneness calm representativeness steady philosophic mind reach forth draw collective entirety object contemplation pertain young enthusiast eagerness object deceptively foreshorten intensity object view detach essentially relatively thing misseen already expose pass preposterousness pierre reason above-named cause endeavor portray induce cherish time four unitedly impossible design now behold hapless youth eager involve such inextricable twist fate three dextrous maid could hardly disentangle tie complicate knot isabel rash boy courier air warn thee emperilings point thee cretan labyrinth thy life s cord lead thee now high beneficence whither flee sweet angel alledged guardian man impulsive pierre wholly overlook menace future now act most rare resolve eagerly foreshorten assume full magnitude menacing indeed rivet now purpose push face would renounce self-renunciation concern thing more immediately contingent central resolution doubtless measure foreseen understand perfectly least seem foresee understand present hope lucy tartan must banish being would carry terrible pang natural recoil would redouble own world heroicness stand equally unexplained unsuspected world would denounce infamously false betrothed reckless most binding human vow secret wooer wedder unknown enigmatic girl spurner love mother s wise counseling bringer last reproach honorable name besotted self-exile most prosperous house bounteous fortune lastly now whole life would eye wide humanity cover all-pervading haze incurable sinisterness possibly remove even conclude hour death such oh son man peril misery callest thee even virtuous cause steppest arbitrary line conduct common world base dastardly surround thee thy worldly good ofttimes very wonderful trace rarest profoundest thing find probable origin extremely trite trivial strange complicate human soul much confusedly evolve such vast vary accession come abroad impossible always distinguish two wise man rash positively assign precise incipient origination final thought act blind mole can see man s life seem acting mysterious hint somehow hint thus thus surely mere mortal will pretend slight thought act solely originates own define identity preamble seem entirely unnecessary usher strange conceit possibly latent germ pierre s propose extraordinary mode execute propose extraordinary resolve namely nominal conversion sister wife might find previous conversational conversion mother sister hereby habituate voice manner certain fictitiousness close domestic relation life man s moral texture very porous thing assume surface last strike hence outward habituation above-named fictitiousness insensibly dispose mind innocently pleasantly possibility general conceit pierre time sportfulness pregnant hour earnestness sport learn term woe ii resolve concern last fraternal succor isabel present time determination pierre absolutely inflexible partaking sacredness indissolubleness most solemn oath enthusiastic apparently wholly supererogatory resolution hold father s memory untouched single world reveal paternity isabel unrecallably dead living world again return utter helplessness world perished father seem appeal dutifulness mercifulness pierre term more moving accent proceed mortal mouth sin pierre father s sin father s fair fame now lie mercy son could keep inviolate son s free sacrifice earthly felicity strike still lofty chord bosom son fill infinite magnanimity never generous pierre cherish heathenish conceit even general world sin fair object stretch cruel rack self-complacent virtue self-complacent virtue may feed lily-liveredness pallor sin s anguish perfect virtue more loudly claim approbation repent sin concludedness demand utmost tenderness concern more immense virtue more immense approbation likewise more immense sin more infinite pity sort sin hath sacredness less holiness great sin call forth more magnanimity small virtue man man feel lively more generous emotion great god sin satan haberdasher sinner small entirely honorable way trade pierre profoundly shudder impenetrable blackly significant nebulousness wild story isabel throw early life father recall dumb anguish invocation empty ashy hand uplift father s death-bed most keenly feel unknown shade father s guilt might final hour death most dismally repent repentance more full utter wretchedness consume secret mince matter family would father die raver whence rave follow prosperous life whence cruel compunction touch thus strung sinew nerve holding father s memory intact pierre turn confronting unfrightened face lucy tartan stilly vow even know whole know least inevitable keen cruelty lofty heroism heroism stand unflinched hour suffering heroism stand unflinched own love s united suffering united suffering could put instant period would renounce glorious cause bleed see most love bleed would reveal father s shame common world favorable opinion pierre now despise reveal woman adore would now uncover father s tomb bid behold vile attaintings spring pierre turn tie lucy same stake must hold too plainly see could heart must burn resolve concern father s memory involve necessity assume even lucy marriage isabel here could explain even would aggravate sharp pang parting self-suggested wholly groundless surmise lucy s mind most miserable degree contaminate idea point still fondly trust mar filial bond would enable significant intimation arrest lucy s mind darker imaginings might find entrance could set wholly right prevent wildly wrong mother pierre more prepared consider inscrutable decree foolishness try evade shun deny existence feel profoundly press inmost soul family glendinnings imperiously call offer victim god woe grand victim least grand victim must mother disclose secret world mother make victim hazard keep would victim victim respect mother peculiar circumstance case non-disclosure secret involve entire infamy-engendering misconception bow submissive thing last here name very least conscious thought pierre thing remain menace assure disastrousness thing dimly hint still apprehension must exert powerful influence pierre prepare bad father s last fatal sickness seize suddenly probable concealed distraction mind reference early life recall evil hour consequent mental wandering reason prevent frame new will supersede make shortly marriage ere pierre bear will never drag court law fancied security own son s congenial loving future mrs glendinning never inconclusively offer discuss view good more appropriate order thing meet circumstance non-existent period testament frame will glendinning property declare mother s acutely sensible prophetic intimation paint advance haughty temper offended mother bitterness scorn son object proud joy now become deep reproach rebellious glaringly dishonorable world pierre distinctly foresaw never would permit isabel banford true character cross threshold would now permit isabel banford cross threshold disguised character least unknown insidious girl pernicious art lure son honor infamy admit isabel now exclude pierre indeed independent ground exasperation mother would cast same interior intimation fore-painted bearing mother abstain trace whole haughty heart unrelentingly set would close door fictitious wife also would willingly contribute copper support suppose union entirely abhorrent pierre familiar science law quite certain law appeal concern provision father s will would decree concern possible claim son share mother property sire prospectively feel invincible repugnance drag dead father s hand seal open court fight base mercenary motive own mother antagonist thoroughly infallible presentiment paint mother s character operate disclose fierce trait hitherto hold abeyance mere chance felicity circumstance feel assure exasperation would even meet test public legal contention concern glendinning property indeed reserved strength masculineness character mother point pierre thing dread will matter would pierre nearly two whole year come would still remain minor infant eye law incapable personally assert legal claim might sue friend would voluntary friend execution great resolve would depopulate world friend now thing many more seem soul infatuated young enthusiast brace iii dark mad mystery human heart sometimes tyranny usurper mood lead eagerness cast most intense beloved bond hindrance attainment transcendental object usurper mood tyrannically suggest beloved bond seem hold essential good lift exalt mount can dispense vale endearment spurn kiss blister forsake palpitating form mortal love emptily embrace boundless unbodied air think human become immortal bachelor god again greek god prone descend earth glad uxorious more glad hide god-like head bosom make too-seducing clay weary invariable earth restless sailor break enfolding arm put sea height tempest blow shore long night-watch antipode heavily ocean gloom lie vast bale deck think very moment deserted hamlet-home household sun high many sun-eyed maiden meridian sun curse fate curse senseless madness whoso know sweet knowledge flee absence avenge dream will come pierre now vulnerable god self-upbraiding sailor dreamer avenge dream thing unjuggled force eye prospect lucy concern bottom still juggler true extraordinary scheme lucy intimately interwoven seem impossible cast future way heart s love view ignorant quantity fearful ascertain algebraist real lucy scheming thought substitute sign empty x ultimate solution problem empty x still figure real lucy now rise abasement chamber-floor rise still profounder prostration soul pierre think horizon dark fate command resolution clearly define immovably decreed now finally top suddenly slide inmost heart living breathing form lucy lung collapse eyeball glare sweet imagined form long bury alive seem now glide grave light hair sweep adown shroud time minor thing whelm mother isabel whole wide world thing remain all-including query lucy god here draw vail nameless struggle soul can paint woe will tell let ambiguous procession event reveal own ambiguousness book xi crosses rubicon suck maelstrom man must strike end long conceivable row billiard ball close contact furthermost ball will start forth rest stand still last ball strike long previous generation birth thought fate strike present man idly disown blow s effect feel blow indeed receive blow pierre argue fixed fate free will now fixed fate free will argue fixed fate get debate peculiarity influence night early morning follow last interview isabel persuade pierre adoption final resolve now irresistibly impel remarkable instantaneousness action even prove lagger consciously way point desire anticipate objection part isabel assumption marriage pierre now impetuously hurry act effective virtue such execute intention corresponding motive primitive resolve deplorably involve lucy image prominent mind hence feel eagerness hold longer suspense certain sort charity cruelty pronounce fate first final thought morning lucy undoubtedly trifle circumstance geographically isabel must contribute add unconscious influence present fateful frame mind previous undetermined day pierre solicitously seek disguise emotion mother certain carefulness choiceness dress now very soul force wear mask would wear paltry palliative disguisements body cottage lucy disorder person haggard face ii rise strange imperious instantaneousness impel straight chamber-door voice mild invincibleness demand immediate audience matter press already namelessly concern alarm lover now eight-and-forty hour absent mysterious undisclosable affair lucy surprising summons overwhelm sudden terror oblivion ordinary propriety respond pierre s call immediate assent open door advance slowly deliberately lucy catch pale determined figure give cry grope misery know pang cause lift trembling bed utter word pierre sit bedside set eye meet terrified virgin aspect deck snow-white pale cheek indeed art fit altar thy fond heart did'st dream fair victim pierre t last cruelty tyrant make enemy slay heart heart nay lucy marry girl more pale white leper bed-clothes tremble concealed shudderings limb moment sit look vacantly blank eye pierre fall swoon swift madness mount brain pierre past seem dream present unintelligible horror lift extend motionless form bed stamp succor maid martha come run room behold two inexplicable figure shrieked turn terror pierre s repeat cry rally martha dart chamber return sharp restorative length bring lucy life martha martha now murmur lucy scarce audible whispering shudder maid s own shudder arm quick quick come drive wake wake nay pray god sleep again cry martha bend embrace half-turning pierre glance loathe indignation god s holy name sir may come here accursed accurse again martha hast somehow murder again sweet mistress oh young mistress tell tell bend low pierre now advance bed make gesture maid leave soon lucy re-caught haggard form whisperingly wail again martha martha drive shut eye convulsively arm abhorrently outstretched monster incomprehensible fiend cry anew terror-smitten maid depart see die sight thee begone wouldst murder afresh begone starched freeze own emotion pierre silently turn quit chamber heavily descend stair tramp heavily man slowly bear great burden long narrow passage lead wing rear cottage knock miss lanyllyn s door summon lucy briefly say faint wait response leave house directly mansion iii mother say dates meet hall sir heaven sir sick death let pass ascend mother s chamber hear coming step meet great middle landing stair ample niche marble group temple-polluting laocoon two innocent child catch inextricable snarl snake writhe eternal torment mother thy chamber eye sudden presence dark repressed foreboding draw haughtily repellingly quiver lip say pierre thyself hast deny thy confidence shall force easily speak now thee marry mother great god lucy tartan mother merely sayest t lucy say indeed good proof vile does lucy know thy marriage just lucy s thus mrs glendinning s rigidity slowly relax now clutch balluster bent tremble moment erect haughtiness again stand pierre incurious unappeasable grief scorn dark soul prophesy dark already hast find lodgment table house supply seek straight roof table pierre glendinning more put turn tottering step climb winding stair disappear balluster hold pierre seem feel sudden thrill run mother s convulsive grasp stare idiot eye stagger floor dumbly quit house cross threshold foot trip raise ledge pitch forward stone portico fall seem jeeringly hurl own ancestral roof iv pass broad court-yard s postern pierre close turn lean eye fix great central chimney mansion light blue smoke wreathe gently morning air hearth-stone risest never more inly feel will foot press oh god callest thus make pierre vagabond walk slowly pass window lucy look see white curtain closely draw white-cottage profoundly still white saddle-horse tie gate would enter again would abhorrent wail repel more can now say can explain know purpose disclose ay didst cruelly burst thy impetuousness thy instantaneousness hath kill pierre nay nay nay cruel tidings can gently break stab inevitable instant dagger curtain close draw let sweet image draw curtain soul sleep sleep sleep sleep angel wake more pierre thyself lucy pass now hurriedly blindly jostle oppositely-going wayfarer man pause amaze look pierre recognize domestic mansion instantaneousness now impel action again seize ascendency ignore dismayed expression man thus encounter young master pierre command follow straight black swan little village inn enter first vacant room bid man seat seek keeper house order pen paper fit opportunity offer hour unusual affliction mind certain temperament find strange hysterical relief wild perverse humorousness more alluring entire unsuitableness occasion seldom manifest trait individual more immediately involve cause effect suffering cool censoriousness mere philosopher would denominate such conduct short temporary madness perhaps inexorable inhuman eye mere undiluted reason grief own account sheerest unreason insanity note now write follow fine old fellow dates date old boy bestir thyself now room dates bring mahogany strong-box lock-up thing cover blue chintz strap very carefully sweet date heavy set just postern bring writing-desk set too just postern again bring old camp-bed see part bind case cord left corner little drawer wardrobe wilt find visiting-card tack chest desk camp-bed case get clothes pack trunk forget two old military cloak boy tack card also good date fly three time indefinitely good date wipe little perspiration let see good date much pick paper sort may lie chamber see burn old white hoof put light farm-wagon send chest desk camp-bed trunk black swan shall call ready sweet date god bless thee fine old imperturbable date adieu thy old young master pierre nota bene mark date mother possibly interrupt thee say order mention send account show thy mistress d hear pierre again fold scrawl grotesque shape pierre order man take forthwith date man perplexed hesitated turn billet hand pierre loudly violently bid begone man rapidly depart panic pierre call retract rude word servant now linger again perhaps think avail repentant mood pierre say sympathy remonstrance pierre order augmented violence stamp begone apprise equally perplexed old landlord certain thing would course forenoon leave pierre inn also desire prepare chamber wife night chamber commodious connect room might answer dressing-room likewise still chamber servant pierre depart place leave old landlord stare vacantly dumbly marvel horrible thing happen turn brain fine young favorite old shooting comrade master pierre soon short old man bare-headed low porch inn descend step cross middle road gaze pierre pierre turn distant lane amazement solicitude find utterance teach old cask good shot country master pierre pray god hit now bull s eye marry marry come here pesky strange book xii isabel mr glendinning portrait lucy previous night pierre leave farm-house isabel harbor will remember hour night day special time assign succeed interview isabel doubtlessly sufficient reason own first meeting assign early hour darkness now full sun heaven pierre draw farm-house ulvers descry isabel standing little dairy-wing occupy vertically arrange numerous glittering shield-like milk-pans long shelf might purifyingly meet sun pierre pass open wicket cross short soft green sward unconsciously muffle footstep now stand close sister touch shoulder stand still start tremble turn swiftly make low strange cry gaze rivetedly imploringly look queerish sweet isabel say pierre last writhed painful smile brother bless brother speak tell happen hast oh oh warn thee pierre pierre fault mine mine thy fault sweet isabel hast reveal isabel thy mother pierre isabel mrs glendinning know thy secret mrs glendinning s s own mother pierre heaven s name brother explain thyself know secret here suddenly such fatal aspect come come house quick pierre dost stir oh god mad sometimes make mad love good fear way ruin let more stand upright sod fall prone may hide tell catch pierre s arm frantic hand tell blast look face gorgon s nay sweet isabel hath more sovereign power turn stone might turn white marble mother s milk come come quickly pass dairy sit bench honey-suckled casement pierre forever fatal accursed day longing heart call thee now very spring-time related love art mind play deceivingly even should'st fancy good speak oh speak brother hintest deceive s good now supposing sweet isabel case would affirmatively deceive thee case would'st willing thee piously deceive united good sayest now turn sweet isabel bid thee speak oh speak unknown approach thing seemeth ill brother must unfrank herald oh pierre dear dear pierre very careful strange mysterious unexampled love make plastic thy hand very careful know little world seem unknown india look look pierre say now wilt very careful say say pierre most exquisite fragile filagree genoa carefully handle artisan sacred nature carefully fold warms inconceivable attentiveness egg minute marvelous embryoes isabel most carefully most tenderly egg thee gentle fate thee short great god isabel live none will more careful thee more infinitely considerate delicate thee deep heart believe thee pierre mayest very delicate point delicateness essential quick impulsive hour omit thy full heedfulness somewhere heedlessness most fatal nay nay brother bleach lock snow-white sun thought reproach thee pierre betray distrust thee earnestness must sometimes seem suspicious else none pierre pierre thy aspect speak eloquently already execute resolution bear suddenness last saw thee pierre deed irrevocable thee soul stiff starch now tell delly ulver to-morrow morning depart whole neighborhood distant city more enough more pierre hast answer question put thee just now bethink thee isabel deceiving thee thing wholly pertain united good wouldst would thing tend marring thy good last fortune pierre wouldst thee wait wait let room double casement sister say pierre rise nay can say here can anywhere brother would harm thee girl cried pierre sternly thee lose check lose now very bad blacken pierre pierre foolish seek frighten thee sister very foolish now innocent work here will come again few hour hence let now turn isabel sprang forward catch arm hold convulsively hair sideways sweep conceal pierre indeed soul hath cast thee same black shadow hair now fling thee hast lose aught eternally isabel lose isabel isabel will outlive night indeed accurse thing will act give part cheat air die see let thee poison know distill thee slowly droop tremble pierre catch support foolish foolish behold very bodily act loose hold dost reel fall unanswerable emblem indispensable heart-stay thee sweet sweet isabel prate parting hast lose tell gainful loss sister t mere rhetoric hast lose inmost heart would now recall buy inner love glory price large small would now pay must return thing buy love cold glory white thy cheek snowy pierre believe god pure let world think may hast lose thee pride glory love thee continual brother thee good sister nay dost now turn thy face fine word wheedle coax know secret thing pierre come wilt steel now bad last again tell thee will thing thing pierre command ill low still deep wilt careful very careful pierre art make fine unshared stuff god make seraph thy divine devotedness meet mine thee mayest trust isabel strange thing may propose thee thy confidence will bear surely will hesitate plunge plunge first already plunge now canst stay bank hearken hearken seek now gain thy prior assent thing undone call thee now isabel depth foregone act ratify backward thy consent look hard listen will tell isabel art fearfulness injure living thing least thy brother still thy true heart foreknoweth myriad alliance criss-crossings mankind infinite entanglement social thing forbid thread fly general fabric new line duty tear tear listen happen moment may happen sudden inspiration now assure inevitably proceed first hour see thee possibly could can feel patience listen thing might possibly mine seem bright blessing now live uncomforting unloving thee isabel now dwell domestically thee stealth base connivance night could come thee thy relate brother would unutterably impossible bosom secret adder self-reproach self-infamy would never leave sting listen gratuitous dishonor memory right cause wrong sacred inviolate can open brother thee isabel wantest openness dost pine empty nominalness vital realness wantest occasional openness brotherly love continual domestic confidence speak own hide heart thee say isabel still listen way present most strange way isabel world never throb thee love most deceitful way harmless way harmless essence isabel seem pierre hath consult heaven heaven say nay still listen mark knowest wouldst now droop die would thee equal mark too isabel stoop thee reach alike glorious ideal now continualness secretness always present domesticness love may good compass jeopardize ever-sacred memory hint way way strange way most pure listen brace thyself here let hold thee now whisper thee isabel come hold thee canst fall hold tremblingly bend mouth wet ear whisper girl move trembling lean close inexpressible strangeness intense love new inexplicable face pierre shoot terrible self-revelation imprint repeat burn kiss press hard hand would let sweet awful passiveness change coil entangledly stand mute ii mrs glendinning walk chamber dress loosen such accursed vileness proceed now will tongued world say see vile boy mary glendinning deceitful thick guilt think guilelessness gentle docility happen day were thing mad shut walk here door open own son marry unknown thing own son false holy plighted public vow wide world know bear name glendinning will disown dress would tear name burn shrivel crisp pierre pierre come come swear can wait will ring bell see ring bell violence soon hear responsive knock come nay falter throw shawl come stand tell darest son house morning meet stair darest say dates look confound most unwonted aspect say find thy tongue will root mine fling thee say dear mistress thy mistress master sayest commandest madness oh vile boy begone lock door swiftly distractedly walk chamber pause toss curtain shut sun two window unsummoned knock door open mistress reverence would call insist let come here immediately didst hear let mr falsgrave come suddenly admonishingly make aware dates ungovernable mood mrs glendinning clergyman enter open door chamber most deprecating honest reluctance apprehensiveness know seat sir stay shut door lock madam will seat hast see madam master pierre quick speak come madam make most extraordinary call last night midnight marriedst damn thee nay nay nay madam here know come tell thee news hast o'erwhelming tidings reveal beg pardon may sorry mr falsgrave son stand publicly plight lucy tartan privately wed girl slut impossible true art knowest grain now wed slut tell thee lady now deeply woman outraged pride-poisoned woman turn swiftly again pace room frantic entirely presence wait pause vain mr falsgrave advance cautiously profound deference cringing speak hour woe thee confess cloth hath consolation thee awhile permit withdraw thee leave good prayer thee mayst know peace ere now shut-out sun send desirest may now begone let hear thy soft mincing voice infamy man begone helpless unhelping swiftly pace room again swiftly mutter now now now now see clearer clearer clear now day first dim suspicion point right too right ay sewing sewing shriek see gaze root would speak home charge silence put lie lie lie ay ay marry perhaps can lucy lucy see look would glad die whither deserve oh oh oh thus ruthlessly cut gross sensual dash fair succession honorable race mix choice wine filthy water plebeian pool turn undistinguishable rankness oh viper thee now would suicide murderer blow third knock door open mistress think would disturb just overhead remove unravel thy gibberish pardon mistress somehow think know can write crumpling thy hand give promise young master mistress will snatch leave thee blameless s mad sure fine old fellow date mad merry chest clothes trunks want tumble window stand right tumble dismantle whole room tear carpet swear shall leave small vestige house here very spot here here stand may stand tie shoe-string here s slippery date mistress bidding reflection make infamous world will make infamous listen delude thyself crazy room point upward remove article bid thee set chest trunk set content room t house house would order thee put dunce would world know disown scorn bidding stay let room stand take ask will mistress date leave chamber mrs glendinning again pace swiftly again swiftly mutter now less strong haughty woman fit would ere now deep volcano long burn ere burn oh world make such malleable stuff could recklessly fieriest heart's-wish falter accursed four syllable sound make vile word propriety chain bell drag drag sound s drag trunk traveler s drag oh would could drag heart fisher drowned might drag sunken happiness boy boy bad bring drip drowned drown icy infamy oh oh oh throw bed cover face lie motionless suddenly rise again hurriedly ring bell open desk draw stand now wait take miss lucy pencil rapidly trace line heart bleeds thee sweet lucy can speak know look first hour regain again throw bed lie motionless iii sundown evening pierre stand three bespoken chamber black swan inn blue chintz-covered chest writing-desk hand eagerly search pocket key key nay must force open bode ill too lucky banker can break own vault mean fail let see tongs now sweet sight gold silver never love day long hoard little token piece year aunt uncle cousin innumerable wo n't mention dead henceforth sure ll premium such ancient gold s broad bit token piece name more century never think cast sordid circulation whence come must spend now time last necessity sacred cause t most stupid dunderheaded crowbar hoy now snake s nest force suddenly chest-lid suddenly reveal chair-portrait lie top rest secrete day face meet noiseless ever-nameless ambiguous unchanging smile now first repugnance augment emotion altogether new certain lurking lineament portrait strange transfer blend sweeter nobler characteristic visible countenance isabel lineament portrait somehow now detestable nay altogether loathsome ineffably pierre argue feel most keenly omit more subtile inquisition deftly-winding theme will enough hint perhaps possibly source new hatefulness primary unconscious rise profound idea time atmospherically insinuate even very ordinary mind strange relativeness reciprocalness transmittedness long-dead father s portrait live daughter s face pierre might seem see reflect visible uncontradictable symbol tyranny time fate paint daughter conceive bear dumb seer portrait still seem level prophetic finger empty air isabel finally emerge seem lurk mystical intelligence vitality picture own memory father pierre could recall distinct lineament transmit isabel vaguely see such portrait pierre s parent way rememberable portrait s painted self seem real father isabel sense isabel inherit peculiar trait no-whither traceable father now seek banish mind most bitter presence isabel become thing intense fearful love loathsome smiling ambiguous portrait sweet mournful image sinisterly becrooked bemixed mutilate first shock pause lift portrait two hand hold avert shall live hitherto hoard memento monument past worshiper heirloom fond filer letter lock hair bit ribbon flower thousand-and-one minuteness love memory think sanctify forever now memory shall henceforth dear will mummy visible memorial passing beggar s dust gather love s museum vain foolish catacombs grinning ape abject lizard embalm forsooth significant imagined charm speak merely decay death more decay death endless innumerable generation make earth mold can lifelessness fit memorial life memento sweetest rest now know common memorial twilight fact death first disclose secret way ambiguity departed thing person obliquely cast hint insinuate surmise base eternally incapable clear decreed god omnipotent death last scene last act man s play play begin may farce comedy hath tragic end curtain inevitably fall corpse never more will play vile pigmy small memorial death attempt reverse decree death essay poor perpetuating image original let die mix again longer preserve preserve can patient look resolve hold public memory inviolate destroy thing here great condemning unsuborned proof mysticalness drive mad old greek time man s brain dote bondage bleach beat baconian fulling-mills four limb lose barbaric tan beauty world fresh rosy spicy new-plucked apple s wilt now bold time great dead turkey-like dish trencher set garnish ground glut damned cyclop cannibal nobly envious life cheat glutton worm gloriously burn corpse spirit up-pointed visibly fork heaven now will serve thee solidity art unsolid duplicate hath long hideous church-yard account god know part thee may fit auditing will now second time see thy obsequies perform now burn thee urn thee great vase air come now small wood-fire kindle hearth purify long-closed room now diminish small pointed heap glow ember detach dismember gilded tarnished frame pierre lay four piece coal dryness soon catch spark roll reversed canvas scroll tie commit now crackle clamorous flame steadfastly pierre watch first crispings blackening painted scroll start suddenly unwind burnt string tie swift instant see flame smoke upwrithing portrait tormentedly stare beseech horror wrap broad sheet oily fire disappear forever yield sudden ungovernable impulse pierre dart hand flame rescue implore face swiftly draw scorched bootless grasp hand burnt blackened heed run chest seize repeat package family letter sort miscellaneous memorial paper throw fire thus thus thus thy mane fling fresh spoil pour memory libation low low lower now ash henceforth cast-out pierre hath paternity past future blank twice-disinherited pierre stand untrammeledly ever-present self free own self-will present fancy end iv same sunset lucy lie chamber knock hear door respond martha meet now self-controlled resolute face mrs glendinning young mistress martha may come wait answer same breath pass maid determinately enter room sit bed meet open eye close pallid mouth lucy gaze rivetedly inquisitively moment turn quick aghast look martha seek warrant shuddering thought miss lucy say martha mrs glendinning speak miss lucy leave last helpless attitude spent contortion grief lucy lie ordinary posture bed lie crosswise pale pillow prop hueless form single sheet throw heart overladen white body could bear added feather snowy marble statue drapery cling limb find drowned thin define sheet invest lucy mrs glendinning will speak miss lucy thin lip move tremble moment still again augment pallor shroud martha bring restorative make gesture lady depart whisper say will speak speak doctor just leave here five time morning say must keep entirely quiet point stand add see leave mere restorative quiet good medicine now say quiet quiet quiet oh sweet quiet wilt now come has mrs tartan write whisper lady martha nod lady move quit room say two hour would send know lucy fare aunt martha exclaim lowly pause door glancing sudden astonishment room surely surely mrs lanyllyn poor poor old lady weepingly whisper martha hath catch infection sweet lucy s woe hurry hither catch glimpse bed fall dead floor doctor hath two patient now lady glance bed tenderly feel lucy s bosom mark heave alack alack oh reptile reptile could sting sweet breast fire would too cold accurse thy own tongue blister roof thy mouth cried mrs glendinning half-stifled whisper scream t thee hire rail son lucifer simmer mend thy manner minx leave chamber dilate unconquerable pride leave martha aghast such venom such beauty book xiii depart meadows just dusk pierre approach ulver farm-house wagon belong black swan inn meet sister shawled bonnet porch now isabel ready delly see two most small inconsiderable portmanteau wee chest hold good disowned wagon wait isabel now ready leave pierre hence ll think s fate delly let say pierre catch hand isabel turn rapidly thus drag little lighted entry drop hand place touch catch inner door isabel stay arm keep forewarn concern delly suddenly start instant eagerly point right hand seem shrink pierre t hurt slight burn merest accidental scorch morning s add lift hand high smoke soot come dark sunlight see touch thee isabel isabel lift hand show marks come thee brother would catch plague thee make share thee clean thy hand let mine alone delly delly cry pierre may bring forth place finger lip isabel softly open door show object inquiry avertedly seat muffle chair speak brother whisper isabel seek behold face will pass now ere long trust come shall now take delly forth speak bidden good-by old people room rear glad choose come attend forth come now very quick pierre hour swiftly past soon three alight inn order light pierre lead way above-stairs usher two companion two outermost room three adjoining chamber prepare see say mute still self-averting figure delly see thy room miss ulver isabel tell thee know'st now secret marriage will stay thee now return little business street to-morrow know'st very early take stage may see thee again steadfast cheer very little miss ulver good-night will ii morning break day four o'clock four swift hour personify four impatient horse shake trapping window inn three figure emerge cool dim air take place coach old landlord silently despondently shake pierre hand vainglorious driver box threadingly adjust four rein finger buck-skin glove usual thin company admire ostler early on-looker gather porch companion account eager cut short vain delay such painful crisis pierre impetuously shout coach move moment four meadow-fed young horse leap forward own generous length four responsive wheel roll complete circle make vast rearward flourish whip elated driver seem bravado-hero sign ostentatious farewell signature empty air dim dawn defiant cracking long sharp-resounding whip three forever flee sweet field saddle meadow short old landlord gaze coach awhile re-enter inn stroke gray beard mutter keep house now three-and-thirty year plenty bridal-parties come long train wagon break-down buggy gig gay giggling train ha s pun popt cork ay ox-cart garlanded ay merry bride bed load sweet-scented new-cut clover such bridal-party morning s s sad funeral brave master pierre glendinning groom wonder think wonder pass fifty keep wonder still somehow now feel just come lower old friend sod feel grate cord-marks palms t early ll drink let s see cider mug cider t sharp prick game-cock s spur cider s drink grief oh lord fat man thin-skinned suffer pure sympathy account thin-skinned thin man n't suffer ai n't much stuff thin skin cover colic save melloncholics green melon green thing book xiv journey pamphlet profound thing emotion thing precede attend silence silence pale bride precede responsive will priest s solemn question wilt man thy husband silence too wedded hand clasp silence child christ bear world silence general consecration universe silence invisible lay divine pontiff s hand world silence most harmless most awful thing nature speak reserve force fate silence voice god august silence confine thing simply touch grand air silence permeate thing produce magical power peculiar mood prevail solitary traveler s first setting forth journey unimaginable time world silence brood face water word speak inmate coach bear young enthusiast pierre mournful party speed forth dim dawn deep midnight still occupy unrepulsed heart old wood road wound very shortly quit village first enter coach pierre press hand cushioned seat steady way crumpled leaf paper meet finger instinctively clutch same strange clutching mood soul prompt instinctive act also prevail cause now retain crumpled paper hand hour more wonderful intense silence rapid coach bore heart general stirless morning silence field wood thought very dark wild space rebellion horrid anarchy infidelity soul temporary mood may liken accord singular story tell pulpit reverend man god invade heart excellent priest midst solemn cathedral cloudy sunday afternoon priest act publicly administer bread holy sacrament supper evil suddenly propound possibility mere moonshine christian religion just such now mood pierre evil propound possibility mere moonshine self-renouncing enthusiasm evil hoot call fool instant earnest prayer close two eye two hand still hold sacramental bread devout priest vanquish impious devil pierre imperishable monument holy catholic church imperishable record holy bible imperishable intuition innate truth christianity indestructible anchor still hold priest firm faith s rock sudden storm raise evil assail pierre could find church monument bible unequivocally say art right endorse thee difference priest pierre herein priest matter certain bodiless thought true true pierre question certain vital act right wrong little nut lie germ-like possible solution puzzling problem also discovery additional still more profound problem ensue solution former true last man refuse solve present problem fear make still more work way now pierre think magical mournful letter isabel recall divine inspiration hour heroic word burst heart comfort thee stand thee fight thee will thy leapingly-acknowledging brother remembrance unfurl proud exultation soul such glorious banner virtue club-footed evil limp dismay now dread fateful parting look mother come anew hear heart-proscribing word roof table pierre glendinning more put swoon snow-white bed lifeless lucy lie wrapt reverberate echoings own agonizing shriek heart heart swift recurrence isabel nameless awfulness still imperfectly conscious incipient new-mingled emotion mysterious being lo leave corpse wherever groan pierre can conduct right lo conduct seem threaten possibility sin anomalous accursed anomalous may scripture say never forgiveness corpse last sin can conduct right mood silence accompany first visible ray morning sun same mood find salute excitement sleepless night just pass strange narcotic quiet steady anguish sweet quiescence air monotonous cradle-like motion coach road make firm smooth refresh shower night work wonted effect isabel delly hide face lean fast asleep pierre s sight fast asleep thus unconscious oh sweet isabel oh forlorn delly swift destinies bear own suddenly sad eye fall low lower scan magically quiescent person glance lit own clutched hand rest knee paper protrude clutch know get whence come close own gripe lift hand slowly unfingered unbolt paper unroll carefully smooth see might thin tattered dried-fish-like thing print blurred ink mean sleazy paper seem open page ruinous old pamphlet pamphlet contain chapter very voluminous disquisition conclusion must accidentally leave previous traveler perhaps draw handkerchief ignorantly extract waste paper singular infatuation most man lead odd moment intermit regular occupation find alone quiet corner nook fasten unaccountable fondness merest rag old print paper shred long-exploded advertisement perhaps read study reread pore fairly agonize miserable sleazy paper-rag time place would hardly touch st dunstan s long tongs now degree pierre most human being share strange hallucination mention first glimpse title dried-fish-like pamphlet-shaped rag tempt pitch window man s mood may sensible ordinary mortal could patience considerable period knowingly hold conscious hand print document too very blur ink very sleazy paper metaphysically insufferably entitle chronometricals horologicals doubtless vastly profound observe man really profound mood merely verbal write profundity unspeakably repulsive seem downright childish silence still continue road run unplowed uninhabited region slumberer still slumber evil mood become nigh insupportable more force mind dark reality thing motive pierre finally try good plunge pamphlet ii sooner later life earnest enthusiastic youth come know more less appreciate startling solecism grand condition acceptance god christianity call man renounce world odds most mammonish part world europe america own none professed christian nation glory owning seem reason therefor solecism vividly practically apparent come earnest reperusal gospel intense self-absorption great real miracle religion sermon mount divine mount earnest love youth flow inexhaustible soul-melting stream tenderness loving-kindness leap exult foot think founder holy religion give utterance sentence infinitely sweet soothing sentence embody love past love can imagine conceivable future such emotion sermon raise enthusiastic heart such emotion youthful heart refuse ascribe humanity origin god cry heart cry cease inquisition now fresh-read sermon soul youth again gaze abroad world instantly aggravation former solecism overpowering sense world s downright positive falsity come world seem lie saturate soak lie sense thing overpower first youth apt refuse evidence own sense even same evidence matter movement visible sun heaven own eye plainly see world authority person copernican astronomer never see believe world world just too hear good wise people sincerely say world seems saturate soak lie reality lie soaking saturate lie much truth world again refer bible read most explicitly world unconditionally deprave accurse hazard man must come come true world lie world assuredly world lie hereupon soul enthusiast youth two army come shock prove recreant prove gullible can find talismanic secret reconcile world own soul peace slight truce life now doubt talismanic secret never find nature human thing seem never can certain philosopher time again pretend find end discover own delusion people soon discover philosopher vain philosophy let glide practical oblivion plato spinoza goethe many more belong guild self-impostors preposterous rabble muggletonian scot yankee vile brogue still more bestreaks stripedness greek german neoplatonical original profound silence voice god speak divine thing name impostor philosopher pretend somehow get answer absurd say get water stone can man get voice silence certainly must admit problem possible reconcilement world own soul possess peculiar potential interest pierre glendinning period now write obedience lofty behest soul certain vital act already lose worldly felicity feel must end indirectly work still additional not-to-be-thought-of woe soon first distaste mystical title read merely drown pierre last begin obtain glimmering profound intent writer sleazy rag pamphlet feel great interest awaken more read re-read more interest deepen still more likewise failure comprehend writer increase seem somehow derive general vague inkling concern central conceit refuse become clear reason whereof easy lay see reason-originating heart mind man organic thing easily expound more less point may adventure here man vague latent doubt intrinsic correctness excellence general life-theory practical course life man chance light man little treatise sermon unintendingly very palpably illustrate intrinsic incorrectness non-excellence theory practice life man will more less unconsciously try hard hold self-admitted comprehension matter thus condemn case comprehend condemn always highly inconvenient uncomfortable man again man tell thing wholly new time first announcement entirely impossible comprehend absurd may seem man make comprehend thing comprehend embryo thing new impossible make comprehend merely talk true sometimes pretend comprehend own heart really believe comprehend outwardly look did comprehend wag bushy tail comprehendingly comprehend possibly may afterward come inhale new idea circumambient air come comprehend will observe point speculation set term attribute pierre connection rag pamphlet possibly might applicable possibly certain time own heart seem think fully comprehend strange writer s conceit bearing conceit apparently plainest world natural child might originate again profound scarce juggularius could author still again exceedingly trivial juggularius small child might ashamed see curious paper rag puzzled pierre foresee too pierre may end entirely uninfluenced conduct torn pamphlet perhaps mean shall come understand peradventure come know first place see too author thereof come make know reputation pierre never speak exert surprising sorcery spirit mere distant glimpse countenance reason account sufficient apology insert follow chapter initial part seem very fanciful mystical philosophical lecture confess can derive conclusion permanently satisfy peculiar motion soul lecture seem more particularly address seem more excellently illustrated re-statement problem solution problem such mere illustration universally take solution perhaps possible human solution may help temporary quiet inquiring mind wholly use bad person can now skip read rail iii ei plotinus plinlimmon three hundred thirty-three lectures lecture first chronometricals horologicals much portal part temporary scaffold portal new philosophy few doubt gentleman human life earth state probation thing imply here mortal thing provisional accordingly hold so-called wisdom likewise provisional preamble lay begin seem vision certain most rare order human soul carefully carry body will always everywhere give heaven s own truth small grain variance peculiarly come god sole source heavenly truth great greenwich hill tower universal meridian infinity reckon such soul seem london sea-chronometers greek time-namers london ship float past greenwich thames accurately adjust greenwich time heedfully keep will still give same time even carry azores true nearly case long remote voyage china say chronometer good make most carefully treat will gradually more less vary greenwich time possibility error correct direct comparison great standard skillful devout observation star sextant will serve materially lessen such error such thing rating chronometer ascertain degree organic inaccuracy small subsequent chronometrical calculation ascertained loss gain can readily add deduct case may again long voyage chronometer may correct compare chronometer ship sea more recently home now artificial world soul man remove god heavenly truth chronometer carry china greenwich chronometer accurate will pronounce o'clock high-noon china local watch say perhaps o'clock midnight chronometric soul world true great greenwich will always so-called intuition right wrong contradict mere local standard watch-maker s brain earth bacon s brain mere watch-maker s brain christ chronometer most exquisitely adjust exact least affect terrestrial jarrings come reason teaching seem folly jew carry heaven s time jerusalem jew carry jerusalem time did expressly say wisdom time world really peculiar wisdom christ seem precisely same folly to-day year interval bequeathed chronometer still preserve original heaven s time general jerusalem world likewise carefully preserve own chronometer carry greenwich china truly exhibit china time may greenwich moment thereby must necessarily contradict china time mean thence follow respect china china watch way precisely reverse fact variance presumption respect china chinese watch must right consequently china watch right china greenwich chronometer must wrong china use chinaman would greenwich chronometer keep greenwich time thereby regulate daily action would guilty manner absurdity bed noon say neighbor would sit dinner thus earthly wisdom man heavenly folly god also conversely heavenly wisdom god earthly folly man literally speaking god heavenly greenwich expect common man keep greenwich wisdom remote chinese world such thing unprofitable here indeed falsification inasmuch case china time would identical greenwich time would make greenwich time wrong god now send heavenly chronometer meteoric stone world uselessly would seem give lie world s time-keeper unwilling leave man occasional testimony man s chinese notion thing may answer enough here mean universally applicable central greenwich dwell somewhat different method world follow god s truth thing man s truth hint will elucidate subsequent lecture very contradiction make correspond inference follow also find chronometrical soul seek practically force heavenly time earth such attempt can never succeed absolute essential success seek regulate own daily conduct will array man s earthly time-keeper thereby work woe death thing plainly evince character fate christ past present condition religion teach here thing especially observed christ encounter woe precept practice chronometricals remain entirely folly sin invariably inferior being absolute effort live world accord strict letter chronometricals somehow apt involve inferior being eventually strange unique folly sin unimagined story ephesian matron allegorize earnest man insight faithful contemplation idea concern chronometricals horologicals will serve render provisionally less dark few obscure thing hitherto torment honest-thinking man age man carry heavenly soul groan perceive commit sort suicide practical thing world never can hope regulate earthly conduct same heavenly soul infallible instinct know monitor can wrong earnest righteous philosopher gentleman look right left age world present include such thousand time strike sort infidel idea world god may lord lord else world would seem give lie utterly repugnant seem way instinctively know way heaven can will regard chronometrical conceit aright more conscious horrible idea will see seem see world s seem incompatibility god absolutely result meridianal correspondence chronometrical conceit mean involve justification act wicked man may perform wickedness downright wicked man sin much own horologe heavenly chronometer spontaneous liability remorse plainly evince conceit merely show mass man high abstract heavenly righteousness impossible would entirely place positively wrong world turn left cheek right smite chronometrical hence average son man such thing give hast poor too chronometrical hence average son man such thing man give certain self-considerate generosity poor abstains downright ill man convenient good general way good whole race take watchful loving care wife child relative friend perfectly tolerant man s opinion may honest dealer honest citizen more especially believe god infidel believer act belief such man fall infinitely short chronometrical standard action entirely horologic such man need never lastingly despond sometimes guilty minor offense hasty word impulsively return blow fit domestic petulance selfish enjoyment glass wine know lack loaf bread say need never lastingly despond account perpetual liability thing would angel chronometer man horologe horologe teach liability thing check much possible certain can never utterly eradicate check entirely unrestrained would finally run utter selfishness human demonism hint mean justify horologe short chronometrical horological conceit sum seem teach thing terrestrial horological man must govern idea celestial chronometrical certain minor self-renunciation life own mere instinct own every-day general well-being will teach make must mean make complete unconditional sacrifice behalf being cause conceit aught else completely unconditionally sacrifice god s own sun abate tittle heat july swoon heat sun did abate heat behalf wheat rye would ripen incidental benefit whole population would suffer virtuous expediency seem high desirable attainable earthly excellence mass man earthly excellence creator intend heaven will quite thing can freely turn left cheek right cheek will never smite can freely give poor will poor give appreciation matter will good man hitherto authoritatively teach dogmatical teacher must earth aim heaven attain too earthly act pain eternal wrath finding experience utterly impossible despair too apt run clean manner moral abandonment self-deceit hypocrisy cloaked mostly aspect most respectable devotion else openly run mad dog atheism let man teach chronometricals horologicals still retain common-sense incentive virtue practicable desirable incentive strengthen too consciousness power attain mark would end fatal despair become good too often prove vice-producing result many mind undiluted chronometrical doctrine hitherto teach mankind man say such doctrine lie false impious would charitably refer man history christendom last year ask spite maxim christ history just full blood violence wrong iniquity kind previous portion world s story follow practical result concern regard purely earthly light great original moral doctrine christianity e chronometrical gratuitous return good evil distinguish horological forgiveness injury teach pagan philosopher find horologically false year inculcation ten thousand pulpit prove entirely impracticable lie good mortal man daily practice really wicked man very remove present consolation earnest man human frailty still agonizingly conscious beauty chronometrical excellence hold practicable virtue vicious interfere eternal truth sooner later case downright vice downright woe here pamphlet tear come most untidy termination book xv cousin resolve face last desperate hazard pierre start city reasonable plan reference more immediate circumstance ulterior condition reside city cousin glendinning stanly know general family glen stanly pierre cousin glen pierre son parent die early childhood present year return protracted sojourn europe enter age twenty-one untrammeled possession noble property hand faithful guardian largely accumulate boyhood early adolescence pierre glen cherish much more cousinly attachment age ten furnish example truth friendship fine-hearted generous boy nurture romance-engendering comfort elegancies life sometimes transcend bound mere boyishness revel empyrean love come short degree sweetest sentiment entertain sex boy-love occasional fillip spiciness time apparent abatement enhance permanent delight more advanced lover love cestus venus jealousy feel sight lad too much consort boy s beloved object shall fill emotion akin othello s fancied slight lessening every-day indication warm feeling shall prompt bitter upbraiding reproach shall plunge evil mood grim solitude congenial letter aphroditean devotee more charge headlong vow protestation more cross-written cram discursive sentimentality more undeviating semi-weekliness dayliness case may love-friendship missive boy bundle paper pierre ill hour frantically destroy chamber inn two large package letter densely write many case inscribe crosswise red ink black love letter two layer deep pen pigment insufficient paint first package contain letter glen pierre pierre glen just prior glen s departure europe pierre obtain order re-read absence fortify more affection revive reference young ardent hour early manifestation advance fruit extrude beautiful blossom many case eventual love sex forever dismiss preliminary love-friendship boy mere friendship may degree great less survive singular love perishingly drop eye unyielding reality truth earthly heart man indeed fix woman alone thenceforth eternally devotee single shadow misgiving faith perfectly embody fine lofty dream feminine loveliness indeed may heaven grant metropolitan case love most single-eyed lover invariably more ultimate settling innumerable wander glance specific object admonish wonderful scope variety female loveliness too long suffer sway decision shall finally confound power selection confirm bachelor america least quite often victim too profound appreciation infinite charmingness woman make solitary life legitimate empire cold tasteless temperament peculiar heart-longings pertain age last find glowing response bosom lucy period prior pierre insensible miscellaneous prompting passion even become declarative lover love make general votary already gradually come cooling ardent sentiment early year cherish glen world lie sharp-shooter s ambush pick beautiful illusion youth pitiless crack rifle reality age general love woman pierre sensibly modify particular sentiment glen thousand nameless fascination brilliant paradise france italy fail exert seductive influence many previous feeling glen very good advantage life envious drawback evil enlarged foreign travel young unsolid mind dislodge fine feeling home-born nature replace fastidious superciliousness alledged bigoted federalism old time would accord political legend grind daily coffee mill save european manufacture satirically say think import european air domestic consumption mutually curtail lessen long-postponed last altogether cease letter pierre glen melancholy attestation fact perhaps take very severely heart certainly concern take task early period strange transition generous impulsiveness youth provident circumspectness age generally intervene brief pause unpleasant reconsidering find wide former spontaneous self soul hesitate commit wholly selfishness more repent wandering transient again hurry swift current life prompt-hearted boy scarce longer recognize matured man very slow feel deliberate even love statistical even piety sway peculiar period boy shall still make strenuous effort retrieve depart spontaneity alloyed such endeavor incipiency selfishness make too often seem empty self-deceptive sally still bad merest hypocritical assumption return glen abroad common courtesy say blood-relation prompt pierre welcome home letter over-long little enthusiastic still breathe spirit cousinly consideration kindness pervadingly touch naturally frank all-attractive spirit pierre less earnest now europeanize glen reply letter sudden suavity strain artistic artlessness mourn apparent decline friendship fondly trust now long separation would revive added sincerity accidentally fix glance open salutation delicate missive pierre think perceive certain wholly disguisable chirographic token very dear pierre letter seem begin originally write dear pierre conclude glen s signature put ardent word very prefix reconsidered dear pierre casual supposition possibly unfounded materially retard answering warmth pierre generous flame embrace flaunted feather idea altogether unreinforced reception second now half-business letter mixed sort nearly subsequent glen find very dear pierre already retreat dear pierre third occasion dear pierre fourth make forced very spirit advance march dear pierre fluctuation augur ill determinateness love immensely devote cause could hoist sail flag nation could now applaud still subsequent letter glen abruptly apparent indecorousness circumstance commence strain friendship overture salutation last owe infinite delicateness entirely hopeless precisely define nature mystical love glen choose leave precise definition sympathetical heart imagination pierre would celebrate general relation many sugared sentence miscellaneous devotion little curious sardonically divert compare masterly wholly successful indeterminate tactic accomplished glen unfaltering stream beloved pierres flow top margin early letter here subterranean channel flash bright interval succeed line chance recollection thing restrain reckless hand pierre throw whole package letter new old most honest summary element respecter person finical critic manner writing burn ultimate truth eloquent symbol consume consumes betrothment pierre lucy become acknowledged thing courtly glen customary felicitation event omit fit opportunity re-tender cousin previous jar honey treacle accompany additional box candied citron plum pierre thank kindly certain little roguish ambiguity beg leave ground cloy return inclose great portion present non-substantialness allegorically typify contain letter prepay usual postage true love know will still withstand many repulse even rude love politeness glen occasion prove invincible matter will discuss certain quite undaunted glen nobly return charge very prompt unexpected answer extend pierre courtesy general city hospitality five sumptuous chamber luxurious environment contrive nominally occupy most fashionable private hotel very opulent town glen rest here napoleon now seem bent gain battle throw regiment point attack gain point hazard hear rumor table relative day fix positive nuptials pierre glen call parisian portfolio rosy sheet scented ink pen gold indite most burnished redolent letter invoke blessing apollo venus nine muse cardinal virtues coming event conclude last really magnificent testimonial love accord letter real estate city glen inherit very charming little old house completely furnish style last century quarter city now garishly fashionable yore still quiet secludedness possess great attraction retired billing cooings honeymoon indeed beg leave now christen cooery wed jaunt pierre would deign visit city bride month two s sojourn cooery would too happy afford harbor sweet cousin need apprehension owe absence fit applicant house now long tenant save old confidential bachelor clerk father s nominal rent more way safe-keeping house thing else now hang well-furbished hat hall accommodate old clerk would quickly unpeg beaver first hint new occupant glen would charge supply house advance proper retinue servant fire would make long-unoccupied chamber venerable grotesque old mahogany marble mirror-frames molding could very soon dust burnish kitchen amply provide necessary utensil cooking strong box old silver immemorially pertain mansion could readily carted vault neighbor bank hamper old china still retain house need little trouble unpack silver china would soon stand assort appropriate closet turning faucet cellar good city s water would fail contribute ingredient concocting welcoming glass negus retire first night arrival over-fastidiousness unhealthily critical mind moral pusillanimity equally bar acceptance effectually substantial favor person motive proffer altogether clear unimpeachable perhaps prior coolness indifference show acceptance such favor would really convenient desirable party completely unattended serious distress would seem sensible objection immediate embrace offer acceptor rank fortune general equal profferer perhaps superior courtesy receive can amply return natural course future event motive decline very materially lessen thousand inconceivable finicalnesses small pro con imaginary fitness propriety self-consistencies thank heaven hour heart-health none such shilly-shallying sail-trimmers balk onward course bluff-minded man take world carelessly accommodate whimsical humor feel compunction receive great possible favor able grant free bestow bestow occasion bottom common charity step dictate favorable consideration possible profferings see acceptance shall more enrich indirectly new large beneficence own noways pretend regulate deportment consideration genuine benevolence such courteous profferings hypocritically come person suspect secret enemy such mind will own worldly tactic forbid uncivil blank repulse such offer secretly malicious frigid capable fully gratify sense concealed superiority mastership precious few man delightful such person guise mere acquiescence own voluntary civility make genteel use foe would know foe make use rude age man hunt javelined tiger hate mischief-minded wild-beast enlightened time love tiger little still mostly hunt sake skin wise man will wear tiger morning put tiger robe keep warm adorn view foe more desirable friend would hunt kill own faithful affectionate dog sake skin dog s skin valuable tiger s case become soberly advisable direct art convert well-wisher foe false point policy man never make enemy well-wisher man may nugatory positive obstacle peculiar plan foe may subordinately cement general design ulterior refinement cool tuscan policy pierre never become initiate experience hitherto vary ripe enough altogether too much generous blood heart thereafter less immature hour still shall heart practice such maxim shall brain thoroughly comprehend practicability always case generally worldly wisdom man will deny possession insight every-day outward life practically reveal very common error unscrupulously infidel-minded selfish unprincipled downright knavish man suppose believe man benevolent-hearted man good man know enough unscrupulously selfish know enough unscrupulous knave thus thanks world many spy world s camp mistake stroll simpleton stroll simpleton seem act principle certain thing much learn show already know vast deal negatively seem ignorant here press frontier sort wisdom very possess sagacious show possess still man quite world mere worldly content become indifferent care little mere worldly imprudence may guilty now conscious consideration really benevolent neutral first mention certainly akin induce pierre return straightforward manly entire acceptance cousin offer house thank most supererogatory kindness concern pre-engagement servant forth setting order silver china remind overlook special mention wine beg store bin few very good brand would likewise oblige would personally purchase certain celebrated grocer s small bag undoubted mocha coffee glen need order roast ground pierre prefer highly important flavor-deciding operation perform instantaneously previous final boiling serve say would pay wine mocha content merely state remissness part cousin point good way remedy conclude letter intimate rumor set day nuptials unhappily ill-founded would hold glen s generous offer merely base presumption consequently fall contrary would consider entirely good time might prove available pierre betroth peradventure hope marry ere death meanwhile glen would oblige give confidential clerk standing notice quit first quite amaze letter indeed offer might possibly proceed much ostentation thing else dream unhesitating acceptance pierre s cousin too much precocious young man world disclosedly take very friendly cousinly humorous practical way plainly evince reply more sincere way creditable apparently heart head letter write pierre day boyhood thus bluffness sort uncompunctuousness pierre very artificial youth betray act effective kindness force now drop empty mask ostentation put solid hearty feature genuine face just people world joke occasional effective goodness coyness coolness resentment solemn preaching would fail ii little would comprehend peculiar relation pierre glen relation involve end most serious result here throw whole equivocal precede account more comprehensive equivocalness shall absorb minor make pervade ambiguity possible explanation ambiguous details long imagine pierre prior own special devotion lucy splendid glen entirely insensible surprising charm conceit incipiency know account assuredly cousin never slight conceivable hint betray lucy same intuitive delicacy forever forbid pierre question subject equally close own voluntary lip pierre lucy delicateness put sacred signet chest secrecy wax executor desk capable melt small candle still possess reverent prohibitive virtue inexorable bar bolt pierre superficially consider deportment glen therein could find possible warrant indulge suspicious idea doth jealousy smile benignantly offer house bride still hand quit mere surface deportment glen penetrate brocade vesture pierre sometimes seem see long-lurking unhealed wound reject lover s most rankling detestation supplanting rival intensify former friendship unimpairable blood-relation now view light master-solution singular enigma glen capriciousness matter epistolary dear pierres dearest pierres mercurial fall fever-heat cordiality zero indifference contrary rise fever-heat emphatic redundancy devotion soon positive espousal pierre seem point consummation thus read riddle apparently find cunning solution deep man feel secret poignant feeling high pile belie surface friendly deportment glen consider direct proportion hoarded hate climax hate evince throw open house bride hate abstract cause hate could immediate motive conduct glen hate hospitable immediate motive glen must intense desire disguise wide world fact unspeakably humiliate gold-laced haughty soul fact profound desire heart pierre victoriously supplant very artful deportment glen glen profoundly assume grand end consummately artful deportment first obtrude pierre surmise identical method cousin absorbedly intent render impossible hence here see negative way secrecy strong emotion exceedingly difficult keep lastingly private s own bosom human being most fruitless undertaking world attempt affirmative assumption tender man precisely opposite emotion final wisdom decree aught desire keep secret quietist say poor chance least poor pretension substitution recourse under-graduate science world science own ground lord chesterfield poor possible preceptor early instinct child ripe experience age unite affirm simplicity truest profound part man likewise simplicity universal all-containing rule human life subtle bad man pure good man profound wise man alike present side socially turn inquisitive unscrupulous world iii now matter house remain precisely above-stated await predicament time pierre s great life-revolution receipt isabel s letter indeed pierre could naturally hesitate still accept use dwelling widely different circumstance now find first strong possible spontaneous objection ground personal independence pride general scorn clamorously declare breast such course finally same uncompunctuous ever-adaptive sort motive induce original acceptation prompt end still maintain unrevoked would set rest immediate tribulation mere bed board afford shelter indefinite term enable good look consider could further permanent comfort fate intrust charge irrespective would seem wide general awaking profounder consequent extraordinary trial aggregatively encounter late thought indignantly suggest world must indeed organically despicable hold offer superfluously accept hour abundance now reject utmost need impute singularity benevolent-mindedness cousin moment question changed aspect affair glen would least pretend more eagerly welcome house now mere thing apparent courtesy become transform thing positive urgent necessity pierre also consider concern likewise two peculiarly helpless fellow-beings bind first most sacred tie lately inspire emotion pass human precedent mixed mystical import added consideration completely overthrow pierre remain dictate vague pride false independence such indeed interval elapse decision depart companion city actual start coach enable receive replying word cousin pierre know good expect preparative letter send doubt proceeding would prove well-advised end naturally strong-minded man young inexperienced thing great sudden emergency confound timid weak serve call forth generous latentness teach inspiration extraordinary maxim conduct counterpart man result long variously-tried pains-taking life maxim cause suddenly translate opulence need fair fame foul straightway become necessary contradict thing least mere imputation previously entertaining high conventional regard would now solicit genuine help office explanation palation scorn promptness boldness utter gladiatorianism defiant non-humility mark syllable breathe line trace preparative letter pierre glen plunge very heart matter perhaps brief letter write mean such characteristic invariable exponent predominant mood general disposition man accidental thing numb finger bad quill poor ink squalid paper rickety desk may produce sort modification present instance handwriting pierre happen plainly attest corroborate spirit communication sheet large word placard heavy rapid line six eight page footman haughty visitor count duke announce chariot lord thunderous knock portal glen pierre broad sweeping prodigious superscription letter forewarn manner man road moment strong feeling wonderful condensativeness point tongue pen idea enunciate sharp quick minute-gun hour unruffledness unstimulatedness require considerable time trouble verbally recall here now can set precise content pierre s letter tautology illy justice idea indeed dread tautology continual torment earnest mind such surely weakness wise man will wonder conscientious virgil eager death burn niad monstrous heap inefficient superfluity dread tautology time belong enviable dunce partial god hath bless earth inexhaustible self-riches vanity folly blind self-complacency rumor discontinuance betrothment lucy tartan already consummate marriage poor friendless orphan mother s disown consequent event such rumor pierre now write cousin would very probably parlor city-relatives acquaintance precede arrival town hint word possible commentary thing simply say now fortune life proverbially unreliable fortune war present throw entirely own resource own support wife temporary maintenance girl lately excellent reason take especial protection propose permanent residence city nearly quite settled plan procuring competent income ulterior reference member wealthy widely ramify family house temporary occupancy glen handsomely proffer would now doubly trebly desirable pre-engaged servant old china old silver old wine mocha now become altogether unnecessary pierre would merely take place short interval worthy old clerk glen concern simply stand guardian dwelling plan mature cousin originally make most bounteous overture welcome come presumed bride pierre lady now take place altar pierre would still regard offer glen impersonal respect bear equal reference young lady prove claim possessed hand pierre universal law opinion such matter glen general worldly ground might consider real mrs glendinning altogether suitable match pierre possibly might hold numerous young lady eye glen would find ready return sincerity cousinly regard attention conclusion pierre say party meditate immediate departure would very probably arrive town eight-and-forty hour mailing present letter beg glen see more indispensable domestic appliance house set little order arrival room air light also forewarn confidential clerk might soon expect taper sequel very truly faithfully dear cousin glen finish letter abrupt isolated signature pierre book xvi first night arrival city stage belated country road travel enter city remarkably wide wind street great thoroughfare less opulent inhabitant moon few star preluding hour night shop just close aspect wayfarer pass unequal light reflect window speak hurry abroad homeward thoroughfare wind sweep make greatly obstruct long impose vista coach gain top long very gradual slope run obscure heart town twinkling perspective two long parallel row lamp reveal lamp seem much intend dispel general gloom show dim path lead gloom still deep coach gain critical point whole vast triangular town moment seem dimly despondently capitulate eye now ere descend gradually-sloping declivity just summit inmate coach numerous hard painful joltings ponderous drag trundlings suddenly make sensible great change character road coach seem roll cannon-ball caliber grasping pierre s arm isabel eagerly forebodingly demand cause most strange unpleasant transition pavement isabel town isabel silent first time many week delly voluntarily speak feel soft green sward master pierre miss ulver say pierre very bitterly bury heart dead citizen perhaps come surface sir say delly hard-hearted here ask isabel ask pavement isabel milk dropt milkman s can december freeze more quickly stone snow-white innocence poverty chance fall street god help hard fate master pierre sob delly didst drag hither poor outcast forgive miss ulver exclaim pierre sudden warmth most mark respect forgive never enter city night somehow make feel bitter sad come cheerful shall soon comfortably house comfort old clerk speak now doubtless ruefully eye hat peg come cheer isabel t long ride here last come t very now welcome hear strange shuffling clattering say delly shudder seem light just now say isabel return pierre shop-shutters put locking bolt bar window door town's-people rest please god may find sigh delly lock bar rest pierre say isabel think bode welcome speak read'st soul think whither lead long narrow dismal side-glooms pass now seem terribly still see scarce body s now see haggardly look criss-cross far-separate lamps side-glooms dear pierre whither lead thin tributary sweet isabel great oronoco thoroughfare true tributary come far-hidden place dark beetling secrecy mortar stone long marsh-grasses villainy many transplanted bough-beam wretched hang know thing pierre town think'st pierre time will come earth shall pave thank god never can silent side-glooms horrible look methinks world would turn moment nigh fore-wheel sharply grate body coach courage cried pierre very solitary here come traveler hark say delly keen iron-ringing sound pass just now keen traveler say pierre steel plate boot-heels tender-souled elder son suppose pierre say isabel silence unnatural fearful forest never still brick mortar deep secret wood fall sweet isabel here turn again now guess right two more turn will bring door courage will doubtless prepare famous supper courage isabel come shall tea coffee bread crisp toast ll egg too cold chicken perhaps mutter hope cold collation s too much paving-stone here set famishing beggar eat wo n't cold chicken aloud here turn again just think driver thrust head window right right right first house light right light street s answer surly voice driver stupid pass stop turn pass light window light street s rough reply s number number n't keep beat here night number say know return pierre know house must pass repeat must turn surely pass light window light must burn black s lighted window street know city old maid live here bed rest warehouse will stop coach cried pierre now incense surliness continue drive obey order first house light cording reck'ning sure n't know city bear breed life know cording reck'ning first light here street will watch-house ward right cheap lodging ve engage pay wictuals certain temperament especially previously agitate deep feeling perhaps more exasperating sooner explode self-command coarse jeer insolence porter cabman hack-driver fetchers carrier bad city infamy many professionally familiar most abandoned haunt heart misery drive most mercenary trade guilt day-dozers sluggard lazy box sunlight felinely wakeful cat-eyed dark most habituate midnight street trod sneak burglar wanton debauchee often actual pandering league most abhorrent sink equally solicitous suspectful customer encounter dark will prove profligate knave hideous tribe ogre charon ferry-man corruption death naturally slide most practically calvinistical view humanity hold man bottom fit subject coarsest ribaldry jest fine coat full pocket can whip such mangy hound decency least impatience quickness temper sharp remonstrate word customer seedy coat betray evidence poverty minute indirect pecuniary respect most piercing infallible judgers man will sure provoke such case least endurable disdain perhaps unconscious transfer stage-driver such idea now prompt highly irritate pierre act more benignant hour good reason would restrain see light driver refer heedless sudden wrath coach now slow approach ere isabel could prevent burst open door leap pavement spring ahead horse violently rein leader head driver seize four-in-hand whip volley oath strike long coil lash pierre arm arrest policeman suddenly leap stay coach command keep peace speak difficulty here quiet lady serious happen speak pierre pierre cry alarmed isabel instant pierre side window now turn officer explain driver persist pass house order stop shall turn right sir double quick time too hear know rascals enough turn sir take gentleman direct cowed driver begin long string criminating explanation turn pierre policeman calmly desire re-enter coach would see safely destination seat driver box command tell number give gentleman n't know number n't say n't s get mad still say officer sir turn address pierre wish know number house street pass think fourth fifth house side last corner turn must light too small old-fashioned dwelling stone lion-heads window make turn drive slowly will soon point ca n't see lion dark growl driver lion ha ha jackass more likely look say officer shall see tightly house night fine fellow n't cease jabber sir add resume pierre sure mistake here perfectly know now house mean pass last half-hour quiet live think never see light mistake pierre pause perplexity foreboding possible glen willfully utterly neglect letter possible might come hand mail sometimes delay again wholly question house prepare even show outward sign probable rate driver protest four horse lumbering vehicle could turn short street must could drive block retrace road such procedure part case confirm disappointment respect house driver would seem warrant least unmannerliness pierre loathe villain altogether order run such risk come sudden determination spot owe very much good friend say officer timely assistance frank just tell indeed perplex little concern place propose stop hotel neighborhood could leave lady seek friend wonted manner deceitfulness engage call unavoidably make distrustful mere appearance specious honest really good-hearted officer now eye pierre dubious light most unpleasant scrutiny abandon sir tone voice sensibly change reply hotel neighborhood too thoroughfare come come cry driver now grow bold again re officer m citizen n't further right keep bed now n't know want cause haint get place ll just dump here dar n't stay n't impertinent now say officer sternly ll right tell leave arm damn get box ve law now say mister come tramp here luggage say drag light trunk top stage keep clean tongue now say officer n't quite great hurry address pierre now re-alighted coach ca n't continue intend ride further man rate say pierre will stop right here present laugh driver mazing commodating now hitch now stop right afore watch-house s funny luggage driver say policeman here hand small trunk now unlash scene delly remain perfectly silent trembling rustic alarm isabel occasional cry pierre vainly besought explanation complete ignorance city life cause pierre s two companion regard scene thus too much trepidation now obscurity night heart strange town pierre hand coach naked street see luggage pile white light watch-house same ignorance sort reverse effect little fancy really untoward wretched circumstance first touch flagging city coach lumber roll wide murkiness pierre speak officer strange accident confess friend strange accident will sometimes happen good family rejoin little ironically now must quarrel man think pierre sting officer s tone say office late enough will kindness house lady present make haste provide good lodgment lead please man seem hesitate moment finally acquiesce soon pass white light enter large plain most forbidding-looking room hack wooden bench bunk range side railing desk corner permanent keeper place quietly read paper long central double bat's-wing gas-light three officer duty nod bench very liberal accommodation say officer quietly always good company try civil seat lady politely draw small bench hallo friend say pierre approach nod three tap shoulder hallo say will little favor will help bring trunk street will satisfy trouble much oblige bargain instantly three noddies use sudden awakening open eye stare hard further enlighten bat's-wings first officer promptly bring luggage desire pierre hurriedly sit isabel few word give understand now perfectly secure place unwelcoming officer would take care make possible speed run house indubitably ascertain matter stand hope less ten minute good tidings explain intention first officer beg leave girl return forthwith sally street quickly come house immediately identify profoundly silent dark ring bell answer wait long enough certain house indeed desert else old clerk unawakeable absent event certain slight preparation make arrival pierre bitterly disappointed return isabel most unpleasant information must quickly turn officer beg seek hack whole party might take respectable lodging man comrade decline errand score stand beat could account leave beat pierre must mean leave isabel delly again expedition might occupy time seem resource time now imperiously press communicate intention isabel again entreat officer s particular service promise leave unrequited pierre again sally look street listen sound approach vehicle audible run turn first corner bend rapid step great most central avenue city assure anywhere would find want distance hope empty hack would meet ere arrive few stray encounter muffled fare continue last gain great avenue habitually use such scene pierre moment surprise instant turn narrow dark death-like bye-street find suddenly precipitate not-yet-repressed noise contention garish night-life vast thoroughfare crowd wedge day even now late hour brilliant occasional illumination echo very many swift wheel footfall ii say pretty dear dear young man oh love vast hurry aint ca n't stop bit now dear s sweet fellow pierre turn flashing sinister evil cross-lights druggist s window eye catch person wonderfully beautifully-featured girl scarlet-cheeked glaringly-arrayed figure natural grace unnatural vivacity whole form horribly light green yellow ray druggist s god shuddered pierre hurry forward town s first welcome youth just cross line hack draw opposite curb eye arrest short gilded name reservedly aristocratically denominate large very handsome house second story profusely light look very certain house apartment glen yield sudden impulse mount single step door ring bell quickly respond very civil black door open hear distant interior sound dancing-music merriment mr stanly mr stanly s engage somewhere drawing room mistress give party lodger ay tell mr stanly wish see moment please moment dare call sir say possibly might call to-night call night mr stanly must admit plea party dark bitter suspicion now dart mind pierre ungovernably yield resolve prove falsify delay say black business press must see mr stanly sorry sir order order particular servant here see silver holyday ca n't disobey may shut door sir can admit drawing-room second floor say pierre quietly say black pausing surprise hold door stair think way sir now suspicious black just point close portal violently pierre thrust suddenly spring long stair find face open door whence proceed burst combine brilliancy melody doubly confuse just emerge street bewildered demented momentarily feel instantly stalk confound amaze company unremoved slouched hat pale cheek whole dusty travel-stained ferocious aspect mr stanly mr stanly cry advance straight startle quadrille music suddenly hush eye fix vague affright mr stanly mr stanly cried several bladish voice further end further drawing-room first widely open here most peculiar fellow devil think see reply singularly cool deliberate drawl voice very silvery bottom perhaps very resolute think see stand good fellow will lady remove remove hat polite compliance company thus address now reveal advance pierre tall robust figure remarkably splendid-looking brown-bearded young man dress surprising plainness demureness such occasion plainness dress obvious first material fine admirably fit carelessly lounge side-long attitude large sofa appear just interrupt very agreeable chat diminutive vivacious brunette occupy end dandy man strength effeminacy courage indolence strangely blend superb-eyed youth first sight seem impossible decide genuine mettle year cousin meet year peculiarly productive great conceivable change general personal aspect human being eye seldom alters instant eye meet mutually recognize betray recognition glen cried pierre pause few step superb-eyed settle low lounging attitude slowly withdraw small unpretending unribboned glass vest pocket steadily entirely insultingly circumstance scrutinize pierre drop glass turn slowly gentleman say same peculiar mixed musical voice know entire mistake n't servant take music say miss clara statue see louvre mention florence rome now vaunted chef d'oeuvre fight gladiator louvre fight gladiator yelled pierre leap spartacus savage impulse restrain alarmed female shriek wild gesture pause several gentleman make motion pinion shake fiercely stand erect isolate instant fasten glance still recline apparently unmoved cousin thus speak glendinning stanly disown'st pierre abhorrently pierre thee heaven knife glen could prick thee spot let thy glendinning blood sew vile remainder hound base blot general humanity very extraordinary remarkable case combine imposture insanity servant n't black advance lead good doc lead carefully carefully stay put hand pocket take poor fellow drive somewhere bolt rage impossible sate conduct such place pierre now turn spring stair flee house iii hack sir hack sir hack sir cab sir cab sir cab sir way sir way sir way sir s rogue s rogue pierre surround crowd contend hackmen hold long whip hand eagerly beckon box sit elevate two coach-lamps shabby discard saint whip-stalks thicken several report crack lash sharply sound ear just burst scene goad interview scornful glen dazzling drawing-room pierre sudden tumultuous surround whip-stalks lash seem onset chastise fiends orestes break seize first plated door-handle leap hack shout keeper mount box forthwith drive give direction vehicle proceed way great avenue pause driver demand whither now place watch-house ward cry pierre hi hi goin deliver grin fellow s sort honest way g'lang dog whist whee wha g'lang sight sound meet eye pierre re-enter watch-house fill inexpressible horror fury decent drowsy place now fairly reek thing unseemly hardly possible tell conceivable cause occasion comparatively short absence pierre collect such base congregation indescribable disorder frantic diseased-looking man woman color imaginable flaunting immodest grotesque shatter dress leap yell curse torn madras handkerchief negress red gown yellow girl hang tatter naked bosom mix rent dress deep-rouged white woman split coat checker vest protrude shirt pale whisker haggard mustached fellow nation seem scare bed seemingly arrest midst crazy wanton dance side hear drunken male female voice english french spanish portuguese interlard now foul human lingo dialect sin death know cant language flash run combined babel person voice several police vainly strive still tumult busy handcuff more desperate here distracted wretch man woman give downright battle officer still already handcuff strike join iron arm meanwhile word phrase unrepeatable god s sunlight very existence utterly unknown undreamed ten thousand decent people city syllable obscene accurse shout forth tone plainly evince common household breath utterer thieves'-quarters brothel lock-and-sin hospital incurable infirmary infernoes seem make combined sortie pour earth vile vomitory unmentionable cellar hitherto imperfect casual city experience pierre illy fit entirely comprehend specific purport terrific spectacle still know enough hearsay more infamous life town imagine whence object consciousness time absorb horrified thought isabel delly force witness sight hardly endurable pierre possibly suck tumult close personal contact loathsomeness rush crowd random blow curse encounter wildly seek isabel soon descry struggle delirious reach arm half-clad reel whiskerando immense blow mailed fist send wretch humming seize isabel cry two officer clear path door few minute panting isabel safe open air would stay conjure return delly expose bad insult additional posse officer now approach pierre commit care summon two join now re-enter room quarter see delly seize hand two bleared half-bloody woman fiendish grimace ironically twit close-necked dress already stript handkerchief utter cry mixed anguish joy sight pierre soon succeed return isabel absence pierre quest hack isabel delly quietly await return door suddenly burst open detachment police drive cage entire miscellaneous night-occupants notorious stew storm carry height outrageous orgie first sight interior watch-house quickly huddle four blank wall suddenly lash mob frenzy time oblivious consideration entire force police direct quelling in-door riot consequently abandon own protection isabel delly temporarily leave mercy time pierre manifest indignation officer even could now find thus falsify individual pledge concern precious charge commit time distress luggage still somewhere quit thrust bewildered half-lifeless girl wait hack order drive direction stand pierre first take coach roll tumult pierre stop say man desire take respectable hotel boarding-house kind know fellow maliciously divert happen thus make ambiguous rudely merry rejoinder warn previous rash quarrel stage-driver pierre pass unnoticed controlled calm decide manner repeat direction issue roundabout drive draw very respectable side-street large respectable-looking house illuminate two tall white light flank portico pierre glad notice little remain stir spite comparative lateness hour bare-headed tidily-dressed very intelligent-looking man broom clothes-brush hand appear scrutinize sharply first pierre advance light countenance become visible man assume respectful still slightly perplexed air invite whole party closely adjoining parlor disordered chair general dustiness evince day s activity now await morning office housemaid baggage sir leave baggage place say pierre shall send to-morrow exclaim very intelligent-looking man dubiously shall discharge hack stay say pierre bethink would let man know whence last come will discharge thank return sidewalk debate pay hackman exorbitant fare anxious secure such illegal gain hope recovery quickly mount box drive gallop will step office sir now say man slightly flourish brush way sir please pierre follow deserted dimly lit room stand stand man turn large ledger-like book thickly inscribe name directory offer pen ready dip ink understand general hint secretly irritate manner man pierre draw book write firm hand bottom last-named column mr mrs pierre glendinning miss ulver man glance writing inquiringly say column sir true say pierre write saddle meadow very intelligent-looking man re-examine page slowly stroke shaven chin fork make thumb tine united four finger say softly whisperingly anywheres country sir country say pierre evasively bridle ire now show two chamber will wife desire open third never mind small must dressing-room dressing-room repeat man ironically deliberative voice dressing-room hem will luggage take dressing-room suppose oh forget luggage aint come luggage come to-morrow oh certainly to-morrow course way sir dislike seem uncivil sure will deem say pierre muster self-command come impertinence stranger gentleman come house luggage think bind ask pay bill advance sir sir shall stay here to-night whole to-morrow rate rejoin pierre thankful much will draw purse man s eye fasten eagerness purse look face hold seem hesitate instant brighten say sudden suavity never mind sir never mind sir rogue sometimes gentlemanly gentleman gentleman never abroad diploma diploma friend friend dollar purse-full friends chamber sir will exactly suit think bring lady will show immediately say drop brush very intelligent-looking man light lamp take two unlighted hand lead way dusky lead-sheeted hall pierre follow isabel delly book xvii young america literature various conflict mode write history would seem two grand practical distinction rest must subordinately range mode contemporaneous circumstance fact event must set contemporaneously set general stream narrative shall dictate matter kindred time may very irrelative elect careless enough way write precisely please early chapter volume somewhere passingly intimate pierre reader poet fine writer likewise very different thing thorough allegorical understander profound emotional sympathizer word pierre possess poetic nature absolutely latently floatingly possess whit imaginative wealth admire vast pains-takings manner unrecompensed agony systematize print page young immature soul accost wonderful mute vast hall silent truth usher full secret eternally inviolable sanhedrim poetic magi discuss glorious gibberish alpha omega universe beautiful imaginings second third degree poet freely comprehendingly range still remain say pierre write many fugitive thing bring vast credit compliment more immediate acquaintance less partial applause always intelligent extremely discriminating public short pierre frequently many boy publish impose form book more modest become way occasional contribution magazine polite periodical magnificent victorious debut make delightful love-sonnet entitle tropical summer public applaud gem little sketch thought fancy poetry prose high mighty campbell clan editor sort bestow generous commendation instantaneous glance immediately perceive speak high term surprising command language beg express wonder euphonious construction sentence regard reverence pervade symmetry general style transcend even profound insight deep merit pierre look infinitely confess complete inability restrain unqualified admiration highly judicious smoothness genteelness sentiment fancy express writer say ungovernable burst admire fury characterize perfect taste endorsingly quote sapient suppressed maxim dr goldsmith s assert new false apply excellent production conclude translate unruffled gentleman drawing-room general levee letter never permit astonish never betray thing coarse new assure astonishes vulgar new must crude glory admirable young author vulgarity vigor two inseparable adjunct equally remove third perorate long beautifully write review bold startling announcement writer unquestionably highly respectable youth editor various moral religious periodical fail render tribute severer appreciation more enviable more chary applause renowned clerical philological conductor weekly publication kind surprising proficiency greek hebrew chaldaic devote great part life peculiarly fit pronounce unerring judgment work taste english unhesitatingly deliver thus blameless moral harmless unhesitatingly recommend effusion family-circle third reserve say predominant end aim author evangelical piety mind less naturally strong pierre s might hurry vast self-complacency such eulogy especially could possible doubt primitive verdict pronounce editor irreversible highly improbable event approach millennium might establish different dynasty taste possibly eject editor true view general practical vagueness panegyric circumstance essence somehow prudently indecisive sort consider panegyric panegyric thing analytical elderly friend literary turn make bold say hero pierre very high praise grant surprisingly young author receive see criticism criticism cried pierre amazement sir criticism idol critic sigh elderly friend suddenly remind true inoffensive non-committal cigar thanks editor such last become popular literary enthusiasm behalf pierre two young man recently abandon ignoble pursuit tailor more honorable trade publisher probably economical view work book linen cotton shred cutter s counter subject action paper-mill dainty scolloped-edged paper neat possible fine-needle-work hand address letter couch following term general style letter will sufficiently evince thanks manufacturer linen cotton shred may very completely transmute paper cutter entirely metamorphosing mill hon pierre glendinning revere sir fine cut judicious fit production fill amazement fabric excellent fine broadcloth genius just start business pantaloon production mean never collect publish library form tailor mean librarian demand fame now fine nap now gloss now time library form recently receive invoice chamois russia leather library form durable form respectfully offer dress amazing production library form please will transmit sample cloth mean sample-page pattern leather ready give tenth profit less discount privilege array wonderful production library form cash seamstress printer s binder s bill day publication answer early convenience will greatly oblige sir most obsequious servant wonder wen p s respectfully submit enclose block sheet earnest intention thing behalf possible firm trade n b list comprise illustrious wardrobe work mean shall exceedingly regret hunt drawer magazine sample coat title work glendinning complete work glendinning author world-famed production tropical summer sonnet weather thought life impromptu late reverend mark graceman obituary honor stanza beauty acrostic edgar anagram pippin paragraph c c c c c c c c c c p designer pierre receive following sir approach unfeigned trepidation young age old fame ability can express ardent admiration work can deeply regret production such graphic descriptive power unaccompanied humbler illustrative labor designer service line entirely command need say proud hint part presume induce reply term could find hope honor profession few design work illustrious glendinning cursory mention name here fill such swell emotion can say more would add connect trade business situation unpleasantly force make cash delivery design basis professional arrangement noble soul would disdain suppose sordid necessity merely business concern could impair profound private veneration admiration unmercenarily great good glendinning most humbly peter pence ii stir letter library form illustrated edition whole heart swell unfortunately occur pierre writing fugitive put could possibly fill more very small duodecimo library edition seem little premature perhaps possibly slight degree preposterous chiefly make little sonnet brief meditative poem moral essay matter designer run small risk meager inexperience know such great height invention designer s art carry certain gentleman profession eminent publishing-house overture illustrated edition coke lyttleton even city directory beautifully illustrate exquisite engraving brick tongs flat-iron concern draught title-page must confess see impose enumeration title long magnificent precede proclamation german prince hereditary lord back-yard crantz jacobi undoubted proprietor seizure bedstead late widow van lorn heir apparent bankrupt bakery fletz flitz residuary legatee confiscate pin-money late dowager dunker c c c pierre could entirely repress momentary feeling elation also bow low weight own ponderosity author such vast load literature occasion slight misgiving consider already eighteenth year title-page immensely surpass voluminous statisticals simple page father s edition prefix vast speculation plato still comfort thought could presume interfere bill-sticker gazelle magazine month cover wall city gigantic announcement name contributor could now highly improbable event close offer messrs wonder wen presume interfere bill-sticking department business concern plain esteem s title-page unwindowed wall infinitely more available most wall here least spot city rival bill-sticker dare encroach resolve let such bill-sticking matter take care sensible coy inclination modest method certain kid-gloved dainty author scorn vulgarity sounding parade content simply subscribe name title-page confident sufficient guarantee notice true gentleman taste petty german prince sound prolong titular flourish czar russia content put simple word nicholas lofty decree train thought terminate last various consideration subject anonymousness authorship regret start literary career mask present might too late already whole universe know vain late day attempt hood consider essential dignity propriety point inviolably anonymous method could feel sincere sympathy unfortunate fellow naturally averse sort publicity progressively ashamed own successive production write chiefly mere cash cruelly coerce sound title-page sundry baker s butcher s bill financial consideration inasmuch placard title-page indubitably must assist publisher sale perhaps ruling altogether conscious motive pierre finally decline service messrs wonder wen eager applicant privilege extend solidify fame arise idea time very advance year probability future production might least equal surpass small degree already give world resolve wait literary canonization least outgrow sophomorean insinuation law singular affectation benignity pronounce infant modesty obscure circumstance great lettered celebrity time divine power genius become full graduate university fame legal minor force mamma penny wherewith keep peanut seldom pierre s social placidity ruffle polite entreaty young lady would please grace album nice little song say here social placidity ruffle true charm agreeable parlor society lose own sharp individuality become delightfully merge soft social pantheism rosy melting prevail drawing-room pacifically deliciously belie own name inasmuch draw sword own individuality such ugly weapon leave old hat cane hall very awkward decline album somehow still bad peculiarly distasteful pierre comply equal justice apparently might call weakness idiosyncrasy summon suavity refuse refusal pierre accord miss angelica amabilia ambleside sweeter compliance prior proffer album copse ambleside pierre gallant whim lady s own presence voluntarily carve miss angelica s initial bark beautiful maple young lady miss angelicas blandly deny parlor court repulse study lovely envelope dispatch album pierre omit drop little attar-of-rose palm domestic carry now pierre push wall gallantry shilly-shallied must await album multiply by-and-by monopolize entire shelf chamber combine ornate binding fairly dazzle eye excessive redolence make faint indeed moderation very partial perfume really chilly afternoon still oblige drop upper sash few inch simple thing write lady s album cui bono such dearth print reading monkish time must revive ladies book manuscript could pierre write own love thing else would surpass divine hafiz write many long century wa anacreon too catullus ovid translate readily accessible bless soul dear creature forget tom moore handwriting pierre want sight hand think pierre actual feeling good transmitted sight day will give actual feeling hand much want lip still good hand let send sweet face will kiss lipographs forever day felicitous idea call dates album carry basket-full dining-room open spread extension-table model pope holiness collectively bless long crate rosary wave devout kiss album summon three servant send album home good compliment accompany confectioner s kiss album roll most ethereal tissue various quarter land town country especially preliminary season autumn pierre receive various press invitation lecture lyceums young men s association literary scientific society letter convey invitation possess quite impose most flattering aspect unsophisticated pierre follow urquhartian club immediate extension limit knowledge human divine zadockprattsville june th author tropical summer c honored dear sir official duty private inclination present case most delightfully blend ardent desire heart now action committee lectures become professionally obligatory chairman committee lectures hereby beg privilege entreat will honor society lecture subject may choose day most convenient subject human destiny would respectfully suggest wish impede own unbiased selection honor comply invitation assure sir committee lectures will take good care stay endeavor make zadockprattsville agreeable carriage will attendance stage-house convey luggage inn full escort committee lectures chairman head permit join private homage high official consideration subscribe very humbly servant donald dundonald iii more especially lecture invitation come venerable gray-headed metropolitan society indite venerable gray-headed secretary elate fill youthful pierre sincere sense humility lecture lecture such stripling lecture fifty bench ten gray head five hundred gray head shall poor inexperienced brain presume lie law lecture five hundred life-ripened understanding seem too absurd thought five hundred spokesman voluntarily extend identical invitation could incipient timonism slide pierre consider disgraceful inference derive such fact call mind time visit city police call quell portentous riot occasion vast press contention seat first lecture illustrious lad nineteen author week coney island needless say pierre most conscientiously respectfully decline polite overture sort similar disenchantment cooler judgment likewise deprive full lusciousness several equally marked demonstration literary celebrity application autograph shower sometimes humorously gratify more urgent request singular people pierre could feel pang regret owe very youthful quite unformed character handwriting signature possess inflexible uniformity mere prudential reason more always mark hand illustrious man heart thrill sympathetic anguish posterity would certain stand hopelessly perplex many contradictory signature supereminent name posterity would sure conclude forgeries chirographic relic sublime poet glendinning survive miserable time proprietor magazine page honor effusion receive very press epistolary solicitation loan portrait oil order take engrave therefrom frontispiece periodical here again most melancholy consideration obtrude always less ambition pierre sport flow beard deem most noble corporeal badge man speak illustrious author beardless cunning compound rowland son could force beard arrive maturity reasonable time frontispiece boyish feature whole expression daily change would lend authority unprincipled imposture posterity honor forbade epistolary petition generally couch elaborately respectful style thereby intimate deep reverence portrait would handle unavoidably subject discipline indispensable obtain engrave copy prayed two person make occasional oral requisition matter engraved portrait seem less regardful inherent respect man s portrait much more genius celebrated pierre even seem remember portrait man generally receive indeed entitle more reverence original man may freely clap celebrated friend shoulder would mean tweak nose portrait reason whereof may portrait entitle reverence man inasmuch belittling can imagine concern portrait many unavoidably belittle thing can fancy touch man occasion happen suddenly encounter literary acquaintance joint editor captain kidd monthly suddenly pop corner pierre startle rapid good-morning good-morning just man want come step now daguerreotype take get engrave time want issue say chief mate captain kidd seize pierre s arm most vigorous manner walk officer pickpocket pierre civilly say pray sir hold please shall such thing pooh pooh must public property come door two now public property rejoin pierre may very captain kidd monthly s very captain kiddish say beg repeat intend accede n't really cry amazedly stare pierre full countenance bless soul portrait publish long publish ca n't help sir say pierre oh come come chief mate seize again most uncompunctious familiarity arm sweetest-tempered youth world decently treat pierre ugly devil sometimes very apt evoke personal profaneness gentleman captain kidd school literature look good fellow say submit impartial inspection determinately double fist drop arm now ll drop devil daguerreotype incident suggestive time sequel surprising effect pierre consider infinite readiness now most faithful portrait could take daguerreotype former time faithful portrait power moneyed mental aristocrat earth natural inference old time immortalize genius portrait now dayalized dunce body portrait publish true distinction lie publish publish tom dick harry wear coat cut distinct tom dick harry even miserable motive downright personal vanity help operate matter pierre zealous lover general literature age declare devotee own great genius frequently petition material wherewith frame biography assure life thing most insecure might feel many year time might lightly sudden fatal sickness would last hour embitter thought depart forever leave world utterly unprovided knowledge precise texture hue first trowsers wear representation certainly touch very tender spot previously unknown schoolmaster pierre consider owe extreme youth own recollection past soon merge manner half-memories general vagueness could find conscience present such material impatient biographer especially chief verifying authority matter past career now eternally depart human appeal excellent nurse clarissa dead four year more vain young literary friend well-known author two index epic subject happen mention warmly espouse cause distressed biographer say unpleasant must need pay penalty celebrity use stand conclude take crown hat proof-sheets own biography most thoughtful consideration mass shortly publish pamphlet form price shilling more bewildered pain still less delicate applicant send regularly print biographico-solicito circulars name write ink beg honor world neat draft life include criticism own writing print circular indiscriminately protesting undoubtedly know more own life living man put great work glendinning could fully qualify thoroughly analyze cast ultimate judgment remarkable construction now influence humiliate emotion engender thing thus haunt publisher engraver editor critic autograph-collectors portrait-fanciers biographer petitioning remonstrate literary friend sort steal youthful soul pierre melancholy foreboding utter unsatisfactoriness human fame most ardent profferings most martyrizing demonstration behalf sorrowfully oblige turn may believe wonderful vital world-revelation suddenly make pierre meadow revelation moment certain thing fairly timonized fail clutch peculiar nervous detestation contempt ample parcel contain letter biographico silly correspondent less ferocious hour file curiosity infernal grin see particular heap rubbish eternally quench fire feel consume eye soul forever kill last minute undeveloped microscopic germ most despicable vanity absurd correspondent think appeal book xviii pierre juvenile author reconsider inasmuch various indirect intimation much more ordinary natural genius impute pierre may seem inconsistency mere magazine paper thus sole production mind need add soberest earnest paper contain uncommon indeed entirely now drop irony hitherto thing indulge fugitive thing master pierre s veriest common-place true long say nature saddle meadows very early benediction pierre blow wind-clarion blue hill murmur melodious secrecy stream wood nature thus very early very abundantly feed very late tutor proper methodization diet change metaphor immense quarry fine marble get chisel construct temple youth must wholly quit quarry awhile forth get tool use quarry must thoroughly study architecture now quarry-discoverer long stone-cutter stone-cutter long architect architect long temple temple crown world pierre very unarchitectural time pierre very young indeed time often observe digging precious metal mine much earthy rubbish first troublesomely handle throw dig s soul fine gold genius much dullness common-place first bring light happy would man possess receptacle own rubbish sort occupant dwelling refuse can clap own cellar must deposit street own door public functionary take care common-place effectually get rid essentially empty s self book trap book book can put fire will always put fire account vast majority miserable book positive merit will thoroughly sincere man author rash precisely define period completely rid rubbish come latent gold mine hold true case wiser man more misgiving certain point enough know good production good human intellect generally regard intellect mere immature freshman exercise wholly worthless initiative enter great university god death certain inference can draw observation familiar life man great mark fine thing become foolish glory world very poor inconsiderable often positively distasteful would book room mind comparatively inferior compare surmising consideration sadden unfit become careless write desk discontent remain victim headache pain hard constraint social necessity equally paltry despicable work thus compose bear unwillingness bill baker rickety offspring parent careless life reckless germ-life contain let short-sighted world moment imagine vanity lurks such mind hire appear stage voluntarily claim public attention utmost life-redness glow rouge wash private bitter tear laugh ring hollow answering laugh laughter slipperily allure sadness become sad first place stir continue find snug sofa last even may possibly arrive quiet retrospective little episode career hero shallowly expansive embayed tappan zee deep-heady hudson too begin loungingly expand wax harmlessly sad sentimental now hitherto present reference pierre concern rubbish case unavoidable first-fruits genius wise contradict fact first publish work many meritorious author give mature token genius know many previously publish flame privately publish own brain suppress quickly inferior instance immediate literary success very young writer will invariably observable instant success chiefly indebted rich peculiar experience life embody book cause contain original matter author forsooth consider original way many very original book product very unoriginal mind indeed man little circumspect fly last rag vanity world forever babble originality never original man sense intend world first man accord rabbins also first author original original author god milton s lot caspar hauser milton would vacant naked soul man doth assuredly contain latent element intellectual productiveness never child bear solely parent visible world experience procreative thing impregnate muse self-reciprocally efficient hermaphrodite fable infinite nonsense world matter hence blame contribute mite impossible talk write apparently throw helplessly open invulnerable knight wear visor still pleasant chat pass time ere bed speech incite stroll improvisatores italy pay breath too thankful gape audience dismiss few ducat earn ii may already infer pecuniary plan pierre touch independent mean support city base presumed literary capability else could know profession trade glad now perhaps might fate make blacksmith gentleman glendinning genius here would unpardonably rash already degree actually test fact own personal experience altogether impossible magazine contributor juvenile american literature receive few penny exchange ditty such case stand imperishable record folly ingratitude disown fine social position noble patrimony pierre thus render altogether unnecessary earn least farthing own world hand brain may seem desirable explain little here shall always include preamble sometimes possible maxim thought seem old elder thing unaugmentable stock never mind s situation may prosperous happy will still impatient will still reach present condition many poor be-inked galley-slave toil heavy oar quill gain wherewithal stave craving nature hour morbid self-reproach regard paltry wage event unavoidable disgrace galley-slave letter would leap delight reckless feeble seam pantaloon most distant prospect inherit broad farm saddle meadow lord all-sufficing income forever exempt wear hand treacherous plague-spot indigence videlicet blot inkstand pierre undoubted actual possessor thing longingly hopelessly imagine top pierre s worldly ambition able boast write such matter publisher would pay way mere business transaction think would prove profitable altogether weak silly may seem pierre let preambillically examine little further see indeed pierre proud proud man proud sort pride now mean hold lightly thing beneficent procure were such pride carry legitimate end man would eat bread seed whereof put soil entirely humiliation even seed must borrow previous planter proud man feel reflection own alpha omega distinctly intermediate gradation slope own spine way endless impalpable ether glory pierre first two gentlemanly hand jingle wage labor talk drum fife echo coin s own earning more inspiring trumpet sparta disdainfully now eye sumptuousness hereditary hall hanging picture brag historic armorials banner glendinning renown confident need come would force turn resurrectionist dig grandfather s indian-chief grave ancestral sword shield ignominiously pawn living could live oh twice-blessed now feeling practical capacity pierre mechanic day-laborer way live body must provide body could pierre sort could let body stay lazily home send soul labor soul would come faithfully pay body wage unprofessional gentleman aristocratic south happen own slave give slave liberty seek work night return wage constitute idle gentleman s income ambidexter quadruple-armed man day-laborer s body possess day-laboring soul let such over-confident god jealous god will man permanently possess least shadow own self-sufficient attribute yoke body soul put plough must end assuredly drop furrow keep thy body effeminate labor thy soul laboriously robust else thy soul effeminate labor thy body laboriously robust elect two will lastingly abide yoke thus most vigorous soar conceit doth cloud truth come steal thus doth shot even sixty-two-pounder pointed upward light last earth strive may can overshoot earth s orbit receive attraction planet earth s law gravitation extend own atmosphere operative opinion world already fully provide necessary man shall more deplorably destitute same shall take even hath world vow very plain downright matter-of-fact plod humane sort world govern simple principle scorn ambiguity transcendentals manner juggling now imaginatively heterodoxical man often surprisingly twit willful inverting common-sense notion absurd all-displacing transcendentals say three four two two make ten eminent jugglarius advocate mere word doctrine thousandth part ridiculous subversive practical sense doctrine world actually eternally practice give already hath more enough still more superfluous article take hath even hath true book world lie see so-called transcendentalist people deal transcendentals contrary seem see utilitarian every-day world s people transcend inferior transcendentalist own incomprehensible worldly maxim vastly more party transcendentals theoretic inactive harmless actually clothe live deed highly graveling doctrine practice world cite small degree manifest case pierre prospectively possess fee several hundred farm scatter part two adjoining county now proprietor popular periodical gazelle magazine send several additional dollar sonnet proprietor sooth never read sonnet refer professional adviser ignorant long time previous periodical s actually start insist spell gazelle g z thus gagelle maintain gazelle connection z mere impostor g soft judge softness could speak experience proprietor undoubtedly transcendentalist act transcendental doctrine previously set forth now dollar derive ditty pierre always invest cigar puff indirectly bring dollar again return perfumed puff perfume sweet leaf havanna highly-celebrated world-renowned pierre great author likeness world never see repeatedly refuse world likeness famous poet philosopher author tropical summer sonnet very life several desperado darkly plot biographer swear would towering celebrity would sit smoking smoking mild self-festooned vapory mountain very involuntarily satisfactorily reciprocal cigar light two way light sale sonnet light print sonnet even early time authorial life pierre vain fame proud paper make allumettes sonnet publish very careless discard manuscript find lie house give great deal trouble housemaid sweeping kindling fire forever flit window door-sill face people pass manorial mansion reckless indifferent way pierre sort publisher true more familiar admirer often earnestly remonstrate irreverence primitive vestment immortal production say feel nib mighty pen thenceforth sacred lip salute great toe pope hardened friendly censurings pierre never forbid ardent appreciation tear find small fragment original manuscript contain dot tear eye esteem significant event providential beg distinguished favor permit brooch oust cameo-head homer replace more invaluable gem become inconsolable catch rain dot tear disappear eye strangeness wonderfulness sonnet still conspicuous least fragment could weep drought become tearless shower indifferent supercilious amateur deaf admiration world enigmatically merry renowned author tear pride gazelle magazine flaunting cover name figure head contributor small man life fraternally write club likeness take aggregate job publish paper buy shop high-prestiged pierre future popularity voluminousness become startlingly announce already write certain speculator come meadow survey water-power view start paper-mill expressly great author monopolize stationery dealing vast being speak awe merely youthful aspirant fame age-neutralizing pierre old gentleman sixty-five formerly librarian congress introduce magazine publisher devoutly take hat keep remain standing pierre socially seat hat wonderful disdainful genius life-amateur now soon appear different guise shall now learn very bitterly learn world worship mediocrity common place hath fire sword cotemporary grandeur swear fiercely assail hypocrisy hath always ear earnestness state thing unite multiplying freshet new book seem inevitably point coming time mass humanity reduce level dotage author shall scarce alchymists to-day printing-press reckon small invention even now foretaste let hug oh aurelian age author pass hour earnestness shall remain book xix church apostle low old-fashioned part city narrow street lane fill demure-looking dwelling now chiefly immense lofty warehouse foreign importer corner lane intersect very considerable contract thoroughfare merchant clerk carmen porter stand period singular ancient edifice relic more primitive time material grayish stone rudely cut masoned wall surprising thickness strength two wall side distribute many row arched stately window capacious square wholly unornamented tower rise front twice height body church three side tower pierce small narrow aperture thus external aspect building now more century old sufficiently attest purpose originally found rear large lofty plain brick structure front rearward street present church leave small flagged quadrangular vacancy side quadrangle three story homely brick colonnade afford cover communication ancient church less elderly adjunct dismantled rust forlorn old railing iron fencing small courtyard front rearward building seem hint latter usurp unoccupied space formerly sacred old church s burial inclosure such fancy would entirely true built part city devote private residence warehouse office now old church apostle day sanctification grace tide change progress roll clean broad-aisle side-aisles sweep great part congregation two three mile town stubborn elderly old merchant accountant linger awhile dusty pew listen exhortation faithful old pastor stick post flight congregation still prop half-palsied form worm-eaten pulpit occasionally pound now less vigorous hand moth-eaten covering desk come pass good old clergyman die gray-headed bald-headed remain merchant accountant follow coffin broad-aisle see reverently inter last time old edifice witness departure regular worshiping assembly wall venerable merchant accountant hold meeting finally decide hard unwelcome necessity might now use disguise fact building could longer efficiently devote primitive purpose must divide store cut office give roost gregarious lawyer intention execute even making office high tower thing succeed ultimately church-yard invade supplemental edifice likewise promiscuously rent legal crowd new building very much exceed body church height seven story fearful pile titanic brick lift tile roof level top sacred tower ambitious erection proprietor few step few story too people would seldom willingly fall legal altercation lawyer always very handy help object lawyer office convenient feasible street ground-floor possible single acclivity step rate seventh story house client might deter employ compel mount seven long flight stair very brief landing order even pay preliminary retain fee time throw open upper story less ancient attached edifice remain wholly occupant forlorn echo vacuity right head business-thriving legal gentleman must few least suggest unwelcome similitude reference crowded state basement-pockets compare melancholy condition attic ala full purse empty head dreary posture affair last much alter good gradual fill vacant chamber high score miscellaneous bread-and-cheese adventurer ambiguously professional nondescript very genteel shabby black unaccountable foreign-looking fellow blue spectacle previously issue unknown part world stork holland light eaves attic lofty old building most large sea-port town here sit talk magpie descend quest improbable dinner see draw curb front eating-house lean row broken-hearted pelican beach pocket loose hang flabby pelican s pouch fish hard catch poor penniless devil still strive make ample amends physical forlornness resolutely revel region blissful ideal mostly artist various sort painter sculptor indigent student teacher language poet fugitive french politician german philosopher mental tendency heterodox time still very fine spiritual whole vacuity exchequer lead reject coarse materialism hobbs incline airy exaltation berkelyan philosophy often grope vain pocket can give descartian vortex abundance leisure attic physical figurative unite leisure stomach fit eminent degree undivided attention indispensable proper digesting sublimate category kant especially kant ca n't great palpable fact pervadingly impalpable life glorious pauper learn profound mystery thing very existence midst such terrible precariousness common mean support affords problem many speculative nutcracker vainly employ let here offer three lock hair memory such glorious pauper live die world surely truly honor noble man often bottom very reason make bold gamesome fundamental nobleness fundamental honor merriment never account irreverent fool pretender humanity impostor baboon god offend raillery god man title eminence secure seldom worry seditious gossip old apple-women skylarkings funny little boy street substance man cling shadow place set apart lofty purpose still retain name loftiness even convert mean use would seem force imperative fate renounce reality romantic lofty people present would fain make compromise retain purely imaginative remainder curious effect tendency oftenest evince venerable country old transatlantic world still thames bridge retain monastic tide blackfriar single black friar many pickpocket stand bank good way day queen bess still innumerable historic anomaly sweetly sadly remind present man wonderful procession precede new generation comparative recentness own foundation columbian shore exclude considerable participation attractive anomaly altogether more elderly town wholly touch here thus ancient church apostle know even primitive day abbreviative apostle now convert original purpose widely contrast still retain majestical name lawyer artist tenant chamber new building old ask find invariably reply apostles now last course inevitable transplantation more notable locality various profession thriving amplifying town venerable spot offer such inducement legal gentleman strange nondescript adventurer artist indigent philosopher sort crowd fast leave reference metaphysical strangeness curious inhabitant owe sort circumstance several well-known teleological theorist social reformers political propagandist manner heterodoxical tenet say partly peradventure slight waggishness public immemorial popular name ancient church participatingly transfer dweller therein come pass general fashion day chamber old church familiarly style apostle effect cause subsequent now happen find thus clannishly altogether infelicitously entitle occupant venerable church begin come various den more social communion attract title common by-and-by insensibly last become organize peculiar society exceedingly inconspicuous hardly perceptible public demonstration still secretly suspect mysterious ulterior object vaguely connect absolute overturning church state hasty premature advance unknown great political religious millennium still zealous conservative devotee moral several time leave warning police-office keep wary eye old church indeed sometimes officer would look inquiringly suspicious narrow window-slits lofty tower say truth place appearance very quiet decorous occupant company harmless people great reproach efflorescent coat crack-crowned hat pod sun middle day many bale box would trundle store front apostle critically narrow sidewalk merchant would now hurry meet check ere bank close street mostly devote mere warehousing purpose use general thoroughfare time secluded silent place hour two sundown ten eleven o'clock morning remarkably silent depopulate apostle sunday present aspect surprising startling quiescence show long vista six seven story inexorable iron shutter side way pretty much same street say intersect warehousing lane very apostles street indeed different latter full cheap refectory clerk foreign restaurant place commercial resort hum restrict business hour night deserted occupant lamp-post sunday walk walk avenue sphinx such present condition ancient church apostle buzz few linger equivocal lawyer basement populous sort poet painter pauper philosopher mysterious professor flute perch upper story tower often silent moonlight night lofty melodious note would warble forth roof ten thousand warehouse yore bell peal domestic gable long-departed generation ii third night follow arrival party city pierre sit twilight lofty window rear building apostle chamber meager even meanness carpet floor picture wall low long very curious-looking single bedstead might possibly serve indigent bachelor s pallet large blue chintz-covered chest rickety rheumatic most ancient mahogany chair wide board tough live-oak six foot long lay two upright empty flour-barrels load large bottle ink unfastened bundle quill pen-knife folder still unbound ream foolscap paper significantly stamp rule blue third night twilight sit pierre lofty window beggarly room rear-building apostle entirely idle apparently hand might heart now fixedly gaze curious-looking rusty old bedstead seem powerfully symbolical most symbolical ancient dismemberable portable camp-bedstead grandfather defiant defender fort valiant captain many unsuccumbing campaign very camp-bedstead tent field glorious old mild-eyed warrior-hearted general slept wake buckle knight-making sword side noble knighthood slain grand pierre world foe ghost brag hand give passport hard bed war descend inheritance soft body peace peaceful time full barn noise peaceful flail abroad hum peaceful commerce resound grandson two general warrior too oh naught time seeming peace warrior grandsires give pierre pierre warrior too life campaign three fierce ally woe scorn want foe wide world band lo hold standard right swears eternal true pierre pierre goest bed humble thought thy most extended length measure proud six foot four thy grand john gaunt sire stature warrior cut dwindled glory fight more glorious real tented field strike valiant foe conflict noble soul dastardly world chase vile enemy ne'er will show front third night twilight lofty window beggarly room sit pierre rear building apostle gaze window now donjon form old gray tower seemingly see wilderness tile slate shingle tin desolate hang wilderness tile slate shingle tin wherewith modern babylonian replace fair hanging-gardens fine old asiatic time excellent nebuchadnezzar king sit strange exotic transplant delectable alcove old manorial mansion take root niggard soil more sweet purple air hill green field saddle meadow come revivingly waft cheek flower feel change bloom cheek cheek wilt pale lofty window beggarly room pierre intently eye street foot profound black gulf open area quadrangle gape further end steep roof ancient church loom gray grand old tower emblem pierre unshakable fortitude deep-rooted heart earth defy howl air door pierre s room opposite window pierre now soft knock hear direction accompany gentle word ask speaker might enter always sweet isabel answer pierre rise approach door here let drag old camp-bed sofa come sit now sister let fancy anywhere wilt brother let fancy realm everlasting twilight peace bright sun shall rise black night always follower twilight peace brother twilight peace twilight now sister surely part city least seem still twilight now night soon brief sun long night peace now sleep nothingness soon hard work thee brother sweet twilight come again let light candle sister evening deepen light candle dear pierre sit close brother move steal arm sweet head lean breast feel s throbbing oh dear pierre always longing peace impatient peace come tell brother two hour wert wish twilight now wantest candle hurry twilight s last linger pierre seem hear arm embrace tight whole frame invisibly tremble suddenly low tone wonderful intensity breathe isabel isabel catch arm tremor run sit dumb rise pace room pierre camest here arrange thy matter saidst now hast come will light candle now candle light talk paper brother dost find thing right hast decide publish first art write new thing didst hint look chest sister seest cord untied hast isabel ten day live ten thousand year forewarn now rubbish chest can summon heart open trash dross dirt pierre pierre change didst tell ere come hither thy chest contain silver gold likewise more precious thing readily convertible silver gold pierre didst swear naught fear willfully deceived thee isabel may high god prove benedict arnold devil reinforce ignorantly deceive thee isabel very different thing oh vile juggler cheat man isabel chest thing hour composition think very heaven look window astonishment beauty power afterward day cool again take scan underlie suspicion intrude open air recall fresh unwritten image bunglingly write thing feel buoyant triumphant again act ideal recalling forsooth transfer perfect ideal miserable write attempt embody mood remain afterward talk thee wonderful thing gold silver mine long spring thee never come want body mind time latent suspicion folly would admit shut soul s door face now ten thousand universal revealing brand forehead fool protested note banker write thing mine jaggingly cut protest hammer truth oh sick sick sick let arm never fill thee lure thee again pierre peace twilight even dimmest blow light make pierre sit hand place s say thy torment now brother replace oh god isabel unhand cried pierre start heaven hide black hood night call follow virtue uttermost vista common soul never take hold uttermost virtue prove betray pander monstrousest vice close crush stony wall gulf let thing tumble brother incomprehensible raving peal isabel throw arm brother brother hark thee thy furthest inland soul thrill pierre steeled quivering voice call brother more knowest thy brother did thy mother tell thee did father say pierre isabel wide brother sister common humanity more rest let god look own combustible put powder-casks let look let look now catch glimpse seem half-see somehow uttermost ideal moral perfection man wide mark demigod trample trash virtue vice trash isabel will write such thing will gospelize world anew show deep secret apocalypse will write will write pierre poor girl bear midst mystery breed mystery still survive mystery mysterious air earth unutterable word express circumambient mystery thy word thy thought open wonder-worlds whither might fear trust pierre thee thee would boldly swim starless sea buoy thee strong swimmer shouldst faint pierre speakest virtue vice life-secluded isabel know hearsay real self pierre tell first virtue begin point god dumb shall pigmy speak ask air virtue vice look substance cast shadow way way two shadow cast seem virtue vice torment thyself dear pierre law torment dream dream dream dream pierre just hover verge wert riddle now art deep gulf soul now wouldst lunatic wise man perhaps now doth poor ignorant isabel begin comprehend thee thy feeling hath long mine pierre long loneliness anguish open miracle dream swiftly catch arm proceed isabel can sin dream first sin pierre name name isabel virtue pierre vice let sit again brother pierre let sit again pierre sit close thy arm third night twilight lamp light lofty window beggarly room sit pierre isabel hush book xx charlie millthorpe pierre induced take chamber apostles apostle old acquaintance native saddle meadow millthorpe son very respectable farmer now dead more common intelligence bow shoulder homely garb still surmount head fit greek philosopher feature fine regular would grace opulent gentleman political social leveling confoundings manner human element america produce many striking individual anomaly unknown land pierre remember old farmer millthorpe handsome melancholy calm-tempered mute old man countenance refinedly ennoble nature coarsely tan attenuate many prolonged day s work harvest rusticity classicalness strangely united delicate profile face bespeak lofty aristocracy knobbed bony hand resemble beggar s several generation millthorpes live glendinning land loosely unostentatiously trace origin emigrate english knight cross sea time elder charles indigence prompt knight forsake courtly country howling wilderness remain hereditament leave bedwindled descendant fourth fifth remove time pierre first recollect interesting man year two previous abandon ample farm account absolute inability meet manorial rent become occupant very poor contract little place small half-ruinous house harbor wife very gentle retire person three little daughter son lad pierre s own age hereditary beauty youthful bloom boy sweetness temper natural refinement contrast unrelieved rudeness oftentimes sordidness neighbor thing early attract sympathetic spontaneous friendliness pierre often wont take boyish ramble even severely critical mrs glendinning always fastidiously cautious companion pierre never object intimacy prepossess handsome rustic charles boy often very swiftly acute form judgment character lad long companion ere pierre conclude fine face sweet temper young millthorpe little vigorous mind po
[truncated: 125,096 more chars]
