# Supplementary material for: A Complex Network Approach to Stylometry
Source: PLoS One. 2015 Aug 27;10(8):e0136076. doi: 10.1371/journal.pone.0136076 (PMC4552030; doi:10.1371/journal.pone.0136076)
Supplement: S1 File — (ZIP) [file pone.0136076.s001.zip › authorship_dataset/a8_typee.txt]

six month sea reader live six month sight land cruise sperm whale scorch sun line toss billow wide-rolling pacific-the sky sea else weeks week fresh provision exhaust sweet potato left single yam glorious bunche banana decorate stern quarter-deck ala disappear delicious orange hang suspend top stays-they too departed leave salt-horse sea-biscuit oh refresh glimpse blade grass-for snuff fragrance handful loamy earth fresh green thing see bulwark paint green vile sickly hue bear even semblance verdure could flourish weary way land even bark cling wood use fuel gnaw devour captain s pig long too pig turn devour solitary tenant chicken-coop gay dapper young cock bear bravely coy hens look now stand mope day long everlasting leg turn disgust mouldy corn brackish water little trough mourn doubt lost companion literally snatch never see again day mourning will few mungo black cook tell yesterday word last forth poor pedro s fate seal attenuated body will lay captain s table sunday long night will bury usual ceremony worthy individual s vest would believe could cruel long decapitation luckless pedro sailor pray minute selfish fellow miserable fowl may bring end say captain will never point ship land long anticipation mess fresh meat unhappy bird can alone furnish devour captain will come sense wish thee harm peter art doom sooner later meet fate thy race put period thy existence signal deliverance why-truth speak-i wish thy throat cut very moment oh wish see live earth again old ship long look land hawsehole more jack lewis say right day captain find fault steer d see captain vangs say bold jack m good helmsman put hand speak none can steer old lady now ca n't keep full bye sir watch close will fall sir put helm gently try coax work wo n't take kindly will fall again s know land lee sir wo n't more windward ay jack n't stout timber grow shore n't sensibilities poor old ship very look denote desire deplorable appear paint side burn scorching sun puff crack see weed trail unsightly bunch horrid barnacle form stern-piece time rise sea show copper tear hang jagged strip poor old ship say again six month roll pitch never moment rest courage old lass hope see thee soon biscuit s toss merry land ride snugly anchor green cove shelter boisterous wind hurrah lad s settled thing week shape course marquesas marquesas strange vision outlandish thing very name spirit lovely houris-cannibal banquets-groves cocoa-nuts-coral reefs-tattooed chiefs-and bamboo temple sunny valley plant bread-fruit trees-carved canoe dance flash blue waters-savage woodland guard horrible idols-_heathenish rite human sacrifices such strangely jumble anticipation haunt passage cruising ground feel irresistible curiosity see island olden voyager glowingly describe group now steer early european discovery south seas first visit year still continue tenant being strange barbarous missionary send heavenly errand sail lovely shore abandon idol wood stone interesting circumstance discover watery path mendanna cruise quest region gold isle spring scene enchantment moment spaniard believe bright dream realize honour marquess mendoza viceroy peru-under auspex navigator sailed-he bestow name denote rank patron give world return vague magnificent account beauty island undisturbed year relapse previous obscurity recently know concern course century sure adventurous rover would break peaceful repose astonished unusual scene would tempted claim merit new discovery interesting group little account give slight mention make sketch south sea voyage cook repeated circumnavigation globe barely touch shore know few general narrative last few year american english vessel engage extensive whale fishery pacific occasionally short provision put commodious harbour island fear native found recollection dreadful fate many white man receive hand deter crew intermix population sufficiently gain insight peculiar custom manner indeed cluster island pacific length time discover little hitherto know marquesas please reflection narrative mine will withdraw veil region romantic beautiful chapter ii passage cruising ground marquesas-sleepy time ship-south sea scenery-land french squadron discover anchor bay nukuheva-strange pilot-escort canoes-a flotilla cocoa-nuts-swimming visitors-the dolly board them-state affair ensue can never forget eighteen twenty day light trade-wind silently sweep island pursuit sperm whale cruise line twenty degree westward gallipagos course determine square yard keep vessel breeze good ship steady gale rest man wheel never vex old lady superfluous steering comfortably adjust limb tiller would doze hour true work dolly head course character always let alone jog way veteran old sea-pacer delightful lazy languid time whilst thus glide circumstance happily suit disinclination abandon fore-peak altogether spread awning forecastle slept ate lounge live-long day seem influence narcotic even officer aft duty require never seat keep deck watch vainly endeavour keep pin oblige invariably compromise matter lean bulwark gaze abstractedly side reading question take book hand asleep instant could avoid yield great measure general languor still time contrive shake spell appreciate beauty scene sky present clear expanse most delicate blue skirt horizon might see thin drapery pale cloud never vary form colour long measure dirge-like swell pacific come roll surface break little tiny wave sparkle sunshine now shoal fly fish scare water bow would leap air fall moment shower silver sea would see superb albicore glittering side sail aloft describe arc descent disappear surface water lofty jet whale might see hand prowling shark villanous footpad sea would come skulk wary distance regard evil eye time shapeless monster deep float surface would approach sink slowly blue water fade sight most impressive feature scene unbroken silence reign sky water scarcely sound could hear occasional breathing grampus rippling cut-water draw land hail delight appearance innumerable sea-fowl screaming whirl spiral track would accompany vessel time alight yard stay piratical-looking fellow appropriately name man-of-war's-hawk blood-red bill raven plumage would come sweeping gradually diminish circle could distinctly mark strange flashing eye satisfy observation would sail air disappear view soon evidence vicinity land apparent long glad announcement sight hear aloft given peculiar prolongation sound sailor loves land captain dart deck cabin bawl lustily spy-glass mate still loud accent hail mast-head tremendous where-away black cook thrust woolly head galley boatswain dog leap knight-heads bark most furiously land ay hardly perceptible blue irregular outline indicate bold contour lofty height nukuheva island generally call marquesas navigator consider form distinct cluster comprise island roohka ropo nukuheva three appellation washington group bestow form triangle lie parallel south latitude west longitude greenwich little propriety regard form separate group will apparent consider lie immediate vicinity island say less degree north-west inhabitant speak marquesan dialect law religion general custom identical reason thus arbitrarily distinguish may attribute singular fact existence altogether unknown world year discover captain ingraham boston massachusetts nearly two century discovery adjacent island agent spanish viceroy shall follow example most voyager treat form part parcel marquesas nukuheva most important island ship much habit touching celebrate place adventurous captain porter refit ship late war england united state whence sally large whaling fleet sail enemy s flag surround sea island twenty mile length nearly many breadth three good harbour coast large good call people live vicinity tyohee captain porter denominate massachusetts bay adverse tribe dwell shore bay voyager generally know name bestow island itself-nukuheva inhabitant become somewhat corrupted owe recent commerce european regards peculiar custom general mode life retain original primitive character remain very nearly same state nature first beheld white man hostile clan reside more remote section island very seldom hold communication foreigner respect unchanged early known condition bay nukuheva anchorage desire reach perceive loom mountain sunset run night very light breeze find close island morning bay seek lie farther side oblige sail distance shore catch proceed short glimpse bloom valley deep glen waterfall wave grove hide here project rocky headland moment open view new startling scene beauty first time visit south sea generally surprise appearance island beheld sea vague account sometimes beauty many people apt picture enamelled softly swell plain shade delicious grove water purl brook entire country little elevated surround ocean reality very different bold rock-bound coast surf beat high lofty cliff break here deep inlet open view thickly-wooded valley separate spur mountain clothe tufted grass sweep sea elevated furrowed interior form principal feature island noon draw abreast entrance harbour last slowly sweep intervene promontory enter bay nukuheva description can justice beauty beauty lose see tri-coloured flag france trail stern six vessel black hull bristle broadside proclaim warlike character float lovely bay green eminence shore look tranquilly rebuke sternness aspect eye could more keep presence vessel soon learn bring whole group island just take possession rear-admiral du petit thouars name invincible french nation item information impart most extraordinary individual genuine south sea vagabond come whale-boat soon enter bay aid benevolent person gangway assist board visitor interesting stage intoxication man amiable helpless utterly unable stand erect navigate body deck still magnanimously proffer service pilot ship good secure anchorage captain distrust ability respect refuse recognise claim character assume gentleman determine play part dint much scramble succeed get weather-quarter boat steady hold shroud commence issue command amazing volubility very peculiar gesture course obey order impossible quiet sweep ship squadron strange fellow perform antic full view french officer learn eccentric friend lieutenant english navy disgrace flag criminal conduct principal port main desert ship spend many year wander island pacific accidentally nukuheva french take possession place appoint pilot harbour newly constitute authority slowly advance bay numerous canoe push surround shore soon midst quite flotilla savage occupant struggle get jostle ineffectual attempt occasionally project out-rigger slight shallops run foul would become entangled water threaten capsize canoe scene confusion would ensue baffle description such strange outcry passionate gesticulation never certainly hear see would think islander point fly s throat amicably engage disentangle boat scatter here canoe might see number cocoa-nut float closely circular group bob wave inexplicable mean cocoa-nut steadily approach ship lean curiously side endeavour solve mysterious movement mass advance rest attract attention centre could take else cocoa-nut certainly consider most extraordinary specimen fruit see keep twirl dance rest most singular manner draw think bear remarkable resemblance brown shaven skull savage presently betray pair eye soon become aware suppose fruit else head islander adopt singular method bring produce market cocoa-nut attach strip husk partly tear shell rudely fasten proprietor insert head midst impel necklace cocoa-nut water strike surface foot somewhat astonished perceive number native surround single female see time ignorant fact operation taboo use canoe part island rigorously prohibit entire sex death even see enter haul shore consequently marquesan lady voyage water put requisition paddle own fair body approach mile perhaps foot bay islander time manage scramble risk swamp canoe direct attention singular commotion water ahead vessel first imagine produce shoal fish sport surface savage friend assure cause shoal whinhenies young girl manner come shore welcome draw watch rise sink form beheld uplifted right arm bearing water girdle tappa long dark hair trail swim fancy could else many mermaid very mermaid behave too still distance beach slow headway sail right midst swimming nymph board quarter many seize hold chainplates spring chain peril run vessel course catch bob-stays wreathe slender form rope hang suspend air length succeed get ship s side cling drip brine glow bath jet-black tresses stream shoulder envelop naked form hang sparkle savage vivacity laugh gaily chatter infinite glee idle perform simple office toilet luxuriant lock wind twist small possible compass free briny element whole person carefully dry little shell pass hand hand anoint fragrant oil adornment complete pass few loose fold white tappa modest cincture waist thus arrayed longer hesitate fling lightly bulwark quickly frolic deck many forward perch head-rails run bow-sprit seat taffrail recline full length boat appearance perfectly amaze extreme youth light clear brown complexion delicate feature inexpressibly graceful figure softly moulded limb free unstudied action seem strange beautiful dolly fairly capture never will say vessel carry such dashing irresistible party boarder ship take could yield prisoner whole period remain bay dolly crew completely hand mermaid evening come anchor deck illuminate lantern picturesque band sylph trick flower dress robe variegated tappa get ball great style female passionately fond dancing wild grace spirit style excel see varied dance marquesan girl beautiful extreme abandon voluptuousness character dare attempt describe ship now wholly give specie riot debauchery gross licentiousness most shameful inebriety prevail occasional short-lived interruption whole period stay poor savage expose influence pollute example unsophisticated confide easily lead vice humanity weeps ruin thus remorselessly inflict european civilizers thrice happy inhabit undiscovered island midst ocean never bring contaminate contact white man chapter iii state affair ship-contents larder-length south seamen s voyages-account fly whale-man-determination leave vessel-the bay nukuheva-the typees summer arrive island ship many day harbour nukuheva come determination leave reason resolve take step numerous weighty may infer fact choose risk fortune savage island endure voyage board dolly use concise point-blank phrase sailor make mind run now meaning generally attach two word way flatter individual apply behove sake own character offer explanation conduct enter board dolly sign matter course ship s article thereby voluntarily engaging legally bind serve certain capacity period voyage special consideration apart course bind fulfil agreement contract party fail perform share compact virtually absolved liability will answer affirmative settle principle let apply particular case question numberless instance imply specified condition article violate part ship serve usage board tyrannical sick inhumanly neglect provision doled scanty allowance cruise unreasonably protract captain author abuse vain think would remedy alter conduct arbitrary violent extreme prompt reply complaint remonstrance was-the butt-end hand-spike convincingly administer effectually silence aggrieved party could apply redress leave law equity side cape unfortunately very few exception crew compose parcel dastardly mean-spirited wretch divide united endure resistance unmitigated tyranny captain would mere madness two three number unassisted rest attempt make stand ill usage would call particular vengeance lord plank subject shipmate additional hardship thing could endure awhile entertain hope speedily deliver completion term servitude dismal prospect await quarter longevity cape horn whale voyage proverbial frequently extend period four five year long-haired bare-necked youth force united influence roving spirit hard time embark nantucket pleasure excursion pacific anxious mother provide bottled milk occasion oftentimes return very respectable middle-aged gentleman very preparation make expedition enough frighten vessel carry cargo hold fill provision own consumption owner officiate caterer voyage supply larder abundance dainty delicate morsel beef pork cut scientific principle part animal conceivable shape size carefully pack salt store barrel afford never-ending variety different degree toughness peculiarity saline property choice old water too decant stout six-barrel cask two pint allow day soul board ample store sea-bread previously reduce state petrifaction view preserve decay consumption ordinary mode likewise provide nourishment gastronomic enjoyment crew speak quality article sailor fare abundance put board whaling vessel incredible oftentimes occasion break hold behold successive tier cask barrel content destine consume course ship s company heart sink general case ship unlucky fall whale continue cruise barely sufficient provision remain take home turn quietly make good way friend instance even natural obstacle further prosecution voyage overcome headstrong captain barter fruit hard-earned toil new supply provision port chili peru begin voyage afresh unabated zeal perseverance vain owner write urgent letter sail home sake bring ship appear can put register vow will fill vessel good sperm oil fail never again strike yankee sounding hear whaler many year absence give lose last hear shadowy report touch unstable island pacific eccentric wandering carefully note new edition south sea chart long interval perseverance_-for name-was speak somewhere vicinity end earth cruise leisurely sail bepatched bequilted rope-yarn spar fish old pipe stave rigging knot splice possible direction crew compose twenty venerable greenwich-pensioner-looking old salt just manage hobble deck end run rope exception signal halyard poop-down-haul reeve snatch-block lead capstan windlass yard brace sail set assistance machinery hull encrust barnacle completely encase three pet shark follow wake day come regale content cook s bucket pitch vast shoal bonetas albicores always keep company such account hear vessel remembrance always haunt eventually become never learn rate never reach home suppose still regularly tack twice twenty-four hour somewhere buggerry island devil's-tail peak say thus much touch usual length voyage inform reader just commence fifteen month even time hail late arrival board news will readily perceive little encourage look forward future especially always presentiment make unfortunate voyage experience justify expectation may here state faith honest man time arrive home adventure learn vessel still pacific meet very poor success fishery very many crew also leave voyage last five year return narrative placed circumstance prospect matter mend remain dolly make mind leave sure inglorious thing steal privately hand receive wrong outrage could resent such course avoid alternative leave make mind proceed acquire information could obtain relate island inhabitant view shape plan escape accordingly result inquiry will now state order ensue narrative may understand bay nukuheva lie expanse water figure space include limit horse-shoe perhaps nine mile circumference approach sea narrow entrance flank side two small twin islet soar conically height five hundred foot shore recede hand describe deep semicircle verge water land rise uniformly side green slope acclivity gently roll hillside moderate elevation insensibly swell lofty majestic height blue outline range close view beautiful aspect shore heighten deep romantic glen come equal distance apparently radiate common centre upper extremity lose eye shadow mountain little valley flow clear stream here assume form slender cascade steal invisibly burst sight again large more noisy waterfall last demurely wanders sea house native construct yellow bamboo tastefully twist kind wickerwork thatch long tapering leaf palmetto scatter irregularly valley shady branch cocoa-nut tree can exceed impose scenery bay view ship lie anchor middle harbour present appearance vast natural amphitheatre decay overgrow vine deep glen furrow side appear enormous fissure cause ravage time very often lose admiration beauty experience pang regret scene enchant hide world remote sea seldom meet eye devoted lover nature bay shore island indent several extensive inlet descend broad verdant valley inhabit many distinct tribe savage speak kindred dialect common language same religion law time immemorial waged hereditary warfare intervene mountain generally two three thousand foot level sea geographically define territory hostile tribe never cross save expedition war plunder immediately adjacent nukuheva separate mountain see harbour lie lovely valley happar inmate cherish most friendly relation inhabitant nukuheva side happar closely adjoin magnificent valley dreaded typees unappeasable enemy tribe celebrate warrior appear inspire islander unspeakable terror very name frightful word typee marquesan dialect signify lover human flesh singular title bestow exclusively inasmuch native group irreclaimable cannibal name may perhaps give denote peculiar ferocity clan convey special stigma same typees enjoy prodigious notoriety island native nukuheva would frequently recount pantomime ship s company terrible feat would show mark wound receive desperate encounter ashore would try frighten point own number call typee manifest little surprise take heel terrible announcement quite amusing too see earnestness disclaim cannibal propensity own part denounce enemies-the typees-as inveterate gormandizers human flesh peculiarity shall hereafter occasion allude convince inhabitant bay arrant cannibal tribe island still could feel particular most unqualified repugnance aforesaid typees even visit marquesas hear man touch group former voyage revolt story connection savage fresh remembrance adventure master katherine few month previous imprudently venture bay armed boat purpose barter seize native carry little distance valley save cruel death intervention young girl facilitate escape night beach nukuheva hear too english vessel many year weary cruise seek enter bay nukuheva arrive two three mile land meet large canoe fill native offer lead way place destination captain unacquainted locality island joyfully accede proposition-the canoe paddle ship follow soon conduct beautiful inlet drop anchor water shadow lofty shore same night perfidious typees thus inveigle fatal bay flock doom vessel hundred give signal murder soul board chapter iv thoughts previous attempt escape-toby fellow-sailor agree share adventure-last night ship fully resolve leave vessel clandestinely acquire knowledge concern bay could obtain circumstance place now deliberately turn mind plan escape suggest determine act possible prudence attempt failure would attend many disagreeable consequence idea take bring ignominiously ship inexpressibly repulsive determine hasty imprudent measure render such event probable know worthy captain feel such paternal solicitude welfare crew would willingly consent good hand encounter peril sojourn native barbarous island certain event disappearance fatherly anxiety would prompt offer way reward yard yard gaily print calico apprehension might even appreciate service value musket case feel perfectly certain whole population bay would immediately track incite prospect magnificent bounty ascertain fact alluded islander motive precaution dwell depth valley avoid wander more elevated portion shore bind expedition war plunder conclude could effect unperceived passage mountain might easily remain support such fruit come way sailing ship event could fail immediately apprize lofty position command view entire harbour idea please greatly seem combine great deal practicability inconsiderable enjoyment quiet way delightful would look detest old vessel height thousand foot contrast verdant scenery recollection narrow deck gloomy forecastle really refresh even think straightway fall picture seat cocoa-nut tree brow mountain cluster plantain easy reach criticize nautical evolution work way harbour sure unpleasant drawback agreeable anticipations-the possibility fall foraging party same bloody-minded typees appetite edge perhaps air elevated region might prompt devour must confess most disagreeable view matter just think party unnatural gourmand take head make convivial meal poor devil would mean escape defence help willing encounter risk order accomplish object count much ability elude prowl cannibal many covert mountain afford chance ten favour would none quit own fastness determine communicate design withdraw vessel shipmate least solicit accompany flight happen night deck revolve mind various plan escape perceive ship s company lean bulwark apparently plunge profound reverie young fellow own age entertain great regard toby such name real name would never tell way worthy active ready obliging dauntless courage singularly open fearless expression feeling more occasion get scrape lead know cause certain congeniality sentiment always show partiality society battle many long watch beguile weary hour chat song story mingle good many imprecation hard destiny seem common fortune encounter illustration find ripe enterprise very few words suffice mutual understanding toby evidently move different sphere life conversation time betray anxious conceal class rover sometimes meet sea never reveal origin never allude home ramble world pursue mysterious fate can possibly elude much even appearance toby calculate draw great part crew coarse person mind toby endow remarkably prepossess exterior array blue frock duck trouser smart look sailor step deck singularly small slightly make great flexibility limb naturally dark complexion deepen exposure tropical sun mass jetty lock cluster temple throw darker shade large black eye strange wayward moody fitful melancholy-at time morose quick fiery temper too thoroughly rouse transport state border delirium strange power mind deep passion feeble nature see brawny fellow lack ordinary courage fairly quail slender stripling furious fit paroxysm seldom occur big-hearted shipmate vent bile more calm-tempered individual get rid continual pettishness trivial annoyance see toby laugh-i mean hearty abandonment broad-mouthed mirth smile sometimes true good deal dry sarcastic humour tell more imperturbable gravity tone manner latterly observe toby s melancholy greatly increase frequently see arrival island gaze wistfully shore remainder crew would riot aware entertain cordial detestation ship believe fair chance escape present would embrace willingly attempt perilous place lie suppose individual board ship sufficiently reckless think mistake perceive toby lean mention bulwark bury thought strike subject meditation might same own think very shipmate would choose partner adventure comrade divide danger alleviate hardship perhaps might oblige lie conceal mountain week such event solace would companion thought pass rapidly mind wonder consider matter light too late tap shoulder serve rouse toby reverie find ripe enterprise very few word suffice mutual understanding hour s time arrange preliminary decide plan action ratify engagement affectionate wedding palm elude suspicion repair hammock spend last night board dolly day starboard watch belong send ashore liberty avail opportunity determine soon land possible separate rest man exciting suspicion strike mountain seen ship summit appear inaccessible here slope spur extend sea buttress lofty elevation connect form radiate valley describe ridge appear more practicable rest determine climb convince would conduct height accordingly carefully observe bearing locality ship ashore run chance miss lead object view seclude sight departure vessel take chance reception nukuheva native might give remain island long find stay agreeable leave first favourable opportunity offer chapter v specimen nautical oratory-criticisms sailors-the starboard watch give holiday-the escape mountain early morning starboard watch muster quarter-deck worthy captain stand cabin gangway harangue follow now man just six month s cruise get most work port here suppose want ashore mean give watch liberty to-day may get ready soon please understand give liberty suppose would growl many old quarter gunner n't same time ll take advice mother s son will stay keep way bloody cannibal altogether ten man ashore will get infernal row will end tattooed scoundrel get little way valley ll nab you-that may certain plenty white man ashore here never see more old dido put here two year send watch liberty never hear again week-the native swear n't know were-and three get ship again face damage life cursed heathen tattoo broad patch clean figure head will use talk will see plainly say need blame islander make meal may stand chance escape keep close french encampment ship again sunset keep much mind forget rest ve say forward bear hand rig stand call two bell boat will man take lord mercy various emotion depict countenance starboard watch whilst listen address conclusion general move forecastle soon busily engage get ready holiday auspiciously announce skipper preparation harangue comment very measured term party denounce lie old son sea-cook begrudge fellow few hour liberty exclaim oath n't bounce liberty old chap yarn would ashore pebble beach live coal stick gridiron cannibal stand ready broil landing spirit sentiment respond hand resolve spite captain s croaking would make glorious day toby own game play avail confusion always reign ship s company preparatory ashore confer complete arrangement object effect rapid flight possible mountain determine encumber superfluous apparel accordingly rest rig idea make display content put new stout duck trouser serviceable pump heavy havre frock payta hat complete equipment shipmate wonder toby exclaim odd grave way rest might preserve go-ashore trap spanish main tie sailor s neckerchief might make difference parcel unbreeched heathen would n't bottom chest dispose appear buff man laugh think strange conceit escape suspicion may appear singular thus guard own shipmate possess least inkling project would paltry hope reward immediately communicate captain soon two bell strike word pass liberty-men get boat linger forecastle moment take parting glance familiar feature just ascend deck eye happen light bread-barge beef-kid contain remnant last hasty meal never thought provide way food expedition fully rely fruit island sustain wherever might wander could resist inclination feel provide luncheon relic accordingly take double handful small broken flinty bit biscuit generally name midshipmen s nut thrust bosom frock same ample receptacle previously stow several pound tobacco few yard cotton cloth article intend purchase good-will native soon appear departure vessel last addition stock cause considerable protuberance front abate measure shake bit bread waist distribute plug tobacco fold garment hardly complete arrangement name sing dozen voice spring deck find party boat impatient shove drop side seat rest watch stern sheet poor larboarders ship oar commenced pull ashore happen rainy season island heaven nearly whole morning betoken heavy shower period frequently occur large drop fall bubble water shortly leave ship time effect landing pour torrent flee shelter cover immense canoe-house stand hard beach wait first fury storm pass continue cessation monotonous beating rain overhead begin exert drowsy influence man throw here large war-canoes chat awhile fall asleep opportunity desire toby avail steal canoe-house plunge depth extensive grove rear ten minute rapid progress gain open space could just descry ridge intend mount loom dimly mist tropical shower distant estimate more mile direct course lie populous part bay desirous evade native secure unmolested retreat mountain determine take circuit extensive thicket avoid vicinity altogether heavy rain still continue fall intermission favour enterprise drive islander house prevent casual meeting heavy frock soon become completely saturate water weight article conceal little impede progress time pause moment might surprise body savage force very outset relinquish undertaking leave canoe-house scarcely exchange single syllable enter second narrow opening wood again catch sight ridge take toby arm point sloping outline lofty height extremity say low tone now toby word glance backward stand summit mountain more linger let shove ahead can few hour time may laugh aloud light nimble lead will follow right brother say toby quick s play let s keep close s say bind young roe clear brook run path rush forward quick step arrive short distance ridge stop mass tall yellow reed grow thickly could stand tough stubborn many rod steel perceive chagrin extend midway elevation propose ascend moment gaze quest more practicable route apparent resource pierce thicket cane hazard now reverse order march heavy take lead view break path obstruction toby fall rear two three time endeavour insinuate cane dint coaxing bend make progress bull-frog might try work passage tooth comb give attempt despair wild meet obstacle little anticipated throw desperately crush ground cane come contact rise foot again repeat action effect twenty minute violent exercise exhaust carry way thicket toby reap benefit labour follow close heel propose become pioneer turn accordingly pass ahead view afford respite exertion slight frame make bad work soon oblige resume old place again toil perspiration start body flood limb tear lacerate splintered fragment broken cane proceed perhaps middle brake suddenly cease raining atmosphere become close sultry expression elasticity reed quickly recover temporary pressure body cause spring original position close advance prevent circulation little air might reach great height completely shut view surround object certain might time wrong direction fatigue long-continued effort pant breath feel completely incapacitate further exertion roll sleeve frock squeeze moisture contain parch mouth few drop manage obtain give little relief sink moment sort dogged apathy arouse toby devise plan free net become entangled lay lustily sheath-knife lop cane right leave reaper soon make quite clearing sight reanimate seize own knife hack hew mercy ala farther advance thick tall apparently more interminable reed become begin think fairly snared make mind pair wing never able escape toil discern peep daylight cane right communicate joyful tidings toby fall fresh spirit speedily open passage find clear perplexity vicinity ridge rest few moment begin ascent little vigorous climb find close summit walk ridge full view native vale point could easily intercept inclined cautiously advance side crawl hand knee screen observation grass glide much fashion couple serpent hour employ unpleasant kind locomotion start foot again pursue way boldly crest ridge salient spur lofty elevation encompass bay rise sharp angle valley base present exception few steep acclivity appearance vast inclined plane sweep sea height distance ascend place termination low point now see route mountain distinctly define narrow crest cover soft carpet verdure many part few foot wide elate success attend enterprise invigorate refresh atmosphere now inhale toby high spirit make way rapidly ridge suddenly valley lie side hear distant shout native just descry figure bring bold relief sky plainly reveal glance eye valley perceive savage inhabitant hurry fro seemingly influence sudden alarm appear eye scarcely big many pigmy white thatched dwelling dwarf distance look baby-houses look islander lofty elevation experience sense security feeling confident undertake pursuit would start now prove entirely fruitless follow mountain know care venture think make most time accordingly ground would admit run swiftly summit ridge bring stand steep cliff first seem interpose effectual barrier farther advance dint much hard scramble risk neck last surmount continue flight unabated celerity leave beach early morning uninterrupted time difficult dangerous ascent never turn face sea find three hour sunset stand top seem high land island immense overhang cliff compose basaltic rock hang parasitical plant must more three thousand foot level sea scenery view height magnificent lonely bay nukuheva dot here black hull vessel compose french squadron lie repose base circular range elevation verdant side perforate deep glen diversify smile valley form altogether lovely view beheld live hundred year shall never forget feeling admiration experience chapter vi side mountain-disappointment-inventory article bring ship-division stock bread-appearance interior island-a discovery-a ravine waterfalls-a sleepless night-further discoveries-my illness-a marquesan landscape curiosity little raise regard description country meet side mountain suppose toby immediately gain height enable view large bay happar typee repose foot side same way nukuheva lie spread here disappoint find mountain ascend sweep opposite direction broad capacious valley land appear retain general elevation break series ridge inter-vales eye could reach stretch precipitous side cover bright verdure wave here foliage clump woodland perceive none tree fruit rely such certainty most unlooked-for discovery promise defeat plan altogether could think descend mountain nukuheva side quest food purpose induce retrace step run small chance encounter native case bad would certain convey ship sake reward calico trinket doubt skipper would hold inducement capture dolly would sail perhaps ten day sustain life period bitterly repent improvidence provide easily might supply biscuit rueful visage now bethink scanty handful bread stuff bosom frock feel somewhat desirous ascertain part weather rough usage experience ascend mountain accordingly propose toby enter joint examination various article bring ship intent seat grass little curious see kind judgment companion fill frock-which remark seem line own-i request commence operation spread content thrusting hand bosom capacious receptacle first bring light pound tobacco component part still adhere whole cover soft particle sea-bread wet dripping appearance just recover bottom sea pay slight attention substance little value present situation soon perceive indication give toby s foresight lay supply food expedition eagerly inquire quantity bring rummage more garment produce small handful soft pulpy discoloured few moment much puzzle tell possible instrumentality such villanous compound become engender bosom can describe hash soaked bread bit tobacco bring doughy consistency united agency perspiration rain repulsive might now regard invaluable treasure proceed great care transfer paste-like mass large leaf pluck bush toby inform morning place two whole biscuit bosom view munch feel inclined flight now reduce equivocal substance just place leaf diva frock bring view four five yard calico print tasteful pattern disfigure yellow stain tobacco bring contact draw calico slowly bosom inch inch toby remind juggler perform feat endless ribbon cast small sailor s little ditty bag contain needle thread sew utensil come razor-case follow two three separate plug negro-head fish bottom now empty receptacle various matter inspect produce few thing bring might anticipate state companion s edible supply find own deplorable condition diminish quantity would form dozen mouthful hungry man partial enough tobacco mind swallow few morsel bread fathom two white cotton cloth several pound choice pigtail compose extent possession joint stock miscellaneous article now make compact bundle agree carry alternately sorry remains biscuit dispose summarily precarious circumstance place make regard very probably depend fate adventure brief discussion express resolution descend bay ship s departure suggest companion little divide bread six equal portion day s allowance proposition assent take silk kerchief neck cut knife dozen equal piece proceed make exact division first toby degree fastidiousness seem ill-timed pick minute particle tobacco spongy mass mixed proceeding protest such operation must greatly diminish quantity division accomplish find day s allowance two great deal more table-spoon might hold separate portion immediately roll bit silk prepare join small package commit solemn injunction fidelity custody toby remainder day resolve fast fortify breakfast morning now start again foot look shelter night appearance heaven promise dark tempestuous place would way answer purpose turn nukuheva commence explore unknown region lie side mountain direction vision extend sign life denote even transient residence man could see whole landscape seem unbroken solitude interior island apparently untenanted morning creation advance wilderness voice sound strangely ear human accent never disturb fearful silence place interrupt low murmuring distant waterfall disappointment find various fruit intend regale stay wild good deal lessen consideration very circumstance much less expose casual meeting savage tribe know always dwell shadow tree supply food wander cast eager glance bush pass just succeed mount many ridge intersect ground see grass indistinctly trace footpath appear lead top ridge descend deep ravine mile advance robinson crusoe could more startle footprint sand unwelcome discovery first impulse make rapid retreat possible bend step direction curiosity see whither path might lead prompt pursue track become more more visible farther proceed conduct verge ravine abruptly terminate say toby peer chasm travel path take jump here say think might manage descend say shall attempt feat name cave coal-hole expect find bottom gulf broken neck-why look black ship s hold roar waterfall would batter s brain piece oh toby exclaim laugh s see here s plain would path resolve find will tell pleasant fellow rejoin toby quickly pry meet here excite curiosity will marvellously soon get knock head dead certainty will come bang party savage midst discovery-makings doubt such event would particularly delight just take advice let bout ship steer direction s get late ought moor night just thing drive reply think ravine will exactly answer purpose roomy seclude watered may shelter weather ay sleep too same token will give sore throat rheumatism bargain cry toby evident dislike idea oh very lad say will accompany here alone will see morning advance edge cliff stand proceed lower tangled root cluster crevice rock anticipate toby spite previous remonstrance follow example drop activity squirrel point point quickly outstrip effect landing bottom accomplish two-thirds descent sight now greet will vividly impressed mind five foaming stream rush many gorge swell turbid recent rain unite mad plunge nearly eighty foot fall wild uproar deep black pool scoop gloomy-looking rock lie pile thence collect body dash narrow sloping channel seem penetrate very bowel earth overhead vast root tree hang side ravine drip moisture tremble concussion produce fall now sunset feeble uncertain light find way cavern woody depth heighten strange appearance remind short time find utter darkness soon satisfy curiosity gaze scene fall wonder take path conduct singular place begin suspect might deceive suppose track form islander agreeable reflection diminish dread accidentally meet come conclusion perhaps could select more secure hiding-place very spot accidentally hit toby agree view matter immediately begin gather limb tree lie scatter view construct temporary hut night oblige build close foot cataract current water extend very nearly side gorge few moment light remain employ cover hut specie broad-bladed grass grow fissure ravine hut deserve call consist six eight straight branch could find lay obliquely steep wall rock lower end foot stream space thus cover manage crawl dispose wearied body good could shall forget horrid night poor toby could scarcely get word would consolation hear voice lie shiver live-long night man afflict palsy knee draw head support drip side rock wretched night seem want complete perfect misery condition rain descend such torrent poor shelter prove mere mockery vain try elude incessant stream pour protect part expose water continually find new opening drench many duck course life general care little accumulate horror night death-like coldness place appalling darkness dismal sense forlorn condition unmanned will doubt morning early riser soon could catch faint glimpse daylight shake companion arm tell sunrise poor toby lift head moment s pause say husky voice shipmate toplights appear darker now eye open shut nonsense exclaim awake awake roared toby rage awake mean insinuate ve asleep insult man suppose could sleep such place time apologize friend misconstrue silence become somewhat more light crawl lair rain cease drip moisture strip saturated garment wring dry could contrive make blood circulate benumbed limb rub vigorously hand perform ablution stream put still wet clothes begin think advisable break long fast now twenty-four hour taste food accordingly day s ration bring seat detached fragment rock proceed discuss first divide equal portion carefully roll evening s repast divide remainder again equally possible draw lot first choice could place morsel fall share tip finger take care full ten minute swallow last crumb true say appetite furnish good sauce flavour relish small particle food circumstance would impossible most delicate viand impart copious draught pure water flow foot serve complete meal rise sensibly refresh prepare might befall now carefully examine chasm pass night cross stream gain farther side pool mention discover proof spot must visit short time previous arrival further observation convince regularly frequent conjecture particular indication purpose obtain certain root native obtain kind ointment discovery immediately determine abandon place present inducement remain promise security look mean ascend again upper region last find practicable part rock half-an-hour s toil carry summit same cliff precede evening descend now propose toby ramble island expose discovery turn select place fixed abode long period food hold build comfortable hut prudent circumspect possible companion assent set carry plan execution view explore success little glen cross several ridge speak noon find ascend long gradually rise slope still discover place adapt purpose low heavy cloud betoken approach storm hurry gain covert clump thick bush appear terminate long ascent throw lee bush pull long grass grow cover completely await shower come soon expect many minute companion fast asleep rapidly fall same state happy forgetfulness just juncture come rain violence put thought slumber flight measure shelter clothes soon become wet trouble take dry provoke enough help recommend adventurous youth abandon vessel romantic island rainy season provide umbrella hour shower pass companion sleep least appear now heart awaken lie completely shroud verdure leafy branch droop limb bury grass could avoid compare situation interesting babe wood poor little sufferer wonder constitution break hardship expose hour two spend shelter bush begin feel symptom attribute exposure precede night cold shivering burning fever succeed interval leg swell such degree pain acutely suspect bite venomous reptile congenial inhabitant chasm lately emerge may here remark way-what subsequently learned-that island polynesia enjoy reputation common hibernian isle free presence viper saint patrick visit question shall attempt decide feverish sensation increase toss still unwilling disturb slumbering companion side remove two three yard chance push branch suddenly disclose view scene even now can recall vividness first impression glimpse garden paradise reveal could scarcely more ravish sight spot lie tranfixed surprise delight look straight bosom valley sweep long wavy undulation blue water distance midway sea peer here foliage might see palmetto-thatched house inhabitant glisten sun bleach dazzling whiteness vale more three league length mile great width side appear hem steep green acclivity unite spot lie form abrupt semi-circular termination grassy cliff precipice hundred foot height flow numberless small cascade crowning beauty prospect universal verdure indeed consist believe peculiar charm polynesian landscape everywhere base precipice very verge unconsciously repose surface vale present mass foliage spread such rich profusion impossible determine description tree consist perhaps scenery behold more impressive silent cascade slender thread water leap steep cliff lose rich herbage valley landscape reign most hushed repose fear break enchant garden fairy tale single syllable might dissolve spell long time forgetful alike own situation vicinity still slumber companion remain gaze hardly able comprehend mean thus suddenly make spectator such scene chapter vii important question typee happar wild-goose chase-my sufferings-disheartening situation-a night ravine-morning meal-happy idea toby-journey valley recover astonishment beautiful scene quickly awaken toby inform discovery make now repair border precipice companion s admiration equal own little reflection abate surprise come unexpectedly valley large vale happar typee lie side nukuheva extend considerable distance sea interior must necessarily terminate somewhere point question now two place look toby insist abode happars tenant enemy ferocious typees sure entirely convince own argument toby s proposition descend valley partake hospitality inmate seem risk much strength mere supposition resolve oppose more evidence proceed point vital importance native happar peace nukuheva cultivate inhabitant most friendly relation enjoy reputation gentleness humanity lead expect cordial reception least shelter short period remain territory hand very name typee strike panic heart attempt disguise thought voluntarily throw hand cruel savage seem act mere madness equally idea venture valley uncertain two tribe inhabit vale foot tenant point appear past doubt know reside quarter information enlighten companion incapable resist tempting prospect place hold abundant supply food mean enjoyment still cling own inconsiderate view subject could reasoning shake remind impossible know certainty deal horrible fate encounter rashly descend valley discover too late error commit reply detail evil present condition suffering must undergo continue remain anxious draw subject possible-for see would vain attempt change mind-i direct attention long bright unwooded tract land sweep elevation interior descend valley suggest ridge might lie capacious untenanted valley abound manner delicious fruit hear several such island propose endeavour reach find expectation realize take refuge remain long please acquiesce suggestion immediately begin survey country lie view determine good route pursue present little choice whole interval break steep ridge divide dark ravine extend parallel line right angle direct course would oblige cross could hope arrive destination weary journey decide undertake own part feel little prepared encounter fatigue shiver burn turn ague fever know else describe alternate sensation experience suffer little lameness afflict add faintness consequent meagre diet-a calamity toby participate same extent circumstance augment anxiety reach place promise plenty repose reduce state would render altogether unable perform journey accordingly now commence descend perpendicular side steep narrow gorge bristle thick growth reed here mode adopt seat ground guide descent catch cane path velocity thus slide side ravine soon bring point could use foot short time arrive edge torrent roll impetuously bed chasm take refresh draught water stream address much more difficult undertaking last foot late descent regain ascend opposite side gorge-an operation render less agreeable consideration perpendicular episode progress hundred yard journey ungrateful task set exemplary patience snail-like progress hour more scale perhaps distance fever leave awhile return such violence accompany rage thirst require entreaty toby prevent lose fruit late exertion precipitate madly cliff just climb quest water flow temptingly base moment hope fear appear merge desire careless consequence might result gratification aware feeling pleasure pain completely deprive power resist impulse same raging thirst toby earnestly conjure continue ascent assure little more exertion would bring summit less five minute find brink stream must necessarily flow side ridge exclaim turn now proceed thus tell will courage repeat attempt more find look now bottom rock perfectly heedless representation toil ineffectually endeavour appease thirst consume think short time able gratify heart s content last gain top second elevation lofty describe extend parallel line valley desire reach command view whole intervening distance discouraged circumstance prospect plunge very depth despair dark fearful chasm separate sharp crested perpendicular ridge eye could reach could step summit summit steep narrow elevation could easily accomplish distance must penetrate bottom yawning gulf scale succession eminence even toby suffer proof dishearten influence sight long stand contemplate impatient reach water torrent flow insensibility danger can call mind shudder throw depth ravine startling savage solitude echo produce fall fragment rock moment dislodge place careless insecurity footing reckless slight root twig clutch sustain treacherously yield grasp own part scarcely know helplessly fall height fearful rapidity descend act own volition illustration last gain top second elevation few minute reach foot gorge kneeling small ledge drip rock bend stream delicious sensation now experience pause second concentrate capability enjoyment immerged lip clear element apple sodom turn ash mouth could feel more startling revulsion single drop cold fluid seem freeze drop blood body fever burn vein give place instant death-like chill shake many shock electricity perspiration produce late violent exertion congeal icy bead forehead thirst fairly loathe water start foot sight dank rock ooze forth moisture crevice dark stream shooting dismal channel send fresh chill shiver frame feel uncontrollable desire climb genial sunlight descend ravine two hour perilous exertion stand summit ridge difficulty could bring believe penetrate black yawning chasm gape foot again gaze prospect height command just depressing meet eye now feel present situation vain think overcome obstacle way give thought reach vale lie series impediment same time could devise scheme extricate difficulty involve remote idea return nukuheva assure vessel s departure never enter mind indeed questionable could succeed reach divide bay distance could compute perplex too remembrance locality recent wandering unendurable thought retrace step render painful exertion avail scarcely man difficulty more disposed look abhorrence right-about retrograde movement-a systematic already trodden ground especially love adventure such course appear indescribably repulsive long remain least hope derive brave untried difficulty feeling prompt descend opposite side elevation just scale definite object view would impossible tell exchange syllable subject toby simultaneously renounce design lure thus far-perceiving s countenance despond expression speak more eloquently word stand close weary day cavity third gorge enter wholly incapacitate further exertion restore degree strength food repose seat least uncomfortable spot could select toby produce bosom frock sacred package silence partake small morsel refreshment leave morning s repast propose violate sanctity engagement respect remainder rise foot proceed construct sort shelter might obtain sleep greatly need fortunately spot good adapt purpose pass last wretched night clear tall reed small level bit ground twist low basket-like hut cover profusion long thick leaf gather tree hand dispose thickly reserve slight opening barely permit crawl shelter thus obtain deep recess protect wind assail summit lofty side damp chill degree would hardly anticipate such climate unprovided woollen frock thin duck trouser resist cold place more solicitous render habitation night comfortable could accordingly addition already pluck leaf reach throw heap little hut now creep rake reserve supply form couch night pain suffer prevent sleep most refreshingly catch two three nap toby sleep side soundly sandwich two holland sheet luckily rain preserve misery heavy shower would occasion morning awaken sonorous voice companion ring ear bidding rise crawl heap leaf astonish change good night s rest work appearance blithe joyous young bird stay keenness morning s appetite chew soft bark delicate branch hold hand recommend admirable antidote gnawings hunger own part feeling materially good precede evening could look limb pain violently interval last twenty-four hour experience sense alarm strive vain shake unwilling disturb flow comrade s spirit manage stifle complaint might give vent call good-humouredly speed banquet prepare wash stream operation conclude swallow absorb peculiar kind slow sucking process respective morsel nourishment enter discussion step necessary pursue s now inquire dolefully descend same valley descry yesterday rejoin toby rapidity loudness utterance lead suspect slyly devour broadside ox adjoining thicket else continue remain sure shall starve certainty remain here fear typees-depend nonsense impossible inhabitant such lovely place see can else good fellow choose perish hunger soppy cavern prefer chance bold descent valley risk consequence pilot thither ask even decide measure propose again precipice cross yesterday reach place start take fly leap cliff valley faith n't think say toby sure enough side valley appear hem precipice n't answer steep side line-of-battle ship hundred time high companion sink head breast remain awhile deep thought suddenly spring foot eye light gleam intelligence mark presence bright idea exclaim stream run same direction must necessarily flow valley reach sea just follow stream sooner later will lead vale right toby exclaim right must conduct thither quickly too see steep inclination water descend indeed burst forth companion overjoy verification theory indeed plain pike-staff let proceed come throw stupid idea typees hurrah lovely valley happars will happar see dear fellow pray heaven may find deceive observe shake head amen much more shout toby rush forward happar else happar can glorious valley-such forest bread-fruit trees-such grove cocoa-nut-such wilderness guava-bush shipmate n't linger name delightful fruit die come come shove ahead s lively lad never mind rock kick way to-morrow old fellow take word shall clover come say dash ravine madman forget inability keep few minute exuberance spirit abate pause awhile permit overtake chapter viii perilous passage ravine-descent valley fearless confidence toby contagious begin adopt happar side question could overcome certain feeling trepidation make way gloomy solitude progress first comparatively easy become more more difficult bed watercourse cover fragment broken rock fall offer many obstruction course rapid stream vex fret form interval small waterfall pour deep basin splash wildly heap stone narrowness gorge steepness side mode advance wade water stumble moment impediment lie hide surface trip huge root tree most annoying hindrance encounter multitude crooked bough shooting horizontally side chasm twist fantastic mass surface stream afford passage low arch form oblige crawl hand foot slide oozy surface rock slip deep pool scarce light enough guide occasionally would strike head project limb tree imprudently engage rub injured part would fall sprawl flinty fragment cut bruise whilst unpitying water flow prostrate body belzoni worm subterranean passage egyptian catacomb could meet great impediment here encounter struggle manfully know hope lie advance sunset halt spot make preparation pass night here construct hut much same way crawl endeavour forget suffering companion believe sleep pretty soundly daybreak roll dwelling feel nearly disqualify further effort toby prescribe remedy illness content little silk package take single dose specie medical treatment would mean accede much insist partake usual morsel silently resume journey fourth day leave nukuheva gnawings hunger become painfully acute fain pacify chew tender bark root twig afford nourishment least sweet pleasant taste progress steep watercourse necessarily slow noon advance more mile somewhere part day noise fall water faintly catch early morning become more distinct long arrest rocky precipice nearly hundred foot depth extend channel wild stream pour unbroken leap hand wall ravine present overhang side fall afford mean avoid cataract take circuit s now toby say rejoin can retreat suppose must keep shove very true dear toby purpose accomplish desirable object jump top fall way unhesitatingly reply companion will much quick way descent quite active will try way say creep cautiously peer abyss remain wonder possible mean could overcome apparently insuperable obstruction soon companion complete survey eagerly inquire result result observation wish know begin toby deliberately odd look lad result observation very quickly impart present uncertain two neck will honour break first hundred would fair bet favour man take first jump impossible thing inquire gloomily shipmate contrary easy thing life awkward point sort usage unhappy limb may receive arrive bottom sort travel trim shall follow now will show chance conduct verge cataract point side ravine number curious-looking root three four inch thickness several foot long twist fissure rock shoot perpendicularly run taper point air hang gulf many dark icicle cover nearly entire surface side gorge low reach even water many moss-grown decayed extremity snap short immediate vicinity fall slippery moisture toby s scheme desperate entrust treacherous-looking root slip gain bottom ready venture ask toby look earnestly say word practicability plan reply see resource wish advance retreat thought sort long abandon signify assent toby utter single word crawl drip ledge gain point whence could just reach large pendant root shake it-it quiver grasp let twang air strong wire sharply strike satisfy scrutiny light-limbed companion swing nimbly twist leg sailor fashion slip eight ten foot weight give motion pendulum could venture descend farther hold hand shake slender root last find think trustworthy shift continue downward progress could avoid compare heavy frame disabled condition light figure remarkable activity help less minute s time swinge directly head soon upturned eye catch glimpse exclaim usual dry tone danger seem daunt least mate kindness fall get way swinge more side continue descent meantime cautiously transfer limb slip couple deem two string bow good take care test strength trust weight arrive end second stage vertical journey shake long root consternation snap many pipe stem fall fragment side gulf splash last water treacherous root yield grasp fall torrent heart sink branch suspend yawning chasm swang fro air expect moment snap twain appal dreadful fate menace clutch frantically large root remain vain could reach finger few inch again again try reach length madden thought situation sway violently strike foot side rock instant approach large root catch desperately transfer vibrate violently sudden weight fortunately give way brain grow dizzy idea frightful risk just run involuntarily close eye shut view depth instant safe utter devout ejaculation thanksgiving escape pretty shout toby nimble think be-hopping root root young squirrel soon divert sufficiently would advise proceed ay ay toby good time two three more such famous root shall residue downward progress comparatively easy root great abundance two place jut point rock assist greatly few moment stand side companion substitute stout stick throw top precipice now continue course bed ravine soon salute sound advance grow degree loud loud noise cataract leave gradually die ear precipice toby very good can descend know-come indeed appear depress intimidate intrepid fellow typee niagaras ready engage could avoid thousand time congratulate such companion enterprise present hour s painful progress reach verge fall still lofty precede flank same steep mass rock present here narrow irregular ledge support shallow soil grow variety bush tree bright verdure contrast beautifully foamy water flow toby invariably act pioneer now proceed reconnoitre return report shelf rock right would enable gain little risk bottom cataract accordingly leave bed stream very point thunder begin crawl slope ledge carry few foot incline downward still sharp angle assist manage alight safety warily creep steady naked root shrub cling fissure proceed narrow path become still more contract render difficult maintain footing suddenly reach angle wall rock expect widen perceive consternation yard two farther abruptly terminate place could possibly hope pass toby usual lead van silence wait learn propose extricate new difficulty boy exclaim expiration several minute time companion utter word s now reply tranquil tone probably good thing could present strait get soon possible dear toby tell get sort style reply same moment horror slip sideways rock think good fortune merely alight spread branch specie palm tree shoot hardy root ledge curve trunk upwards air present thick mass foliage twenty foot spot thus suddenly bring stand-still voluntarily hold breath expect see form companion sustain moment branch tree sink frail support fall headlong bottom surprise joy recover disentangle limb fractured branch peer leafy bed shout lustily come hearty alternative duck foliage slip trunk stand moment least fifty foot broad shelf rock spring tree descend would give moment side feat just accomplish seem little less miraculous could hardly credit evidence sense see wide distance single daring act suddenly place toby s animating come again sound ear dread lose confidence remain meditating step more gazed assure relative bearing tree own position close eye utter comprehensive ejaculation prayer incline abyss breathless instant fall crash tree branch snap crackle weight sink low low stop come contact sturdy limb few moment stand foot tree manipulate view ascertain extent injury receive surprise effect feat few slight contusion too trifle care rest descent easily accomplish hour regain ravine partake evening morsel build hut usual crawl shelter morning spite debility agony hunger now suffer confess fact struggle dismal still difficult dangerous path cheer hope soon catch glimpse valley evening voice cataract time sound low deep bass music small waterfall break ear still loud tone assure approach vicinity evening stand brink precipice dark stream bound final leap full foot sheer descent terminate region long seek side fall two lofty perpendicular bluff buttress side enormous cliff project sea verdure valley wave range similar project eminence stand dispose circle head vale thick canopy tree hang very verge fall leave arched aperture passage water impart strange picturesqueness scene valley now conduct smile bosom gradual descent deep watercourse thus pursue labour now appear render futile abrupt termination bitterly disappoint entirely despair now sunset determine pass night morrow refresh sleep eat meal stock food accomplish descent valley perish attempt lay night spot recollection still make shudder small table rock project precipice side stream drench spray fall sustain huge trunk tree must deposit heavy freshet lie obliquely end rest rock support side ravine place slope direction number half-decayed bough strewn cover whole twig leaf await morning s light such shelter afford whole night continual roaring cataract-the dismal moaning gale trees-the pattering rain profound darkness affect spirit degree produce wet half-famished chill heart dampness place nearly wild pain endure fairly cower earth multiplication hardship abandon frightful anticipation evil companion spirit last good deal break scarcely utter word whole night length day dawn rise miserable pallet stretch stiffened joint eat remain bread prepare last stage journey will recount hairbreadth escape fearful difficulty occur succeed reach bosom valley already describe similar scene will sufficient say length great toil great danger stand limb break head magnificent vale five day suddenly burst sight shadow very cliff summit gaze prospect chapter ix head valley-cautious advance-a path-fruit-discovery two natives-their singular conduct-approach inhabited part vale-sensation produce appearance-reception house native obtain fruit feel convinced must grow hand first thought typee happar frightful death hand fierce cannibal kindly reception gentler race savage too late now discuss question would soon answer part valley find appear altogether uninhabited impenetrable thicket extend side side present single plant afford nourishment confidently calculate object follow course stream cast quick glance proceed thick jungle hand companion-to solicitation yield descend valley-now step take begin manifest degree caution little expect propose event find adequate supply fruit remain unfrequented portion valley-where run little chance surprise occupant might be-until sufficiently recruit resume journey lay store food equal want might easily regain bay nukuheva lapse sufficient interval ensure departure vessel object strongly proposition plausible difficulty route would insurmountable unacquainted general bearing country remind companion hardship already encounter uncertain wandering word say deem advisable enter valley ought manfully face consequence might more especially convince alternative leave fall native boldly risk reception might give feel necessity rest shelter obtain wholly unable encounter such suffering lately pass justice observation toby somewhat reluctantly assented surprise move valley would still meet same impervious thicket think border stream might line distance might more open ground request toby keep bright look-out side same order discover opening bush especially watch slight appearance path else might indicate vicinity islander furtive anxious glance cast dim-looking shade apprehension proceed ignorant moment might greet javelin ambushed savage last companion pause direct attention narrow opening foliage strike soon bring indistinctly trace path comparatively clear space farther end descry number tree native name annuee bear most delicious fruit race hobble ground decrepid wretch toby leap forward greyhound quickly clear tree two three fruit chagrin prove much decayed rinds partly open bird heart devour quickly despatch ambrosia could more delicious look uncertain whither direct step path follow appear lose open space last resolve enter grove hand advance few rod just skirt pick slender bread-fruit shoot perfectly green tender bark freshly stript slippery moisture appear moment throw say merely hold toby start undeniable evidence vicinity savage plot now thickening.-a short distance lie little faggot same shoot bind strip bark could throw solitary native alarm see hurry forward carry tidings approach countryman typee happar too late recede move slowly companion advance cast eager glance tree side see recoil sting adder sink knee wave hand hold intervening leaf gaze intently object disregard injunction quickly approach catch glimpse two figure partly hide dense foliage stand close perfectly motionless must previously perceive withdraw depth wood elude observation mind make drop staff tear open package thing bring ship unroll cotton cloth hold hand pluck twig bush tell toby follow example break covert advanced wave branch token peace shrink form boy girl slender graceful completely naked exception slight girdle bark depend opposite point two russet leaf bread-fruit tree arm boy screen sight wild tress throw neck girl hold hand thus stand head incline forward catch faint noise make progress foot advance incline fly presence draw alarm evidently increase apprehensive might fly altogether stop short motion advance receive gift extend would utter few word language acquaint scarcely expect would understand show drop cloud appear give little confidence approach present cloth hand hold bough slowly retreat last suffer approach enable throw cotton cloth shoulder give understand theirs variety gesture endeavour make understand entertain high possible regard frightened pair now stand still whilst endeavour make comprehend nature want toby complete series pantomimic illustrations-opening mouth ear ear thrust finger throat gnash tooth roll eye verily believe poor creature take couple white cannibal make meal understand show inclination relieve want juncture begin rain violently motion lead place shelter request appear willing comply could evince more strongly apprehension regard way whilst walking keep eye constantly turn watch movement make even very look typee happar toby ask walk course happar reply show confidence intend disguise doubt shall soon know exclaim same moment step forward guide pronounce two name interrogatively point low part valley endeavour come point repeat word again again give peculiar emphasis completely loss understand couple wily young thing find particular occasion never probably fall traveller s way more more curious ascertain fate now throw form question word happar mortarkee latter equivalent word good two native interchange glance peculiar meaning manifest little surprise repetition question consultation great joy toby answer affirmative toby now ecstasy especially young savage continue reiterate answer great energy desirous impress idea happars ought consider perfectly secure linger doubt feign great delight toby announcement companion break pantomimic abhorrence typee immeasurable love particular valley guide gaze uneasily loss account conduct hurry follow suddenly set strange halloo answer grove pass moment enter open ground extremity descry long low hut front several young girl soon perceive flee wild scream adjoining thicket many startled fawn few moment whole valley resound savage outcry native come run direction army invader make irruption territory could evince great excitement soon completely encircle dense throng eager desire behold arrest progress equal number surround youthful guide amazing volubility appear detail circumstance attend meeting item intelligence appear redouble astonishment islander gaze inquire look last reach large handsome building bamboo sign tell enter native open lane pass enter ceremony throw exhaust frame mat cover floor moment slight tenement completely full people whilst unable gain admittance gaze open cane-work now evening dim light could just discern savage countenance gleam wild curiosity wonder naked form tattooed limb brawny warrior here slight figure young girl engage perfect storm conversation course theme whilst recent guide fully occupy answer innumerable question put can exceed fierce gesticulation people animate conversation occasion give loose natural vivacity shout dance manner well-nigh intimidate close lie squat haunch eight ten noble-looking chiefs-for such subsequently prove be-who more reserved rest regard fix stern attention little discomposed equanimity particular appear high rank place directly face look rigidity aspect absolutely quail never open lip maintain severe expression countenance turn face single moment never subject strange steady glance reveal mind savage appear read own illustration soon completely encircle dense throng undergo scrutiny grow absolutely nervous view divert possible conciliate good opinion warrior take tobacco bosom frock offer quietly reject proffered gift speaking motion return place previous intercourse native nukuheva tior find present small piece tobacco would render devote service was act chief token enmity typee happar ask start same moment identical question ask strange being turn toby flickering light native taper show countenance pale trepidation fatal question pause second know impulse answer typee piece dusky statuary nodded approval murmur mortarkee mortarkee say further hesitation typee mortarkee transition dark figure leap foot clap hand transport shout again again talismanic syllable utterance appear settle commotion little subsided principal chief squat more throw sudden rage pour forth string philippic loss understand frequent recurrence word happar direct native adjoining valley denunciation companion acquiesce extol character warlike typees sure panegyric somewhat laconic consist repetition name unite potent adjective mortarkee sufficient serve conciliate good-will native congeniality sentiment point more inspire friendly feeling else could happen last wrath chief evaporate few moment placid lay hand breast give understand name mehevi return wish communicate appellation hesitate instant think might difficult pronounce real name most praiseworthy intention intimate know tom could make bad selection chief could master tommo tomma tommee plain tom persist garnish word additional syllable compromise matter word tommo name entire period stay valley same proceeding toby mellifluous appellation more easily catch exchange name equivalent ratification good-will amity simple people aware fact delight take place present occasion reclining mat now hold kind levee give audience successive troop native introduce pronounce respective name retire high good humour receive return ceremony great merriment prevail nearly announcement part islander follow fresh sally gaiety induce believe least innocently divert company expense bestow string absurd title honour course entirely ignorant occupied hour throng little diminished turn mehevi give understand need food sleep immediately attentive chief address few word crowd disappear return few moment calabash poee-poee two three young cocoa-nut strip husk shell partly break forthwith place natural goblet lip drain moment refresh draught contain poee-poee place even famish pause consider manner convey mouth staple article food marquese islander manufacture produce bread-fruit tree somewhat resemble plastic nature bookbinder paste yellow colour somewhat tart taste such dish merit now eager discuss eye wistfully moment unable long stand ceremony plunge hand yielding mass boisterous mirth native draw forth laden poee-poee adhere lengthen string finger stubborn consistency convey heavily-freighted hand mouth connect link raise calabash mat place display awkwardness-in bye toby keep company-convulsed bystander uncontrollable laughter soon merriment somewhat subside mehevi motion attentive dip fore-finger right hand dish give rapid scientific twirl draw coat smoothly preparation second peculiar flourish prevent poee-poee drop ground raise mouth finger insert draw forth perfectly free adhesive matter performance evidently intend instruction again essay feat principle inculcate very ill success starve man little heed conventional propriety especially south sea island accordingly toby partake dish own clumsy fashion beplaster face glutinous compound daub hand nearly wrist kind food mean disagreeable palate european first mode eat may own part lapse few day become accustomed singular flavour grow remarkably fond much first course several dish follow positively delicious conclude banquet toss content two more young cocoa-nut regale soothe fume tobacco inhale quaintly carve pipe pass circle repast native eye intense curiosity observe minute motion appear discover abundant matter comment most trifling occurrence surprise mount high begin remove uncomfortable garment saturate rain scan whiteness limb seem utterly unable account contrast present swarthy hue face embrown six month exposure scorching sun line feel skin much same way silk mercer would handle remarkably fine piece satin investigation apply olfactory organ singular behaviour lead imagine never beheld white man few moment reflection convince could case more satisfactory reason conduct suggest mind deter frightful story relate inhabitant ship never enter bay hostile relation tribe adjoining valley prevent typees visit section island vessel occasionally lie long interval intrepid captain will touch skirt bay two three armed boat crew accompany interpreter native live sea descry stranger long reach water aware purpose come proclaim loudly news approach specie vocal telegraph intelligence reach inmost recess vale inconceivably short space time draw nearly whole population beach laden variety fruit interpreter invariably tabooed kannaka leap ashore good intend barter boat oar ship man thwart lie just surf head shore readiness first untoward event escape open sea soon traffic conclude boat pull cover musket fruit quickly throw transient visitor precipitately retire justly consider dangerous vicinity intercourse occur european restrict wonder inhabitant valley manifest much curiosity regard appear such singular circumstance doubt first white man penetrate thus territory least first descend head vale bring thither must appear complete mystery ignorance language impossible enlighten answer inquiry eloquence gesture enable comprehend could reply come nukuheva place remember open war intelligence appear affect most lively emotion nukuheva mortarkee ask course reply most energetically negative ply thousand question could understand more reference recent movement french seem cherish most fierce hatred eager obtain information point still continue propound query long show utterly unable answer occasionally catch indistinct idea meaning would endeavour method power communicate desire intelligence such time gratification boundless would redouble effort make comprehend more perfectly vain end look despairingly receptacle invaluable information come know awhile group gradually disperse leave midnight conjecture appear permanent resident house individual now provide fresh mat lie cover several fold tappa extinguish taper burn throw little desultory conversation soon sound asleep chapter x midnight reflections-morning visitors-a warrior costume-a savage sculapius-practice healing art-body-servant-a dwelling-house valley described-portraits inmate various conflict thought oppress silent hour follow event relate precede chapter toby weary fatigue day slumber heavily side pain suffer effectually prevent sleeping remain distressingly alive fearful circumstance present situation possible vicissitude really terrible valley typee mercy inmate fierce unrelenting tribe savage typee happar shudder reflect longer room doubt hope escape now place very circumstance bare thought recoil such abhorrence few day might fearful destiny sure treat violence nay even kindly hospitably entertain dependence could place fickle passion sway bosom savage inconstancy treachery proverbial might fair appearance islander cover perfidious design friendly reception might precede horrible catastrophe strongly foreboding spring mind lie restlessly couch mat surround dimly-revealed form greatly dread excitement fearful thought sink morning uneasy slumber awaking start midst appalling dream look eager countenance number native bend broad day house nearly fill young female fancifully decorate flower gaze rise face childish delight curiosity vividly portray wake toby seat mat give full play pry inquisitiveness time mind attribute adorable sex unsophisticated young creature attend jealous duenna proceeding altogether informal void artificial restraint long minute investigation honour uproarious mirth feel infinitely sheepish toby immeasurably outrage familiarity lively young lady same time wonderfully polite humane fan insect occasionally light brow present food compassionately regard midst affliction spite blandishment feeling propriety exceedingly shock could consider overstep limit female decorum divert heart content young visitant now withdraw give place successive troop sex continue flock house noon time doubt great part inhabitant valley bathe light benignant countenance last number begin diminish superb-looking warrior stoop tower plume head-dress low portal enter house see distinguished personage native regard utmost deference make room approach aspect impose splendid long droop tail-feather tropical bird thickly intersperse gaudy plumage cock dispose immense upright semicircle head low extremity fix crescent guinea-beads span forehead neck several enormous necklace boar s tusk polish ivory dispose such manner long large capacious chest thrust forward large aperture ear two small finely shape sperm-whale tooth present cavity front stuff freshly-plucked leaf curiously wrought end strange little image device barbaric trinket garnish manner open extremity taper curve point ear resemble little pair cornucopia loin warrior girt heavy fold dark-coloured tappa hang cluster braided tassel anklet bracelet curl human hair complete unique costume right hand grasp beautifully-carved paddle-spear nearly fifteen foot length make bright koar-wood end sharply pointed flatten oar-blade hang obliquely girdle loop sinnate richly-decorated pipe slender reed form stem colour red pigment idol-bowl flutter little streamer thin tappa most remarkable appearance splendid islander elaborate tattooing display noble limb imaginable line curve figure delineate whole body grotesque variety infinite profusion could compare crowded grouping quaint pattern sometimes see costly piece lacework most simple remarkable ornament decorate countenance chief two broad stripe tattooing diverge centre shaven crown obliquely cross eyes-staining lids-to little ear unite stripe sweep straight line lip form base triangle warrior excellence physical proportion might certainly regard nature s nobleman line draw face may possibly denote exalted rank warlike personage enter house seat distance spot toby repose rest savage look alternately expectation disappoint perceive regard chief attentively think lineament appear familiar soon full face turn again behold extraordinary embellishment meet strange gaze subject precede night immediately spite alteration appearance recognise noble mehevi address advance most cordial manner greet warmly seem enjoy little effect barbaric costume produce forthwith determine secure possible goodwill individual easily perceive man great authority tribe might exert powerful influence subsequent fate endeavour repulse could surpass friendliness manifest companion extend sturdy limb side endeavour make comprehend full extent kindly feeling actuate insuperable difficulty communicate idea affect chief little mortification evince great desire enlighten regard custom peculiarity far-off country leave name maneeka frequently allude more subject engage attention late proceeding franee call french neighbour bay nukuheva seem never-ending theme concern never weary interrogate information succeed impart subject little more see six men-of-war lie hostile bay time leave receive intelligence mehevi aid finger long numerical calculation estimate number frenchman squadron might contain just employ faculty way happen notice swell limb immediately examine utmost attention despatch boy happen stand message lapse few moment stripling re-enter house age islander might take old hippocrates head bald polished surface cocoa-nut shell article precisely resemble smoothness colour long silvery beard sweep girdle bark encircle temple bandeau twisted leaf omoo tree press closely brow shield feeble vision glare sun tottering step support long slim staff resemble wand theatrical magician appear stage hand carry freshly-plaited fan green leaflet cocoa-nut tree flow robe tappa knot shoulder hang loosely stoop form heighten venerableness aspect mehevi salute old gentleman motion seat uncover limb desire examine leech gazed intently toby proceed business diligently observe ail member commence manipulate supposition probably complaint deprive leg sensation begin pinch hammer such manner absolutely roar pain think capable make application thump pinche part else endeavour resist specie medical treatment easy matter get clutch old wizard fasten unfortunate limb long seek mutter kind incantation continue discipline pound fashion set well-nigh crazy mehevi same principle prompt affectionate mother hold struggle child dentist s chair restrain powerful grasp actually encourage wretch infliction torture frantic rage pain yell bedlamite toby throw attitude posture-master vainly endeavour expostulate native sign gesture look companion sympathize suffering strive put end would think deaf dumb alphabet incarnate tormentor yield toby s entreaty pause sheer exhaustion know cease operation same time chief relinquish hold fall faint breathless agony endure unfortunate limb now leave much same condition rump-steak undergo castigate process precede cooking physician recover fatigue exertion anxious make amends pain subject now take herb little wallet suspend waist moisten water apply inflamed part stoop same time whisper spell little confidential chat imaginary demon locate calf leg limb now swathe leafy bandage grateful providence cessation hostility suffer rest mehevi shortly rise depart speak authoritatively native address kory-kory little could understand take place point man peculiar business henceforth would attend person certain comprehend much time subsequent conduct trusty body-servant fully assure such must case could amuse manner chief address occasion talk least fifteen twenty minute calmly could understand word say remark peculiarity very often many islander mehevi now depart family physician likewise make exit leave sunset ten twelve native time ascertain compose household toby member dwelling first introduce place permanent abode remain valley necessarily place most intimate footing occupant may here enter little description inhabitant description will apply also nearly dwelling-places vale will furnish idea generality native side valley midway ascent abrupt rise ground wave rich verdure number large stone lay successive course height nearly eight foot dispose such manner level surface correspond shape habitation perch narrow space reserve front dwelling summit pile stone call native pi-pi enclose little picket cane give somewhat appearance verandah frame house construct large bamboo plant uprightly secure interval transverse stalk light wood habiscus lash thong bark rear tenement-built successive range cocoa-nut bough bind leaflet cunningly weave together-inclined little vertical extend extreme edge pi-pi twenty foot surface whence shelve roof-thatched long tapering leaf palmetto-sloped steeply five foot floor leave eaves droop tassel-like appendage front habitation construct light elegant cane kind open screen-work tastefully adorn binding variegated sinnate serve hold various part side house similarly build thus present three-quarters circulation air whole impervious rain length picturesque building perhaps twelve yard breadth could exceed many foot much exterior wire-like reed-twisted side little remind immense aviary stoop little pass narrow aperture front face enter lie two long perfectly straight well-polished trunk cocoa-nut tree extend full length dwelling place closely rear lie parallel two yard distant interval spread multitude gaily-worked mat nearly different pattern space form common couch lounging-place native answer purpose divan oriental country here would slumber hour night recline luxuriously great part day remainder floor present cool shine surface large stone pi-pi compose ridge-pole house hang suspend number large package envelop coarse tappa contain festival dress various matter wardrobe hold high estimation easily accessible mean line pass ridge-pole end attach bundle lead side dwelling secure package could lower elevate pleasure farther wall house arrange tasteful figure variety spear javelin implement savage warfare habitation build piazza-like area front little shed use sort larder pantry store various article domestic use convenience few yard pi-pi large shed build cocoa-nut bough process prepare poee-poee carry culinary operation attend thus much house appurtenance will readily acknowledge more commodious appropriate dwelling climate people could possibly devise cool free admit air scrupulously clean elevate dampness impurity ground now sketch inmate here claim tried servitor faithful valet kory-kory precedence first description character will gradually unfolded course narrative shall present content delineate personal appearance kory-kory most devoted best-natured serving-man world ala hideous object look twenty-five year age six foot height robust make most extraordinary aspect head carefully shave exception two circular spot size dollar top cranium hair permit grow amazing length twist two prominent knot give appearance decorate pair horn beard pluck root part face suffer droop hairy pendant two garnish upper lip equal number hang extremity chin kory-kory view improve handiwork nature perhaps prompt desire add engaging expression countenance see fit embellish face three broad longitudinal stripe tattooing country road straight forward defiance obstacle cross nasal organ descend hollow eye even skirt border mouth completely span physiognomy extend line eye cross face vicinity nose third sweep lip ear ear countenance thus triply hoop tattooing always remind unhappy wretch sometimes observe gaze sentimentally grated bar prison window whilst entire body savage valet cover representation bird fish variety most unaccountable-looking creature suggest idea pictorial museum natural history illustrated copy goldsmith s animate nature seem really heartless write thus poor islander owe perhaps unremitting attention very existence now enjoy kory-kory mean thee harm say regard thy outward adornings little curious unaccustomed sight dilate underrate forget thy faithful service could never guilty even giddy moment life father attached follower native gigantic frame possess prodigious physical power lofty form now yield inroad time hand disease seem never lay age warrior marheyo-for such name-appeared retire active participation affair valley seldom never accompany native various expedition employ great part time throw little shed just house engage certain knowledge four month appear make sensible advance suppose old gentleman dotage manifest various way characteristic mark particular stage life remember particular choice pair ear-ornaments fabricate tooth sea-monster would alternately wear take least fifty time course day come little hut occasion tranquillity imaginable sometimes slip slit ear would seize spear-which length slightness resemble fishing-pole-and stalk shadow neighbour grove give hostile meeting cannibal knight would soon return again hide weapon protect eaves house roll clumsy trinket carefully piece tappa would resume more pacific operation quietly never interrupt eccentricity marheyo most paternal warm-hearted old fellow particular little resemble son kory-kory mother latter mistress family notable housewife most industrious old lady understand art make jelly jam custard tea-cake such trashy affair profoundly skilled mystery prepare amar poee-poee kokoo substantial matter genuine busy-body bustle house country landlady unexpected arrival give young girl task perform little hussy often neglect poke corner rummage bundle old tappa make prodigious clatter calabash sometimes might see squat haunch front huge wooden basin knead poee-poee terrific vehemence dash stone pestle would shiver vessel fragment occasion gallop valley search particular kind leaf use recondite operation return home toiling sweating bundle most woman would sink tell truth kory-kory s mother industrious person valley typee could employ more actively leave exceedingly muscular destitute widow inordinate supply young child bleak part civilized world slight necessity great portion labour perform old lady deem work irresistible impulse limbs continually sway fro indefatigable engine conceal body keep perpetual motion never suppose termagant shrew kindly heart world act particular truly maternal manner occasionally put little morsel choice food hand outlandish kind savage sweetmeat pastry dote mother pet sickly urchin tart sugar-plum warm indeed remembrance dear good affectionate old tinor individual mention belong household three young man dissipate good-for-nothing roystering blade savage employ prosecute love affair maiden tribe grow boozy arva tobacco company congenial spirit scapegrace valley permanent inmate house likewise several lovely damsel thrum piano read novel more enlightened young lady substitute employment manufacture fine specie tappa great portion time skip house house gad gossip acquaintance rest must beauteous nymph fayaway peculiar favourite free pliant figure very perfection female grace beauty complexion rich mantling olive watch glow cheek could swear transparent medium lurk blush faint vermilion face girl rounded oval feature perfectly form heart imagination man could desire full lip part smile disclose tooth dazzling whiteness rosy mouth open burst merriment look milk-white seed arta fruit valley cleave twain show repose row side embed red juicy pulp hair deep brown part irregularly middle flow natural ringlet shoulder chance stoop fall hid view lovely bosom gaze depth strange blue eye contemplative mood seem most placid unfathomable illuminate lively emotion beam beholder star hand fayaway soft delicate countess entire exemption rude labour mark girlhood even prime typee woman s life foot wholly expose diminutive fairly shaped peep skirt lima lady s dress skin young creature continual ablution use mollify ointment inconceivably smooth soft may succeed perhaps particularize individual feature fayaway s beauty general loveliness appearance contribute produce will attempt describe easy unstudied grace child nature breathing infancy atmosphere perpetual summer nurture simple fruit earth enjoy perfect freedom care anxiety remove effectually injurious tendency strike eye manner can portray picture fancy sketch draw most vivid recollection person delineate were ask beauteous form fayaway altogether free hideous blemish tattoo constrain answer practitioner barbarous art remorseless infliction brawny limb warrior tribe seem conscious need resource profession augment charm maiden vale female very little embellish way fayaway young girl age even less sex more advance year reason peculiarity will allude hereafter tattoo nymph question exhibit person may easily describe three minute dot big pinhead decorate lip little distance discernible just fall shoulder draw two parallel line inch apart perhaps three inch length interval fill delicately execute figure narrow band tattooing thus place always remind stripe gold lace wear officer undress epaulette denote rank thus much fayaway tattoo audacious hand desecrating work stop short apparently want heart proceed neglect describe dress worn nymph valley fayaway-i must avow fact-for most part cling primitive summer garb eden become costume show fine figure good possible advantage could good adapt peculiar style beauty ordinary occasion habit precisely describe two youthful savage meet first enter valley time ramble grove visit house acquaintance wear tunic white tappa reach waist little knee expose length time sun invariably protect ray float mantle same material loosely gather person gala dress will describe hereafter beauty own land delight bedeck fanciful article jewelry suspend ear hang neck clasp wrist fayaway companion habit ornament similar appendage flora jeweller sometimes wear necklace small carnation flower string ruby fibre tappa display ear single white bud stem thrust backward aperture show front delicate petal fold beautiful sphere look drop purest pearl chaplet too resemble arrangement strawberry coronal worn english peeress compose intertwined leaf blossom often crown temple bracelet anklet same tasteful pattern frequently see indeed maiden island passionately fond flower never weary decorate person lovely trait character ere long will more fully allude eye least fayaway indisputably lovely female see typee description give will measure apply nearly youthful portion sex valley judge reader beautiful creature must chapter xi officiousness kory-kory-his devotion-a bath stream-want refinement typee damsels-stroll mehevi-a typee highway-the taboo groves-the hoolah hoolah ground-the ti-timeworn savages-hospitality mehevi-midnight musings-adventure dark-distinguished honour pay visitors-strange procession return house marheyo mehevi depart house relate precede chapter kory-kory commence function post assign bring various kind food infant insist feed own hand procedure course most earnestly objected vain lay calabash kokoo wash finger vessel water put hand dish roll food little ball put mouth remonstrance measure provoke great clamor part oblige acquiesce operation feeding thus facilitate meal quickly despatch toby allow help own fashion repast attendant arrange mat repose bidding lie cover large robe tappa same time look approvingly exclaim ki-ki muee muee moee moee mortarkee eat plenty sleep very good philosophy sentiment pretend question deprive sleep several precede night pain limb much abated now feel incline avail opportunity afford morning waking find kory-kory stretch side companion lie feel sensibly refresh night sound repose immediately agree proposition valet repair water wash dread suffering exertion might produce apprehension quickly relieved kory-kory leap pi-pi porter readiness shoulder trunk loud vociferation superabundance gesture give understand mount thus transport stream flow perhaps two hundred yard house appearance verandah front habitation draw quite crowd stand look converse most animated manner remind group idler gather door village tavern equipage distinguished traveller bring previous departure soon clasp arm neck devoted fellow jog crowd-composed chiefly young girl boys-followed shout caper infinite glee accompany bank stream gain kory-kory wade hip water carry half-way deposit smooth black stone rise few inch surface amphibious rabble heel plunge climb summit grass-grown rock bed brook here break wait curiously witness morning ablution feel somewhat embarrass presence female portion company remove frock wash waist stream soon kory-kory comprehend motion extent performance appear perfectly aghast astonishment rush pour torrent word eager deprecation limited operation enjoin unmistakable sign immerse whole body force consent honest fellow regard froward inexperienced child duty serve risk offend lift rock tenderly bathe limb resume seat could avoid burst admiration scene verdant surface large stone lie scatter native now slide water dive duck surface direction young girl spring buoyantly air long tress dance shoulder eye sparkle drop dew sun gay laughter peal forth frolicsome incident afternoon day take first bath valley receive visit mehevi noble savage seem same pleasant mood quite cordial manner remain hour rise mat motion leave house invite toby accompany point leg mehevi turn point kory-kory remove objection mount faithful fellow s shoulder again-like old man sea sinbad-i follow chief nature route now pursue strike more forcibly see illustrate indolent disposition islander path obviously most beaten valley several lead side perhaps successive generation form principal avenue place grow more familiar impediment seem difficult travel recess wilderness part sweep abrupt rise ground surface break frequent inequality thickly strewn project mass rock summit often hide view droop foliage luxurious vegetation sometimes directly sometimes evade obstacle wide circuit path wind along-one moment climb sudden eminence smooth continued wear descend side steep glen cross flinty channel brook here pursue depth glade occasionally oblige stoop vast horizontal branch now step huge trunk bough lie rot track such grand thoroughfare typee proceed little distance it-kory-kory panting blow weight burden-i dismount grasp long spear mehevi hand assist step numerous obstacle road prefer mode advance difficulty way equally painful wearied servitor journey soon end scale sudden height come abruptly place destination wish possible sketch word spot vividly recollect here situate taboo groves valley-the scene many prolonged feast many horrid rite dark shadow consecrate bread-fruit tree reign solemn twilight-a cathedral-like gloom frightful genius pagan worship seem brood silence place breathe spell object here depth awful shade screen sight mass overhang foliage rise idolatrous altar savage build enormous block black polished stone place cement height twelve fifteen foot surmount rustic open temple enclose low picket cane might see various stage decay offering bread-fruit cocoa-nut putrefy relic recent sacrifice midst wood hallowed hoolah hoolah ground-set apart celebration fantastical religious ritual people-comprising extensive oblong pi-pi terminate end lofty terraced altar guard rank hideous wooden idol two remain side flank range bamboo shed open interior quadrangle thus form vast tree stand middle space throw umbrageous shade massive trunk build slight stage elevate few foot ground rail cane form many rustic pulpit priest harangue devotee holy spot defend profanation strict edict all-pervading taboo condemn instant death sacrilegious female enter touch sacred precinct even much press foot ground make holy shadow cast access enclosure embower entrance side face number tower cocoa-nut tree plant interval level area hundred yard farther extremity space see building considerable size reserve habitation priest religious attendant grove vicinity remarkable edifice build usual summit pi-pi least two hundred foot length more twenty breadth whole front latter structure completely open end run narrow verandah fence edge pi-pi picket cane interior present appearance immense lounging-place entire floor strew successive layer mat lie parallel trunk cocoa-nut tree select purpose straight most symmetrical vale afford building denominate language native ti mehevi now conduct thus accompany troop native sex soon approach vicinity female gradually separate crowd stand aloof permit pass merciless prohibition taboo extend likewise edifice enforce same dreadful penalty secure hoolah hoolah ground imaginary pollution woman s presence enter house surprise see six musket range bamboo side barrel depend many small canvas pouch partly fill powder disposed musket cutlass decorate bulkhead man-of-war s cabin great variety rude spear paddle javelin war-clubs say toby must armoury tribe advance building strike aspect four five hideous old wretch decrepid form time tattooing seem obliterate trace humanity owe continued operation latter process terminate warrior island figure stretch limb youth blend together-an effect produce case extreme longevity-the body man uniform dull green colour-the hue tattooing gradually assume individual advance age skin frightful scaly appearance united singular colour make limb little resemble dusty specimen verde-antique flesh part hang huge fold overlap plait flank rhinoceros head completely bald whilst face pucker thousand wrinkle present vestige beard most remarkable peculiarity appearance foot toe radiating line mariner s compass point quarter horizon doubtless attributable fact nearly hundred year existence say toe never subject artificial confinement old age averse close neighbourhood bid keep open order repulsive-looking creature appear lose use low limb altogether sit floor cross-legged state torpor never heed least scarcely look conscious presence mehevi seat mat kory-kory give utterance unintelligible gibberish few moment boy enter wooden trencher poee-poee regale content oblige again submit officious intervention indefatigable servitor various dish follow chief manifest most hospitable importunity press partake remove bashfulness part set despicable example own person repast conclude pipe light pass mouth mouth yield soporific influence quiet place deepen shadow approach night companion sink kind drowsy repose chief kory-kory seem slumber awake uneasy nap midnight suppose raise partly mat become sensible envelop utter darkness toby lie still asleep late companion disappear sound interrupt silence place asthmatic breathing old man mention repose little distance could judge else house apprehensive evil rouse comrade engage whispered conference concern unexpected withdrawal native depth grove full view lie shoot flame see rise few moment illuminate surround tree casting contrast still deep gloom darkness continue gaze sight dark figure appear move fro flame dancing caper look many demon regard new phenomenon small degree trepidation say companion can mean toby oh reply get fire ready suppose fire exclaim heart take beat trip-hammer fire fire cook sure else would cannibal kick such row oh toby joke time happen feel confident jokes indeed exclaim toby indignantly hear joke suppose devil feed kind style last three day too much frighten talk look kory-kory has stuff confounded mush just way treat swine kill depend will eat blessed night fire shall roast view matter calculate allay apprehension shudder reflect indeed mercy tribe cannibal dreadful contingency toby allude mean remove bound possibility tell come exclaim companion moment form four islander see bold relief illuminated background mount pi-pi approach come noiselessly nay stealthily glide gloom surround spring object fearful disturb make sure gracious heaven horrible reflection crowd moment cold sweat stand brow spell-bound terror await fate suddenly silence break well-remembered tone mehevi kindly accent voice fear immediately dissipate tommo toby ki ki eat wait address assure awake seem somewhat surprised ki ki say toby gruff tone cook first will you-but s add savage appear bear large trencher wood contain kind steaming meat appear odour diffuse deposit foot mehevi baked baby dare say will none never mind pretty fool make indeed wake here middle night stuffing guzzle make fat meal parcel bloody-minded cannibal morning see very plainly resolve starve bunch bone gristle serve welcome say tommo eat mess dark can tell taste sure say masticate morsel kory-kory just put mouth excellently good too very much veal baked baby soul captain cook burst forth toby amazing vehemence veal never calf island land tell bolt mouthful dead happar s carcass sure live mistake emetic lukewarm water sensation abdominal region sure enough could fiend incarnate obtain meat resolve satisfy hazard turn mehevi soon make ready chief understand wish light bring taper come gaze eagerly vessel recognize mutilated remains juvenile porker puarkee exclaim kory-kory look complacently dish day never forget such designation pig typee lingo morning again abundantly feast hospitable mehevi toby arise depart chief request postpone intention abo abo wait wait say accordingly resume seat assist zealous kory-kory appear engage give direction number native busily employ make arrangement nature could comprehend leave long ignorance few moment elapse chief beckon approach perceive marshal kind guard honour escort return house marheyo procession lead two venerable-looking savage provide spear end stream pennon milk-white tappa several youth bear aloft calabash poee-poee follow turn four stalwart fellow sustain long bamboo top hang suspend least twenty foot ground large basket green bread-fruit come troop boy carry bunche ripe banana basket make woven leaflet cocoa-nut bough fill young fruit tree naked shell strip husk peep forth verdant wicker-work surround last come burly islander hold head wooden trencher lie dispose remnant midnight feast hide view covering bread-fruit leaf astonish exhibition could avoid smile grotesque appearance association naturally call mehevi seem bent replenish old marheyo s larder fearful perhaps precaution guest might fare could desire soon descend pi-pi procession form anew enclose centre remain part time carry kory-kory occasionally relieve burden limp spear move order native strike musical recitative various alternation continue arrive place destination proceed way band young girl dart surround grove hang skirt accompany shout merriment delight drown deep note recitative approach old marheyo s domicile inmate rush receive gift mehevi dispose superannuated warrior honour mansion warmth hospitality evince english squire regale friend fine old patrimonial mansion chapter xii attempt procure relief nukuheva-perilous adventure toby happar mountains-eloquence kory-kory novel scene week pass imperceptibly native actuate mysterious impulse day day redouble attention manner unaccountable surely think would act thus mean harm excess deferential kindness equivalent can imagine capable render fairly puzzle apprehension could dispel horrible character impute typees appear wholly undeserved cannibal say toby occasion eulogize tribe granted reply more humane gentlemanly amiable set epicure probably exist pacific kind treatment receive too familiar fickle disposition savage feel anxious withdraw valley put reach fearful death smile appearance might menace here obstacle way idle think move place recover severe lameness afflict indeed malady begin seriously alarm herbal remedy native continue grow bad bad mild application soothe pain remove disorder feel convinced good aid might anticipate long acute suffering aid procure surgeon french fleet probably still lie bay nukuheva might easily obtain could make case know could effect last exigency reduce propose toby endeavour nukuheva could succeed return valley water boat squadron take might least procure proper medicine effect return overland companion listen silence first appear relish idea truth feel impatient escape place wish avail present high favour native make good retreat experience sudden alteration behaviour could think leave helpless condition implore good cheer assure soon good enable few day return nukuheva add could bear idea again return dangerous place expectation persuade frenchman detach boat s crew purpose rescue typees look idle argument could answer urge improbability provoke hostility clan such measure especially purpose quiet apprehension refrain make visit bay even consent say toby would produce commotion valley might sacrifice ferocious islander unanswerable still cling belief might succeed accomplish part plan last overcome scruple agree make attempt soon succeed make native understand intention break most vehement opposition measure despair obtain consent bare thought leave manifest most lively concern grief consternation kory-kory particular unbounded throw perfect paroxysm gesture intend convey abhorrence nukuheva uncivilized inhabitant also astonishment become acquaint enlighten typees evince least desire withdraw even time agreeable society overbear objection appeal lameness assure native speedily recover toby permit obtain supply need agree follow morning companion depart accompany two household point easy route bay might reach sunset early dawn day habitation astir young man mount adjoining cocoa-nut tree throw number young fruit old marheyo quickly strip green husk string short pole intend refresh toby route preparation complete little emotion bid companion adieu promise return three day farthest bidding keep spirit interval turn corner pi-pi guidance venerable marheyo soon sight departure oppress melancholy re-enter dwelling throw despair matting floor two hour time old warrior return give understand accompany companion little distance show route leave journey way noon same day season people wont pass sleep lie house surround slumber inmate painfully affect strange silence prevail think hear faint shout proceed person depth grove extend front habitation sound grow loud gradually whole valley rang wild outcry sleeper start foot alarm hurry discover cause commotion kory-kory first spring soon return breathless nearly frantic excitement seem labour could understand accident happen toby apprehensive dreadful calamity rush house catch sight tumultuous crowd shriek lamentation just emerge grove bear arm object sight produce transport sorrow draw man redouble cry girl toss bare arm air exclaim plaintively awha awha toby muckee moee ala ala toby kill moment crowd open disclose apparently lifeless body companion borne two man head hang heavily breast foremost whole face neck bosom cover blood still trickle slowly wound temple midst great uproar confusion body carry house lay mat wave native give room air bend eagerly toby lay hand breast ascertain heart still beat overjoy seize calabash water dash content face wipe blood anxiously examine wound three inch long remove clotted hair show skull lay completely bare immediately knife cut heavy lock bathe part repeatedly water few moment toby revive open eye second close again speaking kory-kory kneel now chafe limb gently palm hand young girl head keep fan still continue moisten lip brow soon poor comrade show sign animation succeed make swallow cocoa-nut shell few mouthful water illustration body carry house laid mat old tinor now appear hold hand simple gather juice sign besought squeeze wound think leave toby undisturbed time rally faculty several time open lip fearful safety enjoin silence course two three hour sit sufficiently recover tell occur leave house marheyo say toby strike valley ascend opposite height just guide inform lie valley happar summit skirt head vale route nukuheva mount little way elevation guide pause give understand could accompany farther various sign intimate afraid approach territory enemy tribe point path now lie clearly bidding farewell hastily descend mountain quite elate happars push acclivity soon gain summit taper sharp ridge whence behold hostile valley here sit rest moment refresh cocoa-nut soon again pursue way height suddenly see three islander must just come happar valley stand path ahead arm heavy spear appearance take chief sing could understand beckon come least hesitation advance approach yard foremost point angrily typee valley utter savage exclamation wheel weapon lightning strike moment ground blow inflict wound take sense soon come perceive three islander stand little distance apparently engage violent altercation respect first impulse run endeavour rise fall roll little grassy precipice shock seem rally faculty start foot flee path just ascend need look yell hear know enemy full pursuit urge fearful outcry heedless injury received-though blood flow wound trickle eye blind me-i rush mountain side speed wind short time descend nearly third distance savage cease cry suddenly terrific howl burst ear same moment heavy javelin dart past flee stick quiver tree close yell follow second spear third shot air few foot body pierce ground obliquely advance fellow give roar rage disappointment afraid suppose come typee valley abandon chase see recover weapon turn continue descent fast could could cause ferocious attack part happars could imagine see ascend mountain marheyo mere fact come typee valley sufficient provoke long danger scarcely feel wound receive chase begin suffer lose hat flight sun scorch bare head feel faint giddy fearful fall ground reach assistance stagger could last gain level valley sink know more find lie mat stoop calabash water such toby s account sad affair learn fortunately fall close spot native fuel party catch sight fall sound alarm lift ineffectually endeavour restore brook hurry forward house incident throw dark cloud prospect remind hem hostile tribe territory could hope pass route nukuheva encounter effect savage resentment appear avenue open escape sea wash low extremity vale typee friend avail recent disaster toby exhort appreciation blessing enjoy contrast own generous reception animosity neighbour likewise dwell cannibal propensity happars subject perfectly aware could fail alarm same time earnestly disclaim participation horrid custom omit call admire natural loveliness own abode lavish abundance produce manner luxuriant fruit exalt particular surround valley kory-kory seem experience heartfelt desire infuse mind proper view subject assist endeavour little knowledge language acquire actually make comprehend considerable part say facilitate correct apprehension meaning first condense idea small possible compass happar keekeeno nuee exclaim nuee nuee ki ki kannaka owle motarkee signify terrible fellow happars devour amazing quantity man shock bad thus explain variety gesture performance would dart house point abhorrently happar valley run again rapidity show fearful would lose part meaning could complete continue illustration seize fleshy part arm tooth intimating operation people live direction would good treat manner assure fully enlighten point proceed branch subject typee arkee nuee nuee mioree-nuee nuee wai nuee nuee poee poee-nuee nuee kokoo-ah nuee nuee kiki-ah nuee nuee nuee liberally interpret would imply typee n't fine place danger starve here tell plenty bread-fruit-plenty water-plenty pudding-ah plenty heap heap heap accompany run commentary sign gesture impossible comprehend continue harangue kory-kory emulation more polished orator begin launch diffusely branch subject enlarge probably moral reflection suggest proceed such strain unintelligible stunning gibberish actually give headache rest day chapter xiii great event happen valley-the island telegraph-something befalls toby-fayaway display tender heart-melancholy reflections-mysterious conduct islanders-devotion kory-kory-a rural couch-a luxury-kory-kory strike light � typee course few day toby recover effect adventure happar warrior wound head rapidly heal vegetable treatment good tinor less fortunate companion still continue languish complaint origin nature still mystery cut intercourse civilized world feel inefficacy native could relieve know too long remain present condition would impossible leave valley opportunity might present apprehensive ere long might expose caprice part islander now give hope recovery become prey most gloomy thought deep dejection fall friendly remonstrance companion devoted attention kory-kory soothe influence fayaway could remove morning lie mat house plunge melancholy reverie toby leave hour return haste great glee tell cheer good heart believe native boat approach bay tidings operate magic hour deliverance hand start soon convince unusual occur word botee botee vociferate direction shout hear distance first feebly faintly grow louder successive repetition catch fellow cocoa-nut tree few yard sound turn reiterate neighbour grove die gradually point point intelligence penetrate farthest recess valley vocal telegraph islander mean condensed item information could carry very few minute sea remote habitation distance least eight nine mile present occasion active operation piece information follow inconceivable rapidity great commotion now appear prevail fresh item intelligence native betray lively interest redouble energy employ collect fruit sell expected visitor tear husk cocoa-nut perch tree throw bread-fruit companion gather heap fall ply finger rapidly weave leafen basket carry fruit matter too same time here would see stout warrior polish spear bit old tappa adjust fold girdle waist might descry young damsel decorate flower eye maidenly conquest case hurry confusion part world number individual keep hurry fro amazing vigour perseverance hinder never see islander such state bustle excitement scene furnish abundant evidence fact-that long intervals such event occur think length time might intervene similar chance escape would present bitterly lament power avail effectually present opportunity could gather appear native fearful arrive too late beach make extraordinary exertion sick lame would start toby kory-kory refuse carry manifest most invincible repugnance leave neighbourhood house rest savage equally oppose wish seem grieved astonished earnestness solicitation clearly perceive attendant avoid appearance constrain movement determine thwart wish seem particular occasion often execute order person regard same time feel most lively affection toby make mind accompany islander possible soon readiness depart reason refrain show same anxiety now represent idle entertain hope reach beach time profit opportunity might present see say savage fearful too late hurry forward think show too much eagerness destroy hope reap benefit fortunate event will endeavour appear tranquil unconcerned will quiet suspicion doubt will let beach suppose merely curiosity succeed get boat will make know condition leave measure may take secure escape expediency could acquiesce native now complete preparation watch lively interest reception toby s application might meet soon understand companion intend remain appear make objection proposition even hail pleasure singular conduct occasion little puzzled time impart subsequent event additional mystery islander now see hurry path lead sea shake toby warmly hand give payta hat shield wounded head sun lose own cordially return pressure hand solemnly promise return soon boat leave shore sprang side minute disappear turn grove spite unpleasant reflection crowd mind could entertain novel animated sight now meet view native crowd narrow path laden variety fruit here might see ineffectually endeavour persuade surly porker conduct leading-strings oblige last seize perverse animal arm carry struggle again naked breast squeal intermission two little distance might take hebrew spy return moses goodly bunch grape trot distance couple yard pole rest shoulder suspend huge cluster banana sway fro rock gait proceed here run perspire exertion bearing quantity cocoa-nut fearful too late heed fruit drop basket appear solely intent reach destination careless many cocoa-nut keep company short time last straggler see hurry way faint shout advance die insensibly ear part valley now appear nearly desert inhabitant kory-kory age father few decrepid old people leave sunset islander small party begin return beach draw house seek descry form companion pass dwelling catch glimpse suppose would soon appear member household quiet apprehension wait patiently see advance company beautiful fayaway last perceive tinor come forward follow girl young man usually reside house marheyo come comrade fill thousand alarm eagerly seek discover cause delay earnest question appear embarrass native greatly account contradictory give understand toby would very short time know third violently inveigh assure steal would never come appear time make various statement endeavour conceal terrible disaster knowledge overpower fearful l fatal calamity overtake seek young fayaway endeavour learn possible truth gentle being early attract regard extraordinary beauty attractive cast countenance singularly expressive intelligence humanity native alone seem appreciate effect peculiarity circumstance place produce mind companion address me-especially lie recline mat suffer pain-there tenderness manner impossible misunderstand resist enter house expression face indicate lively sympathy move place lie arm slightly elevate gesture pity large glistening eye gaze intently mine would murmur plaintively awha awha tommo seat mournfully manner convince deeply compassionate situation remove country friend place reach relief indeed time lead believe mind sway gentle impulse hardly anticipate condition appear conscious tie rudely sever bind home sister brother anxiously look forward return perhaps never more behold amiable light fayaway appear eye repose full confidence candour intelligence now recourse midst alarm regard companion question evidently distressed look bystander hardly know answer give last yield importunity overcome scruple give understand toby boat visit bay promise return expiration three day first accuse perfidiously desert grow more compose upbraid impute cowardly action tranquillize belief avail opportunity nukuheva order make arrangement could remove valley rate think will return medicine require soon recover will difficulty way departure console reflection lie night happy frame mind time day pass allusion toby part native seem desirous avoid reference subject raise apprehension breast night come congratulate second day now morrow toby would again morrow come companion appear think reckon three day morning departure-to-morrow will arrive weary day also close return even would despair think detain him-that wait sailing boat nukuheva day two farthest see again day day renew disappointment pass last hope desert fall victim despair think gloomily secure own escape care calamity may befall unfortunate comrade fool suppose would willingly encounter peril valley get limit leave combat alone danger surround thus would sometimes seek derive desperate consolation dwell perfidy toby whilst time sink bitter remorse feel own imprudence bring fate sure await time think perhaps treacherous savage make thence confusion throw question contradictory answer might captive part valley more dreadful still might meet fate very soul shudder speculation vain tidings toby reach me-he never return conduct islander appear inexplicable reference lost comrade carefully evade time force make reply frequent inquiry subject would uniformly denounce ungrateful runaway desert friend take vile detestable place nukuheva might fate now native multiply act kindness attention treat degree deference could hardly surpass celestial visitant kory-kory never moment leave side execute wish faithful fellow twice day cool morning evening insist carry stream bathe refreshing water frequently afternoon would carry particular part stream beauty scene produce soothing influence mind place water flow grassy bank plant enormous bread-fruit tree vast branch interlace overhead form leafy canopy stream several smooth black rock project several foot surface water summit shallow cavity fill freshly-gathered leaf form delightful couch here often lay hour cover gauze-like veil tappa fayaway seat hold hand fan weave leaflet young cocoa-nut bough brush insect occasionally light face kory-kory view chase melancholy perform thousand antic water eye wander romantic stream would fall half-immersed figure beautiful girl stand transparent water catch little net specie diminutive shell-fish people extravagantly fond sometimes chatter group would seat edge low rock midst brook busily engage thinning polish shell cocoa-nut rub briskly small stone water operation soon convert light elegant drinking-vessel somewhat resemble goblet make tortoise-shell tranquillize influence beautiful scenery exhibition human life novel charm aspect source consolation evening girl house gather mat chase kory-kory side-who retire little distance watch proceeding most jealous attention-would anoint body fragrant oil squeeze yellow root previously pound couple stone language denominate aka use hail delight daily recurrence luxurious operation forget trouble bury time feeling sorrow sometimes cool evening devoted servitor would lead pi-pi front house seat edge protect body annoyance insect occasionally hover air wrap large roll tappa bustle employ least twenty minute adjust secure personal comfort perfect arrangement would get pipe light would hand often oblige strike light occasion mode adopt entirely different see hear will describe straight dry partly-decayed stick habiscus six foot length many inch diameter small bit wood more foot long scarcely inch wide invariably meet house typee box lucifer match corner kitchen-cupboard home islander place large stick obliquely object end elevate angle forty-five degree mount urchin gallop cane grasp small firmly hand rub pointed end slowly extent few inch principal stick last make narrow groove wood abrupt termination point farthest dusty particle friction create accumulate little heap first kory-kory work quite leisurely gradually quicken pace wax warm employment drive stick furiously smoking channel ply hand fro amazing rapidity perspiration start pore approach climax effort pant gasp breath eye start socket violence exertion critical stage operation previous labour vain can sustain rapidity movement reluctant spark produce suddenly stop become perfectly motionless hand still retain hold small stick press convulsively farther end channel fine powder accumulate just pierce little viper wriggle struggle escape clutch moment delicate wreath smoke curl spirally air heap dusty particle glow fire kory-kory breathless dismount steed operation appear most laborious specie work perform typee possess sufficient intimacy language convey idea subject certainly suggest most influential native expediency establish college vestal centrally locate valley purpose keep alive indispensable article fire supersede necessity such vast outlay strength good temper usually squander occasion might special difficulty carry plan execution striking evidence operation furnish wide difference extreme savage civilized life gentleman typee can bring numerous family child give highly respectable cannibal education infinitely less toil anxiety expend simple process strike light whilst poor european artisan instrumentality lucifer perform same operation second put wit s end provide starve offspring food child polynesian father trouble parent pluck branch tree chapter xiv kindness marheyo rest islanders-a full description bread-fruit tree-different mode prepare fruit inhabitant valley treat great kindness household marheyo now permanently domicile could surpass effort minister comfort gratification palate pay most unwearied attention continually invite partake food eat heartily decline viand continue offer seem think appetite stand need piquant stimulant excite activity pursuance idea old marheyo would hie sea-shore break day purpose collect various specie rare seaweed people consider great luxury whole day spend employment would return nightfall several cocoa-nut shell fill different description kelp prepare use manifest ostentation professed cook chief mystery affair appear consist pour water judicious quantity slimy content cocoa-nut shell first time submit saline salad critical attention naturally think collect such pain must possess peculiar merit mouthful complete dose great consternation old warrior rapidity eject epicurean treat true rarity particular article enhance value amazingly part valley-i know probably neighbourhood sea-the girl sometimes habit procure small quantity salt thimble-full result united labour party five six employ great part day precious commodity bring house envelop multitudinous fold leaf special mark esteem hold would spread immense leaf ground drop few minute particle salt invite taste extravagant value place article verily believe bushel common liverpool salt real estate typee might purchase small pinch hand quarter section bread-fruit great chief valley would laugh luxury parisian table celebrity bread-fruit tree conspicuous place occupy typee bill fare induce give length general description tree various mode fruit prepare bread-fruit tree glorious prime grand towering object form same feature marquesan landscape patriarchal elm new england scenery latter tree little resemble height wide spread stalwart branch venerable impose aspect leaf bread-fruit great size edge cut scollop fantastically lady s lace collar annually tend decay rival brilliant variety gradually change hue fleeting shade expire dolphin autumnal tint american forest glorious sink comparison tree leaf particular stage nearly prismatic colour blend surface often convert native superb striking head-dress principal fibre traverse length split open convenient distance elastic side aperture press apart head insert leaf droop side forward turn jauntily brow remain part spread laterally ear fruit somewhat resemble magnitude general appearance citron melon ordinary size citron sectional line draw surface dot little conical prominence look knob antiquated church door rind perhaps eighth inch thickness denude time great perfection fruit present beautiful globe white pulp whole may eat exception slender core easily remove bread-fruit never use indeed altogether unfit eat submit form action fire most simple manner operation perform think good consist place number freshly-plucked fruit particular state greenness ember fire same way would roast potato lapse ten fifteen minute green rind embrowns crack show fissure side milk-white interior soon cool rind drop soft pulp purest most delicious state thus eat mild please flavour sometimes roast fire native snatch briskly ember permit slip yield rind vessel cold water stir mixture call bo-a-sho never could endure compound indeed preparation greatly vogue more polite typees form fruit occasionally serve render dish fit king soon take fire exterior remove core extract remain part place sort shallow stone mortar briskly work pestle same substance person perform operation take ripe cocoa-nut break also very cleverly proceeds grate juicy meat fine particle mean piece mother-of-pearl shell lash firmly extreme end heavy stick straight side accurately notch saw stick sometimes grotesquely-formed limb tree three four branch twist body many shapeless leg sustain two three foot ground native first place calabash nose curious-looking log-steed purpose receive grated fragment fall mount hobby-horse twirl hemisphere cocoa-nut sharp tooth mother-of-pearl shell pure white meat fall snowy shower receptacle provide obtain quantity sufficient purpose place bag make net-like fibrous substance attach cocoa-nut tree compress bread-fruit now sufficiently pound put wooden bowl-extracts thick creamy milk delicious liquid soon bubble fruit leave last just peep surface preparation call kokoo most lucious preparation hobby-horse pestle mortar great requisition time remain house marheyo kory-kory frequent occasion show skill use great staple article food bread-fruit convert native know respectively name amar poee-poee certain season year fruit hundred grove valley reach maturity hang golden sphere branch islander assemble harvest group garner abundance surround tree strip nodding burden easily free rind core gather capacious wooden vessel pulpy fruit soon work stone pestle vigorously apply blended mass doughy consistency call native tutao divide separate parcel make stout package envelop successive fold leaf bind thong bark store large receptacle hollow earth whence draw occasion may require condition tutao sometimes remain year even think improve age fit eat undergo additional process primitive oven scoop ground bottom loosely cover stone large fire kindle soon requisite degree heat attain ember remove surface stone cover thick layer leaf large package tutao deposit overspread layer leaf whole quickly heap earth form sloping mound tutao thus bake call amar action oven convert amber-coloured caky substance little tart disagreeable taste final process amar change poee-poee transition rapidly effect amar place vessel mixed water gain proper pudding-like consistency further preparation readiness use form tutao generally consume singular mode eat already describe bread-fruit thus capable preserve length time native might reduce state starvation owe unknown cause tree sometimes fail bear fruit such occasion islander chiefly depend supply enable store stately tree rarely meet sandwich islands very inferior quality tahiti abound degree render fruit principal article food attain great excellence genial climate marquesan group grow enormous magnitude flourish utmost abundance chapter xv melancholy condition-occurrence ti-anecdote marheyo-shaving head warrior look period call remembrance numberless proof kindness respect receive native valley can scarcely understand midst many consolatory circumstance mind still consume most dismal foreboding remain prey profound melancholy true suspicious circumstance attend disappearance toby enough excite distrust regard savage power feel entirely place especially combine knowledge very man kind respectful good set cannibal chief source anxiety poison temporary enjoyment mysterious disease leg still remain unabated herbal application tinor united severe discipline old leech affectionate nursing kory-kory fail relieve cripple pain endure interval agonize unaccountable malady show sign amendment contrary violence increase day day threaten most fatal result powerful mean employ counteract seem destine sink grievous affliction least would hinder avail opportunity escape valley incident occur nearly can estimate three week disappearance toby convince native reason would interpose possible obstacle leave morning little excitement evince people abode soon discover proceed vague report boat see great distance approach bay immediately bustle animation happen day pain suffer somewhat abated feeling much good spirit usual comply kory-kory s invitation visit chief mehevi place call ti describe situate precinct taboo groves sacred recess great distance marheyo s habitation lie sea path conduct beach pass directly front ti thence skirt border grove repose mat sacred building company mehevi several chief announcement first make send thrill joy whole frame perhaps toby return rise foot instinctive impulse hurry beach equally distance separate disabled condition soon mehevi notice effect intelligence produce impatience betray reach sea countenance assume inflexible rigidity expression awed afternoon arrival house marheyo proceed leave ti lay hand shoulder say gravely abo abo wait wait solely intent thought occupied mind heedless request brush past suddenly reassumed tone authority tell moee sit strike alteration demeanour excitement labour too strong permit obey unexpected command still limp edge pi-pi kory-kory cling arm effort restrain native start foot range open front building mehevi look scowlingly reiterate command still more sternly moment fifty savage countenance glare first truly experienced indeed captive valley conviction rush staggering force overwhelm confirmation bad fear see useless resist sick heart reseat mat moment abandon despair now perceive native hurry past ti pursue route conduct sea savage think will soon hold communication own countryman perhaps ease could restore liberty know situation language can describe wretchedness feel bitterness soul imprecate thousand curse perfidious toby thus abandon destruction vain kory-kory tempt food light pipe seek attract attention perform uncouth antic sometimes divert fairly knock last misfortune much fear never courage calmly contemplate own sorrow remain ti several hour shout proceed interval grove house proclaim return native beach boat visit bay morning never could ascertain savage assure not-but incline believe deceive particular seek allay violence grief might incident show plainly typees intend hold prisoner still treat same sedulous attention utterly loss account singular conduct situation instruct rudiment mechanic art manifest disposition render way useful conduct might attribute adequate motive matter seem inexplicable whole stay island occur two three instance native apply view avail superior information now appear ludicrous can forbear relate few thing bring nukuheva small bundle carry descent valley bundle first night arrival use pillow succeed morning open inspection native gaze miscellaneous content just reveal casket diamond insist precious treasure properly secure line accordingly attach end pass ridge-pole house hoist apex roof hang suspend directly mat usually recline desire merely raise finger bamboo take hold string fasten lower package exceedingly handy take care let native understand much applaud invention package chief content razor case supply needle thread pound two tobacco few yard bright-coloured calico mention shortly toby s disappearance perceive uncertainty time might oblige remain valley indeed escape consider whole wardrobe consist shirt pair trouser resolve doff garment order preserve suitable condition wear again appear civilized being consequently oblige assume typee costume little altered suit own view propriety doubt appear much advantage senator rome envelop fold toga few fold yellow tappa tuck waist descend foot style lady s petticoat recourse voluminous padding rear gentle dame habit augment sublime rotundity figure usually comprise in-door dress walk superadded ample robe same material completely envelop person screen ray sun morning make rent mantle show islander facility could repair lower bundle take needle thread proceed stitch opening regard wonderful application science intense admiration whilst stitch old marheyo lookers-on suddenly clap hand forehead rush corner house draw forth soiled tattered strip fade calico-which must procure time traffic beach-and besought eagerly exercise little art willingly comply certainly stumpy needle mine never take such gigantic stride calico repair complete old marheyo give paternal hug divest maro girdle swathe calico loin slip beloved ornament ear grasp spear sally house valiant templar array new costly suit armour never use razor stay island very subordinate affair vastly admire typees narmonee great hero exceedingly precise arrangement toilet general adjustment person most accurately tattoo laboriously horrify individual valley think would great advantage apply already shave crown head implement usually employ shark s tooth adapt purpose one-pronged fork pitch hay wonder acute narmonee perceive advantage razor possess usual implement accordingly day request personal favour would just run head razor reply give understand too dull could use purpose previously sharpen assist meaning imaginary honing process palm hand narmonee take meaning instant run house return moment huge rough mass rock big millstone indicate exactly thing want course leave proceed business begin scrape great rate writhe wriggle infliction fully convince skill endure pain martyr never see narmonee battle will observe stake life courage fortitude commence operation head present surface short bristling hair time conclude unskilful operation resemble little stubble field harrow chief express lively satisfaction result too wise dissent opinion chapter xvi improvement health spirits-felicity typees-a skirmish mountain warrior happar day day wear still perceptible change conduct islander gradually lose knowledge regular recurrence day week sink insensibly kind apathy ensue violent outbreak despair limb suddenly heal swell pain subside reason suppose soon completely recover affliction long torment soon enable ramble valley company native troop follow sally house begin experience elasticity mind place reach dismal foreboding lately prey receive wherever most deferential kindness regale perpetually most delightful fruit minister dark-eyed nymph enjoy service devoted kory-kory think sojourn cannibal man could make more agreeable sure limit set wandering sea progress bar express prohibition savage make two three ineffectual attempt reach much gratify curiosity else give idea vain think reach stealth native escort number wherever single moment can recall mind permit alone green precipitous elevation stand range head vale marheyo s habitation situate effectually preclude hope escape quarter even could steal thousand eye savage reflection now seldom obtrude give passing hour disagreeable thought arise mind drive look verdant recess bury gaze summit lofty eminence hem dispose think happy valley height nought world care anxiety frame mind object present notice strike new light opportunity now enjoy observe manner native tend strengthen favourable impression peculiarity fix admiration perpetual hilarity reign whole extent vale seem care grief trouble vexation typee hour trip gaily laugh couple country dance none thousand source irritation ingenuity civilized man create mar own felicity foreclosure mortgage protested note bill payable debt honour typee unreasonable tailor shoemaker perversely bent pay dun description assault battery attorney foment discord client quarrel knock head poor relation everlastingly occupy spare bed-chamber diminish elbow-room family table destitute widow child starve cold charity world beggar debtor s prison proud hard-hearted nabob typee sum word-no money root evil find valley secluded abode happiness cross old woman cruel step-dames withered spinster love-sick maiden sour old bachelor inattentive husband melancholy young man blubber youngster squall brat mirth fun high good humour blue devil hypochondrium doleful dump hide nook cranny rock here would see parcel child frolic live-long day quarrelling contention same number own land could play space hour bite scratch might see throng young female fill envyings s charm display ridiculous affectation gentility move whalebone corset many automaton free inartificially happy unconstrained spot sunny vale would frequently resort decorate garland flower see recline shadow beautiful grove ground strewn freshly gather bud blossom employ weave chaplet necklace would think train flora gather keep festival honour mistress young man seem always matter diversion business hand afford constant variety enjoyment fishing carve canoe polish ornament never exhibit least sign strife contention warrior maintain tranquil dignity demeanour journey occasionally house house always sure receive attention bestow distinguished guest old man many vale seldom stir mat would recline hour hour smoking talk garrulity age continual happiness able judge appear prevail valley spring principally all-pervading sensation rousseau tell time experienced mere buoyant sense healthful physical existence indeed particular typees ample reason felicitate sickness unknown whole period stay see invalid smooth clear skin observe blemish mark disease general repose just descanting break time event prove islander entirely exempt occurrence disturb quiet more civilized community now considerable time valley begin feel surprised violent hostility subsist inhabitant adjoining bay happar never manifest warlike encounter valiant typees would often gesticulation declare undying hatred enemy disgust feel cannibal propensity dilate manifold injury receive hand forbearance truly commendable appear patiently sit grievance refrain make reprisal happars entrench mountain never even show summit appear furnish adequate cause excess animosity evince heroic tenant vale incline believe deed blood attribute greatly exaggerate hand clamour war period disturb serenity tribe begin distrust truth report ascribe fierce belligerent character typee nation surely think terrible story hear inveteracy carry feud deadly intensity hatred diabolical malice glut revenge inanimate form slain more fable must confess experience sense regret hideous anticipation thus disappoint feel sort prentice boy play expectation delight cut-and-thrust tragedy move tear disappointment exhibition genteel comedy could avoid think fall greatly traduced people moralize little disadvantage bad name instance give tribe savage pacific many lambkin reputation confederacy giant-killers subsequent event prove little too premature come conclusion day noon happen ti lie mat several chief gradually sink most luxurious siesta awaken tremendous outcry start beheld native seize spear hurry most puissant chief grasp six musket range bamboo follow soon disappear grove movement accompany wild shout happar happar greatly predominate islander now see run past ti strike valley happar side presently hear sharp report musket adjoining hill burst voice same direction woman congregate grove set most violent clamour invariably here elsewhere occasion excitement alarm view tranquillize own mind disturb people particular occasion make such outrageous noise continue such perseverance awhile entire volley musketry fire neighbour mountain able hear female commotion little subsided listen eagerly further information last bang shot second volley yell hill again quiet continue such length time begin think contending army agree suspension hostility pop third gun follow yell nearly two hour occur worthy comment save straggling shout hillside sound halloo parcel truant boy lose wood interval remain stand piazza ti directly front happar mountain kory-kory old superannuated savage describe latter never stir mat seem altogether unconscious unusual kory-kory appear think midst great event seek most zealously impress sense importance sound reach convey momentous item intelligence such time gift second sight would variety pantomimic illustration show precise manner redoubtable typees very moment chastise insolence enemy mehevi hanna pippee nuee happar exclaim five minute give understand distinguish captain warrior nation perform prodigy valour hear four report musket lead believe work islander same manner sultan solyman s ponderous artillery siege byzantium take hour two load train last sound proceed mountain conclude contest determine way such appear indeed case little courier arrive ti breathless exertion communicate news great victory achieve countryman happar poo arva happar poo arva coward flee kory-kory ecstasy commence vehement harangue understand imply result exactly agree expectation intend convince would perfectly useless undertaking even army fire-eater offer battle irresistible hero valley course acquiesce look forward little interest return conqueror victory fear might purchase cost here again mistake mehevi conduct warlike operation incline fabian buonapartean tactic husband resource expose troop unnecessary hazard total loss victor obstinately contest affair kill wound missing-one forefinger part thumb-nail late proprietor bring hand severely contuse arm considerable effusion blood flow thigh chief receive ugly thrust happar spear enemy suffer could discover presume succeed take body slain such issue battle result come observation appear consider event prodigious importance reasonably conclude war native mark very sanguinary trait learn skirmish originate number happars discover prowl good purpose typee side mountain alarm sound invader protracted resistance chase frontier intrepid mehevi carry war happar make descent hostile vale bring trophy victory-some material cannibal entertainment hear usually terminate engagement much incline believe shock festival must occur very rarely islander indeed take place two three day late event theme general comment excitement gradually wear valley resume accustomed tranquillity chapter xvii swim company girl valley-a canoe-effects taboo-a pleasure excursion pond-beautiful freak fayaway-mantua-making-a stranger arrive valley-his mysterious conduct-native oratory-the interview-its results-departure stranger return health peace mind give new interest seek diversify time many enjoyment lie reach bathe company troop girl form chief amusement sometimes enjoy recreation water miniature lake central stream valley expand lovely sheet water circular figure three hundred yard beauty indescribable bank wave luxuriant mass tropical foliage soar high see here symmetrical shaft cocoa-nut tree surmount tuft graceful branch droop air many wave ostrich plume ease grace maiden valley propel water familiarity element truly astonishing sometimes might see glide just surface apparently move hand foot throw side dart water reveal glimpse form course rapid progress shoot instant partly air moment dive deep water rise bound surface remember occasion plunge parcel river-nymphs count vainly superior strength seek drag water quickly repent temerity amphibious young creature swarm shoal dolphin seize hold devoted limb tumble duck surface strange noise rang ear supernatural vision dance eye think land spirit stand indeed little chance cumbrous whale attack side legion sword-fish length relinquish hold swim direction laugh clumsy endeavour reach boat lake solicitation special use young man attach marheyo s household direction indefatigable kory-kory bring light tastefully carve canoe sea launch sheet water float gracefully swan melancholy relate produce effect anticipate sweet nymph sport lake now flee vicinity prohibit craft guard edict taboo extend prohibition water lie few day kory-kory two youth accompany excursion lake paddle light canoe would swim shout gambol pursuit content indeed soon begin weary long more pleasant society mermaid absence amusement dull insipid morning express faithful servitor desire return nymph honest fellow look bewilder moment shake head solemnly murmur taboo taboo give understand canoe remove could expect young lady again procedure averse want canoe stay want beauteous fayaway get paddle lake latter proposition completely horrify kory-kory s notion propriety inveigh too monstrous think shock establish notion propriety variance religious ordinance taboo ticklish thing meddle determine test capability resist attack consult chief mehevi endeavour persuade object repulse accordingly increase warmth solicitation last enter long doubt very learn eloquent exposition history nature taboo affect particular case employ variety most extraordinary word amazing length sonorousness reason believe theological nature say fail convince partly perhaps could comprehend word utter chiefly life could understand woman much right enter canoe man last become little more rational intimate abundant love bear would consult priest see could priesthood typee satisfy affair conscience know fayaway s dispensation portion taboo length procure such event believe never occur valley high time islander teach little gallantry trust example set may produce beneficial effect ridiculous indeed lovely creature oblige paddle water many duck parcel great strapping fellows skim surface canoe first day fayaway s emancipation delightful little party lake-the damsel kory-kory zealous body-servant bring house calabash poee-poee dozen young cocoa-nuts-stripped husks-three pipe many yam part way load kory-kory very strong man size mean brittle spine very pleasant day trusty valet ply paddle sweep gently margin water shade overhang thicket fayaway recline stern canoe gentle nymph occasionally place pipe lip exhale mild fume tobacco rosy breath add fresh perfume strange may seem young beautiful female appear more advantage act smoking captivating peruvian lady swinge gaily-woven hammock grass extend two orange-tree inhale fragrance choice cigarro fayaway hold delicately-formed olive hand long yellow reed pipe quaintly carved bowl few moment languishingly give forth light wreath vapour mouth nostril look still more engaging boat thus several hour look warm glowing tropical sky transparent depth eye wander bewitch scenery fall grotesquely-tattooed form kory-kory finally encounter pensive gaze fayaway think transport fairy region unreal appear lovely piece water cool spot valley now make place continual resort hot period day side lie termination long gradually expand gorge mount height environ vale strong trade-wind meet course elevation circle eddy summit sometimes drive steep ravine sweep valley ruffle passage tranquil surface lake day paddle time disembark kory-kory paddle canoe windward side lake turn canoe fayaway seem strike happy idea wild exclamation delight disengage person ample robe tappa knot shoulder purpose shield sun spread sail stand erect up-raised arm head canoe american sailor pride straight clean spar pretty little mast fayaway make never ship craft moment tappa distend breeze-the long brown tress fayaway stream air-and canoe glide rapidly water shoot shore seat stern direct course paddle dash soft sloping bank fayaway light spring alight ground whilst kory-kory watch man�uvres admiration now clap hand transport shout madman many time feat repeat reader observe ere declare admirer miss fayaway can say little conversant affair heart certainly shall trouble enlighten farther calico bring ship dress make lovely girl look must confess opera-dancer drapery latter damsel generally commence little elbow island beauty s begin waist terminate sufficiently ground reveal most bewitching ankle universe day fayaway first wear robe render memorable new acquaintance introduce afternoon lie house hear great uproar time pretty accustom wild halloo continually ring valley pay little attention old marheyo influence strange excitement rush presence communicate astounding tidings marnoo pemi interpret imply individual name marnoo approach worthy old friend evidently expect intelligence would produce great effect time stand earnestly regard curious see conduct remain perfectly unmoved old gentleman dart house again great hurry enter marnoo marnoo cogitate never hear name distinguished character presume prodigious riot native make tumultuous noise draw moment marnoo marnoo shout tongue make mind savage warrior consequence enjoy honour audience desirous pay respect present occasion vain become lavish attention accustom feel inclined punishment such neglect give marnoo cold reception excited throng come view convoy most striking specimen humanity beheld stranger could more twenty-five year age little ordinary height single hair s breadth taller matchless symmetry form would destroy unclad limb beautifully form whilst elegant outline figure beardless cheek might entitle distinction standing statue polynesian apollo indeed oval countenance regularity feature remind antique bust marble repose art supply warmth liveliness expression see south sea islander most favourable development nature hair marnoo rich curling brown twine temple neck little close curling ringlet dance continually animate conversation cheek feminine softness face free least blemish tattoo rest body draw fanciful figure which-unlike unconnected sketch usual natives-appeared execute conformity general design tattoo particular attract attention artist employ must indeed excel profession traced course spine accurately delineate slender taper diamond-checkered shaft beautiful artu tree branch stem side disposed alternately graceful branch droop leaf correctly draw elaborately finish indeed piece tattooing good specimen fine art see typee rear view stranger might suggest idea spread vine tack garden wall breast arm leg exhibit infinite variety figure appear reference general effect seek produce tattoo describe bright blue contrast light olive-colour skin produce unique even elegant effect slight girdle white tappa scarcely two inch width hang spread tassel compose entire costume stranger advance surround islander carry arm small roll native cloth grasp hand long richly-decorated spear manner traveller conscious approach comfortable stage journey moment turn good-humouredly throng give dashing sort reply incessant query appear convulse uncontrollable mirth struck demeanour peculiarity appearance shaven-crowned face-tattooed native general involuntarily rise enter house proffer seat mat deign notice civility even more incontrovertible fact existence stranger pass utterly fling farther end long couch traverse sole apartment marheyo s habitation belle season pride beauty power cut place public resort supercilious exquisite could feel great indignation unexpected slight throw utter astonishment conduct savage prepare anticipate new-comer same extravagant expression curiosity regard singularity conduct rouse desire discover remarkable personage might now engross attention tinor place calabash poee-poee stranger regale alternate mouthful rapid exclamation eagerly catch echo crowd completely fill house observe striking devotion native temporary withdrawal attention feel little pique glory tommo depart think sooner remove valley good feeling moment prompt glorious principle inherent heroic natures-the strong-rooted determination big share pudding marnoo all-attractive personage satisfy hunger inhale few whiff pipe hand launch harangue completely enchain attention auditor little understand language animated gesture vary expression features-reflected many mirror countenance him-i could easily discover nature passion seek arouse frequent recurrence word nukuheva franee french meaning acquaint appear rehearse auditor event recently occur neighbor bay gain knowledge matter could understand just come nukuheva supposition travel-stained appearance little support native region could account friendly reception hand typees never certainly beheld powerful exhibition natural eloquence marnoo display course oration grace attitude throw flexible figure striking gesture naked arm fire shoot brilliant eye impart effect continually-changing accent voice most accomplished orator might proud moment recline sideways mat lean calmly bended arm relate circumstantially aggression french-their hostile visit surround bay enumerate succession-happar puerka nukuheva tior start foot precipitate forward clenched hand countenance distort passion pour tide invective fall attitude lofty command exhort typees resist encroachment remind fierce glance exultation terror name preserve attack scornful sneer sketch ironical term wondrous intrepidity french five war-canoes hundred man dare assail naked warrior valley effect produce audience electric stand regard sparkle eye tremble limb listen inspired voice prophet soon appear marnoo s power versatile extraordinary soon finish vehement harangue throw again mat single individual crowd address name sort bantering style humour nearly hide fill whole assembly uproarious delight word everybody turn rapidly give utterance hasty witticism sure follow peal laughter female man address discourse heaven know say cause smile blush mantle ingenuous face indeed very much inclined believe marnoo handsome person captivate manner sad deceiver simple maiden island time never moment deign regard appear indeed altogether unconscious presence utterly loss account extraordinary conduct easily perceive man little consequence islander possess uncommon talent gift high degree knowledge inmate valley reason greatly fear cause unfriendly feeling might exert powerful influence mischief seem evident permanent resident vale whence could come side typees gird hostile tribe could possibly belong receive much cordiality personal appearance enigmatical stranger suggest additional perplexity face free tattoo unshaven crown peculiarity never remark part island always hear contrary consider indispensable distinction marquesan warrior altogether matter perfectly incomprehensible await solution small degree anxiety length certain indication suspect make subject remark appear cautiously avoid pronounce name look direction lie rise mat recline still conversing move eye purposely evade mine seat less yard hardly recover surprise suddenly turn most benignant countenance extend right hand gracefully course accept courteous challenge soon palm meet bend murmur musical accent long bay bay pierce simultaneously three happar spear could start more hear simple question moment overwhelm astonishment answer know soon regain self-possession thought dart mind individual might obtain information regard toby suspect native purposely withhold accordingly question concern disappearance companion deny knowledge matter inquire whence come reply nukuheva express surprise look moment enjoy perplexity strange vivacity exclaim taboo nukuheva tior typee everywhere nobody harm taboo explanation would altogether unintelligible recall mind previously hear concern singular custom islander country possess various tribe mutual hostility wholly preclude intercourse instance person ratify friendly relation individual belong valley inmate war own may particular restriction venture impunity country friend circumstance would treat enemy light personal friendship regard individual protected say taboo person certain extent hold sacred thus stranger inform access valley island curious know acquire knowledge english question subject first reason evade inquiry tell boy carry sea captain trading vessel stay three year live part time sydney australia subsequent visit island captain own request permit remain countryman natural quickness savage wonderfully improve intercourse white man partial knowledge foreign language give great ascendancy less accomplished countryman ask now affable marnoo previously speak eagerly inquire lead think conduct respect reply suppose great chief warrior see plenty white man think worth notice poor sailor declaration exalted opinion form appear vastly gratify give understand purposely behave manner order increase astonishment soon see proper address marnoo now seek learn version story come inmate typee valley relate circumstance toby enter listen evident interest soon allude absence unaccounted comrade endeavour change subject desire agitate seem indeed connect toby destine beget distrust anxiety bosom marnoo s denial knowledge fate could avoid suspect deceive suspicion revive frightful apprehension regard own fate short time past subside breast influence feeling now feel strong desire avail stranger s protection safeguard return nukuheva soon hint unhesitatingly pronounce entirely impracticable assure typees would never consent leave valley say merely confirm impression entertain still increase anxiety escape captivity endurable nay delightful might respect involve issue fate mark most frightful contingency could conceal mind toby treat same friendly manner kindness terminate mysterious disappearance might same fate await fate too dreadful think stimulate consideration urge anew request marnoo set forth strong colour impossibility escape repeat previous declaration typees would never bring consent departure endeavour learn motive prompt hold prisoner marnoo again assume mysterious tone torment apprehension question regard fate companion thus repulse manner serve arouse most dreadful foreboding excite renew attempt conjure intercede native endeavour procure consent leave appear strongly averse yield last importunity address several chief rest eye intently whole conversation petition meet most violent disapprobation manifest angry glance gesture perfect torrent passionate word direct marnoo evidently repent step take earnestly deprecate resentment crowd few moment succeed pacify extent clamour break soon proposition understand most intense interest watch reception intercession might receive bitter pang shot heart additional evidence now furnish unchangeable determination islander marnoo tell evident alarm countenance admit bay friendly footing inhabitant could presume meddle concern such procedure persist would absolve typees restraint taboo long refrain such conduct screen effectually consequence enmity bear tribe moment mehevi present angrily interrupt word utter commanding tone evidently mean must cease talk withdraw part house marnoo immediately start hurriedly enjoin address again value safety refrain further allusion subject departure compliance order determine chief again angrily repeat withdraw distance now perceive small degree apprehension same savage expression countenance native startle scene ti glance eye suspiciously marnoo distrust nature intercourse carry language could understand seem harbour belief already concert measure calculate elude vigilance lively countenance people wonderfully indicative emotion soul imperfection oral language more compensate nervous eloquence look gesture could plainly trace vary expression face passion thus unexpectedly arouse bosom require reflection convince injunction marnoo rashly slight accordingly great effort suppress feeling accost mehevi good-humoured tone view dissipate ill impression might receive ireful angry chief easily mollify reject advance peculiarly stern expression describe take care whole behaviour show displeasure resentment feel marnoo extremity house apparently desirous make diversion favour exert amuse pleasantry crowd lively attempt successful previously foil effort rise gravely depart express regret movement seize roll tappa grasp spear advance front pi-pi wave hand adieu now silent throng cast glance mingled pity reproach fling path lead house watch receding figure lose obscurity grove give most desponding reflection chapter xviii reflection marnoo s departure-battle pop-guns-strange conceit marheyo-process make tappa knowledge now obtain intention savage deeply affect marnoo perceive man reason superior acquirement knowledge possess event take place different bay island hold little estimation inhabitant valley receive most cordial welcome respect native hang accent voice manifest high gratification individually notice few word urge behalf intent obtain release captivity suffice banish harmony good-will could believe tell nigh endanger own personal safety strongly root must determination typees regard suddenly could display strange passion mere suggestion departure estrange time least mehevi most influential chief previously exhibit many instance friendly sentiment rest native likewise evince strong repugnance wish even kory-kory seem share general disapprobation bestow vain rack invention find motive strange desire people manifest retain could discover none might scene just occur admonish danger trifle wayward passionate spirit vain struggle might even fatal hope induce native believe reconcile detention valley assume tranquil cheerful demeanour allay suspicion unfortunately arouse confidence revive might short time remit degree watchfulness movement enable avail opportunity present escape determine make good bad bargain bear manfully might betide endeavour succeed own expectation period marnoo s visit valley nearly could conjecture two month completely recover strange illness still linger free pain able take exercise short reason anticipate perfect recovery freed apprehension point resolve regard future flinch fling anew social pleasure valley seek bury regret remembrance previous existence wild enjoyment afford various wandering vale become acquaint character inhabitant more more strike light-hearted joyousness everywhere prevail mind simple savage unoccupied matter graver moment capable derive utmost delight circumstance would pass unnoticed more intelligent community enjoyment indeed seem make little trifling incident passing hour diminutive item swell altogether amount happiness seldom experience more enlightened individual pleasure draw more elevated rare source community instance refine intellectual mortal would derive least satisfaction shoot pop-gun mere supposition such thing possible would excite indignation whole population typee little else ten day occupy childish amusement fairly scream too delight afford day frolic little spirited urchin six year old chase piece bamboo three foot long occasionally belabour seize stick idea happen suggest might make youngster slender tube nursery musket sometimes see child play accordingly knife make two parallel slit cane several inch length cut loose end elastic strip bend slip point little notch make purpose small substance place would project considerable force tube merely spring bent strip notch possess remote idea sensation piece ordnance destine produce certainly take patent invention boy scamper delirious ecstasy twenty minute might see surround noisy crowd-venerable old greybeards-responsible father families-valiant warriors-matrons-young men-girls child hold hand bit bamboo clamouring serve first three four hour engage manufacture pop-gun last make good-will interest concern lad remarkably quick part soon initiate art mystery pop pop pop pop now resound valley duel skirmish pitch battle general engagement see side here walk path lead thicket fall cunningly-laid ambush become target body musketeer tattooed limb could just see peep view foliage assail intrepid garrison house level bamboo rifle upright cane compose side farther fire detachment sharpshooter mount top pi-pi pop pop pop pop green guava seed berry fly direction dangerous state affair afraid man brazen bull fall victim own ingenuity else excitement gradually wear occasionally pop-gun might hear hour day close pop-gun war infinitely divert strange freak marheyo s worn quit ship pair thick pump rough usage receive scaling precipice slide gorge dilapidated altogether unfit use-so least would think generality people most certainly consider light shoe thing unserviceable way may advantage apply another-that genius enough purpose genius marheyo possess superlative degree abundantly evince use put sorely bruise batter old shoe article trivial belong native appear regard sacred observe several day become inmate house pump suffer remain untouched first happen throw remember awhile miss accustomed place matter give concern suppose tinor-like tidy housewife come domestic occupations-had pitch useless thing house soon undeceive day observe old marheyo bustle unusual activity such degree supersede kory-kory function office moment volunteer trot stream refuse noways daunt repulse continue frisk superannuated house-dog could life conjecture possess old gentleman avail temporary absence household variety uncouth gesture point eagerly foot little bundle swing ridge-pole overhead last catch faint idea meaning motion lower package execute order twinkling eye unroll piece tappa display astonished gaze identical pump think destroy long immediately comprehend desire very generously give shoe become quite mouldy wonder earthly purpose could want same afternoon descry venerable warrior approach house slow stately gait earring ear spear hand highly ornamental pair shoe suspend neck strip bark swinge backwards forward capacious chest gala costume tasteful marheyo calf-skin pendant form most striking feature turn little more important whole existence inhabitant valley seem pass exempt toil light employment amusing labourious occupation contribute comfort luxury most important manufacture native cloth tappa know various modification whole polynesian archipelago generally understand useful sometimes elegant article fabricate bark different tree believe description manufacture give shall state know regard manufacture beautiful white tappa generally wear marquesan islands preliminary operation consist gather certain quantity young branch cloth-tree exterior green bark pull worthless remain slender fibrous substance carefully strip stick closely adhere sufficient quantity collect various strip envelop covering large leaf native use precisely wrapping-paper secure few turn line pass package lay bed run stream heavy stone place prevent sweep remain two three day state draw expose short time action air distinct piece attentively inspect view ascertain sufficiently affect operation repeat again again desire result obtain substance proper state process betray evidence incipient decomposition fibre relax soften render perfectly malleable different strip now extend successive layer smooth surface-generally prostrate trunk cocoa-nut tree-and heap thus form subject new increase moderate beating sort wooden mallet leisurely apply mallet make hard heavy wood resemble ebony twelve inch length perhaps two breadth rounded handle end shape exact counterpart four-sided razor-strops flat surface implement mark shallow parallel indentation vary depth different side adapt several stage operation mark produce corduroy sort stripe descernible tappa finish state beat manner describe material soon become blend mass moisten occasionally water interval hammer kind gold-beating process degree thinness require way cloth easily make vary strength thickness suit numerous purpose apply operation last describe conclude new-made tappa spread grass bleach dry soon become dazzling whiteness sometimes first stage manufacture substance impregnate vegetable juice give permanent colour rich brown bright yellow occasionally see simple taste typee people incline prefer natural tint notable wife kammahammaha renowned conqueror king sandwich island use pride skill display dye tappa contrast colour dispose regular figure midst innovation time regard decline life lady old school cling national cloth preference frippery european calico art print tappa unknown marquesan islands pass valley often attract noise mallet employ manufacture cloth produce stroke hard heavy wood clear ringing musical sound capable hear great distance several implement happen operation same time effect ear person little distance really charm chapter xix history day usually spend typee valley-dances marquesan girl can more uniform undiversified life typees tranquil day ease happiness follow quiet succession unsophisticated savage history day history life will briefly can describe day valley begin morning very early risers-the sun would shoot golden spike happar mountain ere throw tappa robe gird long tunic waist sally fayaway kory-kory rest household bend step stream here find congregate dwell section valley here bathe fresh morning air cool flow water put soul body glow half-hour employ recreation saunter house-tinor marheyo gather dry stick way firewood young man lay cocoa-nut tree contribution pass kory-kory play outlandish prank particular diversion fayaway arm arm sure sometimes hand hand stroll feeling perfect charity world especial good-will morning meal soon prepare islander somewhat abstemious repast reserve more powerful effort appetite late period day own part assistance valet state always officiate spoon occasion eat sparingly tinor s trencher poee-poee devote exclusively own use mix milky meat ripe cocoa-nut section roast bread-fruit small cake amar mess kokoo two three banana mawmee apple annuee agreeable nutritious fruit serve day day diversify meal finish toss liquid content young cocoa-nut two partaking simple repast inmate marheyo s house style ancient roman recline sociable group divan mat digestion promote cheerful conversation morning meal conclude pipe light own special pipe present noble mehevi islander smoke whiff two time long interval keep pipe hand hand continually regard systematic smoking four five pipeful tobacco succession quite wonderful two three pipe circulate freely company gradually break marheyo little hut build tinor begin inspect roll tappa employ busy finger plait grass-mats girl anoint fragrant oil dress hair look curious finery compare ivory trinket fashion boar s tusk whale s tooth young man warrior produce spear paddle canoe-gear battle-clubs war-conchs occupy carve sort figure pointed bit shell flint adorn especially war-conchs tassel braided bark tuft human hair immediately eat throw more invite mat resume employment previous night sleep soundly close eye week sally grove purpose gathering fruit fibre bark leaf last two constant requisition apply hundred use few perhaps girl would slip wood flower repair stream small calabash cocoa-nut shell order polish friction smooth stone water truth innocent people seem loss occupy time would light task enumerate employment pleasure own morning spend variety way sometimes ramble house house sure receive cordial welcome wherever grove grove shady place company kory-kory fayaway rabble rout merry young idler sometimes too indolent exercise accept many invitation continually receive stretch mat hospitable dwelling occupy pleasantly watch proceeding take part choose latter delight islander boundless always throng competitor honor instruct particular craft soon become quite accomplished hand make tappa-could braid grass sling good them-and knife carve handle javelin exquisitely doubt day karnoonoo owner preserve surprising specimen skill noon approach wander forth habitation begin return mid-day fairly come scarcely sound hear valley-a deep sleep fall luxurious siesta hardly omit old marheyo eccentric character seem govern fixed principle act just accord humour moment slept eat tinker little hut regard propriety time place frequently might see take nap sun noon-day bath stream midnight behold perch eighty foot ground tuft cocoa-nut tree smoking often see stand waist water engage pluck stray hair beard use piece muscle-shell tweezer noontide slumber last generally hour very often longer sleeper arise mat again recourse pipe make preparation most important meal day gentleman leisure breakfast home dine club invariably interval health enjoy afternoon repast bachelor chief ti always rejoice see lavishly spread good thing larder afford mehevi generally produce dainty baked pig article reason suppose provide sole gratification ti right jovial place heart body good visit secure female intrusion restraint hilarity warrior gentleman europe cloth draw lady retire freely indulge mirth spend considerable portion afternoon ti usually find cool evening come sail little lake fayaway bathe water stream number savage hour always repair thither shadow night approach marheyo s household more assemble roof taper lit long curious chant raise interminable story tell present little wiser sort social festivity serve time young girl very often dance moonlight front dwelling great variety dance never see man take part consist active romp mischievous evolution limb bring requisition indeed marquesan girl dance foot dance arm hand finger ay very eye seem dance head damsel wear flower compendious gala tunic plume dance would think take wing particular festivity forward inmate marheyo s house retire mat early evening night slumber lightly awhile rise again relit taper partook third last meal day poee-poee alone eat inhale narcotic whiff pipe tobacco dispose great business night-sleep marquesans might style great business life pass large portion time arm somnus native strength constitution way show more emphatically quantity sleep can endure many indeed life little else often interrupted luxurious nap chapter xx spring arva wai-remarkable monumental remains-some idea regard history pi-pis find valley country medicinal spring famed healing virtue cheltenham typee embosomed deep solitude seldom receive visitor situated remote dwelling little way mountain head valley approach pathway shade most beautiful foliage adorn thousand fragrant plant mineral water arva wai ooze forth crevice rock glide mossy side fall last many clustering drop natural basin stone fringe grass dewy-looking little violet-coloured flower fresh beautiful perpetual moisture enjoy can make water hold high estimation islander consider agreeable medicinal beverage bring mountain calabash store heap leaf shady nook house old marheyo great love water spring now lug mountain great demijohn calabash pant exertion bring fill darling fluid water taste solution dozen disagreeable thing sufficiently nauseous make fortune proprietor spa situate midst civilized community chemist can give scientific analysis water know matter day marheyo presence pour last drop huge calabash observe bottom vessel small quantity gravelly sediment very much resemble common sand always find water give peculiar flavour virtue presence merely incidental able ascertain day return spring circuitous path come scene remind stonehenge architectural labour druid base mountain surround side dense grove series vast terrace stone rise step step considerable distance hillside terrace can less hundred yard length twenty width magnitude less striking immense size block compose stone oblong shape ten fifteen foot length five six foot thick side quite smooth square pretty regular formation bear mark chisel lay cement here show gap topmost terrace low somewhat peculiar construction quadrangular depression centre leave rest terrace elevate several foot interval stone immense tree take root broad bough stretch interlace support canopy impenetrable sun overgrow great part climb wilderness vine sinewy embrace many stone lie half-hidden place thick growth bush entirely cover wild pathway obliquely cross two terrace profound shade dense vegetation stranger place might pass aware existence structure bear indication very high antiquity kory-kory authority matter scientific research give understand coeval creation world great god builder would endure time shall more kory-kory s prompt explanation attribute work divine origin convince rest countryman know gaze monument doubtless work extinct forget race thus bury green nook island end earth existence yesterday unknown strong feeling awe come stand musing mighty base pyramid cheops inscription sculpture clue conjecture history dumb stone many generation majestic tree overshadow grow flourish decay first erect remain naturally suggest many interesting reflection establish great age island opinion builder theory concern creation various group south sea always incline admit own part think just probable human being live valley marquesas three thousand year inhabit land egypt origin island nukuheva can impute coral insect indefatigable wonderful creature would hardly muscular enough pile rock more three thousand foot level sea land may throw submarine volcano possible else can make affidavit contrary will say supposition indeed geologist assert whole continent america manner form simultaneous explosion train etnas lay water way north pole parallel cape horn last man world contradict already mention dwelling islander invariably build massive stone foundation call pi-pis dimension stone compose comparatively small large erection similar description comprise morais burying-ground festival-places nearly valley island pile extensive great degree labour skill must requisite construct can scarcely believe build ancestor present inhabitant indeed race sadly deteriorate knowledge mechanic art say habitual indolence contrivance reach simple people could such enormous mass move fix place could rude implement chisel hammer shape large pi-pis-like hoolah hoolah ground typee valley-bore incontestable mark great age dispose believe erection may ascribe same race man builder still more ancient remains just describe accord kory-kory s account pi-pi stand hoolah hoolah ground build great many moon direction monoo great chief warrior would appear master-mason typees erect express purpose present devoted incredibly short period sun dedicate immortal wooden idol grand festival last ten day night small pi-pis stand dwelling-house native never observe intimate recent erection part valley great many massive stone foundation house vastly convenient enterprising islander choose emigrate few hundred yard place bear order establish new locality select many unappropriated pi-pis further ceremony pitch bamboo tent chapter xxi preparation grand festival valley-strange doings taboo groves-monument calabashes-gala costume typee damsels-departure festival time lameness decrease make daily practice visit mehevi ti invariably give most cordial reception always accompany excursion fayaway ever-present kory-kory former soon reach vicinity ti-which rigorously taboo whole female sex-withdrew neighbouring hut feminine delicacy restrain approach habitation might regard sort bachelor s hall good truth might consider permanent residence several distinguished chief noble mehevi particular still certain season favourite haunt jolly talkative elderly savage vale resort thither same way similar character frequent tavern civilized country would remain hour hour chatting smoking eat poee-poee busily engage sleep good constitution building appear headquarters valley fly rumour concentrate see fill crowd native male converse animated cluster multitude continually come would think kind savage exchange rise fall polynesian stock discuss mehevi act supreme lord place spend great portion time often particular hour day desert nearly else verd-antique look centenarian fixture building chief sure find enjoy otium cum dignitate luxurious mat cover floor make appearance invariably rise gentleman honour mansion invite repose wherever please call tammaree boy little fellow would appear retire instant return savoury mess chief would press regale tell truth mehevi indebted excellence viand honour repeat visit matter can appear singular borne mind bachelor world famous serve unexceptional repast day draw ti observe extensive preparation forward plainly betoken approach festival symptom remind stir produce scullion large hotel grand jubilee dinner give native hurry hither thither engage various duty lug stream enormous hollow bamboo purpose fill water chase furious-looking hog bush endeavour capture number employ knead great mountain poee-poee heap huge wooden vessel observe lively indication awhile attract neighbour grove prodigious squeak hear reach spot find proceed large hog number native forcibly hold earth muscular fellow arm bludgeon ineffectually aim murderous blow skull unfortunate porker again again miss writhing struggle victim puffing panting exertion still continue strike sufficient number blow demolish entire drive ox crash stroke lay dead foot let blood body immediately carry fire kindle hand four savage take hold carcass leg pass rapidly fro flame moment smell burn bristle betray object procedure get thus matter body remove little distance disembowel entrails lay choice part whole carcass thoroughly wash water ample thick green cloth compose long thick leaf specie palm tree ingeniously tack little pin bamboo now spread ground body carefully roll borne oven previously prepare receive here lay heated stone bottom cover thick layer leaf whole quickly hide sight mound earth raise such summary style typees convert perverse-minded rebellious hog most docile amiable pork morsel place tongue melt soft smile lip beauty commend peculiar mode proceed consideration butcher cook housewife hapless porker fate just rehearse suffer memorable day many dismal grunt many implore squeak proclaim whole extent valley verily believe first-born litter perish setting fatal sun scene ti now most animate hog poee-poee bake numerous oven heap fresh earth slight elevation look many ant-hill score savage vigorously ply stone pestle prepare mass poee-poee number gather green bread-fruit young cocoa-nut surround grove exceed great multitude view encourage rest labour stand still keep shout most lustily intermission peculiarity people engage employment always make prodigious fuss seldom exert work seem determine meritorious action shall escape observation example occasion remove stone little distance perhaps might carry two able-bodied man whole swarm gather vast deal palavering lift struggle get hold bear yelling panting accomplish mighty achievement see occasion remind infinity black ant cluster drag hole leg deceased fly time attentively observe demonstration good cheer enter ti mehevi sit complacently look busy scene occasionally issue order chief appear extraordinary flow spirit give understand morrow would grand doings grove generally ti particular urge mean absent commemoration event honour distinguish personage feast give altogether pass comprehension mehevi seek enlighten ignorance fail signally endeavour initiate perplexing arcanum taboo leave ti kory-kory matter course accompany observe curiosity remain unabated resolve make plain satisfactory intent escort taboo groves point notice variety object endeavour explain such indescribable jargon word put bodily pain listen particular lead remarkable pyramidical structure three yard square base perhaps ten foot height lately throw occupy very conspicuous position compose principally large empty calabash few polished cocoa-nut shell look cenotaph skull cicerone perceive astonishment gaze monument savage crockery immediately address task enlighten vain hour nature monument remain complete mystery form prominent feature approach revel bestow latter own mind title feast calabash illustration thus array would match charm fayaway beauty world follow morning awaken late perceive whole marheyo s family busily engage prepare festival old warrior arrange ball two grey lock hair suffer grow crown head earring spear polish lie highly decorative pair shoe hang suspend project cane side house young man similarly employ fair damsel include fayaway anoint aka arrange long tress perform matter connect duty toilet complete preparation girl now exhibit gala costume most conspicuous feature necklace beautiful white flower stem remove string closely single fibre tappa corresponding ornament insert ear weave garland head waist wear short tunic spotless white tappa superadded mantle same material tie elaborate bow left shoulder fall figure picturesque fold thus arrayed would match charm fayaway beauty world people may say will taste evince fashionable lady dress jewel feather silk furbelow would sink utter insignificance exquisite simplicity attire adopt nymph vale festive occasion see gallery coronation beauty westminster abbey confront moment band island girl stiffness formality affectation contrast artless vivacity unconcealed natural grace savage maiden would venus medici place milliner s doll long kory-kory leave alone house rest inmate depart taboo groves valet impatience follow fidgety dilatory movement diner wait hat hand bottom stair lagging companion last yield importunity set ti pass house peep grove route lie notice entirely desert inhabitant reach rock abruptly terminate path conceal festive scene wild shout confused blending voice assure occasion might draw great multitude kory-kory previous mount elevation pause moment dandy ball-room door put hasty finish toilet short interval thought strike ought perhaps take little pain appearance holiday raiment little puzzled devise mean decorate feel desirous create sensation determine lie power know could delight savage more conform style dress remove person large robe tappa accustom wear shoulder sally open air remain merely girt short tunic descend waist knee quick-witted attendant fully appreciate compliment pay costume race begin more sedulously arrange fold garment remain whilst catch sight knot young girl sit grass surround heap flower form garland motion bring handy-work instant dozen wreath disposal put apology hat force construct palmetto-leaves convert splendid girdle operation finish slow dignified step full-dressed beau ascend rock chapter xxii feast calabash whole population valley seem gather precinct grove distance could see long front ti immense piazza swarm man arrayed variety fantastic costume vociferate animated gesture whole interval place stand enliven group female fancifully decorate dancing caper utter wild exclamation soon descry set shout welcome band come dance chant approach wild recitative change garb seem transport delight cluster side accompany ti draw joyous nymph pause career part side permit pass now densely throng building soon mount pi-pi see glance revel fairly way lavish plenty reign warwick feast retainer beef ale niggard noble mehevi piazza ti arrange elaborately-carved canoe-shaped vessel twenty foot length fill newly-made poee-poee shelter sun broad leaf banana interval heap green bread-fruit raise pyramidical stack resemble regular pile heavy shot see yard arsenal insert interstice huge stone form pi-pi large bough tree hang branch screen sun foliage innumerable little package leafy covering contain meat numerous hog slain manner make more accessible crowd lean railing piazza immense number long heavy bamboo plug low end project muzzle stuff wad leaf fill water stream might hold four five gallon banquet thus spread nought remain help pleasure accordingly moment pass transplant bough mention rifle throng fruit certainly never bear calabash poee-poee continually replenish extensive receptacle article store multitude little fire kindle ti purpose roast bread-fruit building present most extraordinary scene immense lounge mat lie parallel row trunk cocoa-nut tree extend entire length house least two hundred foot cover recline form host chief warrior eat great rate soothe care polynesian life sedative fume tobacco smoke inhale large pipe bowl make small cocoa-nut shell curiously carve strange heathenish device pass mouth mouth recumbent smoker take two three prodigious whiff hand pipe neighbour sometimes purpose stretch indolently body dozing individual exertion dinner-table already induced sleep tobacco use typees very mild please flavour always see leaf native appear pretty supply lead believe must growth valley indeed kory-kory give understand case never see single plant grow island nukuheva believe valley weed very scarce obtain small quantity foreigner smoking consequently inhabitant place very great luxury typees furnish can divine think too indolent devote attention culture indeed observation extend single atom soil cultivation shower sunshine tobacco-plant sugar-cane may grow wild remote part vale many ti tobacco furnish sufficient stimulus accordingly recourse arva more powerful agent produce desire effect arva root very generally disperse south seas extract juice effect system first stimulating moderate degree soon relax muscle exert narcotic influence produce luxurious sleep valley beverage universally prepare following way half-dozen young boy seat circle empty wooden vessel supply certain quantity root arva break small bit lay side cocoa-nut goblet water pass juvenile company rinse mouth content proceed business merely consist thoroughly masticate arva throw mouthful mouthful receptacle provide sufficient quantity thus obtain water pour mass stir forefinger right hand preparation soon readiness use arva medicinal quality sandwich island employ small success treatment scrofulous affection combat ravage disease many year gradually depopulate fine interesting island tenant typee valley exempt infliction generally employ arva minister social enjoyment calabash liquid circulates bottle mehevi greatly delight change costume give cordial welcome reserve most delectable mess cockoo know partiality dish likewise select three four young cocoa-nut several roasted bread-fruit magnificent bunch banana especial comfort gratification various matter place kory-kory deem banquet entirely insufficient want supply leafy package pork somewhat hasty manner prepare possess most excellent flavour surprisingly sweet tender pork staple article food people marquesas consequently pay little attention breeding swine hog permit roam large grove obtain small portion nourishment cocoa-nut continually fall tree infinite labour difficulty hungry animal can pierce husk shell get meat frequently amuse see crunch obstinate nut tooth long time unsuccessfully get violent passion would root furiously cocoa-nut fling snout toss ground follow would crunch again savagely moment knock side pause immediately wonder could suddenly disappear way persecuted cocoa-nut often chased valley second day feast calabashes usher still more uproarious noise first skin innumerable sheep seem resound blow army drummer startle slumber din leap find whole household engage make preparation immediate departure curious discover strange event novel sound might precursor little desirous catch sight instrument produce terrific noise accompany native soon readiness depart taboo groves comparatively open space extend ti rock allude form ascent place building now altogether desert man whole distance fill band female shout dance influence strange excitement amuse appearance four five old woman state utter nudity arm extend flatly side hold perfectly erect leap stiffly air many stick bob surface press perpendicularly water preserve utmost gravity countenance continue extraordinary movement single moment s cessation appear attract observation crowd must candidly confess own part stare most pertinaciously desirous enlighten regard meaning peculiar diversion turn inquiringly kory-kory learn typee immediately proceed explain whole matter thoroughly could comprehend say leap figure bereaved widow partner slain battle many moon previously festival give public evidence manner calamity evident kory-kory consider all-sufficient reason indecorous custom must say satisfy propriety leave afflict female pass hoolah hoolah ground spacious quadrangle whole population valley seem assemble sight present truly remarkable shed bamboo open interior square recline principal chief warrior miscellaneous throng lie ease enormous tree spread majestic canopy overhead terrace gigantic altar end deposit green bread-fruit basket cocoa-nut leaf large roll tappa bunche white banana cluster mammee-apple golden-hued fruit artu tree baked hog lay large wooden trencher fancifully decorate freshly-plucked leaf whilst variety rude implement war pile confused heap rank hideous idol fruit various kind likewise suspend leafen basket top pole plant uprightly regular interval low terrace altar base arrange two parallel row cumbersome drum stand least fifteen foot height form hollow trunk large tree head cover shark skin barrel elaborately carve various quaint figure device regular interval bind specie sinnate various colour strip native cloth flatten here instrument build slight platform stand number young man beat violently palm hand drum-head produce outrageous sound awaken morning few minute musical performer hop elevation crowd place immediately supply fresh recruit thus incessant din keep might startle pandemonium precisely middle quadrangle place perpendicularly ground hundred more slender fresh-cut pole strip bark decorate end float pennon white tappa whole fence little picket cane purpose singular ornament intend vain endeavour discover most striking feature performance exhibit score old man sit cross-legged little pulpit encircle trunk immense tree grow middle enclosure venerable gentleman presume priest keep uninterrupted monotonous chant nearly drown roar drum right hand hold finely-woven grass fan heavy black wooden handle curiously chased fan keep continual motion attention seem pay drummer old priest individual compose vast crowd present entirely take chat laugh smoking drinking arva eating observation attract good achieve whole savage orchestra might great advantage own member company general cease prodigious uproar make vain question kory-kory native meaning strange thing explanation convey such mass outlandish gibberish gesticulation give attempt despair day drum resound priest chant multitude feast roar sunset throng disperse taboo grove again abandon quiet repose day same scene repeat night singular festival terminate chapter xxiii idea suggest feast calabashes-effigy dead warrior-a singular superstition-the priest kolory god moa artua-amazing religious observance-a dilapidate shrine-kory-kory idol-an inference baffle attempt learn origin feast calabash seem very plain principally wholly religious character observe occasion free confess entire inability gratify curiosity may feel regard theology valley doubt inhabitant could too lazy too sensible worry abstract point religious belief never hold synod council settle principle faith agitate unbounded liberty conscience seem prevail please allow repose implicit faith ill-favoured god large bottle-nose fat shapeless arm cross breast whilst worship image likeness heaven earth could hardly call idol islander always maintain discreet reserve regard own peculiar view religion think would excessively ill-bred pry theirs knowledge religious faith typees unavoidably limit superstitious observance become acquainted interested greatly most secluded portion valley stone s cast fayaway s lake-for christen scene island yachting-and hard growth palm stand range order bank stream wave green arm honour passage mausoleum deceased warrior-chief edifice note raise small pi-pi stone unusual height conspicuous object distance light thatching bleached palmetto-leaves hang self-supported canopy come very see support four slender column bamboo rise corner little more height man clear area few yard surround pi-pi enclose four trunk cocoa-nut tree rest angle massive block stone place sacred sign inscrutable taboo see shape mystic roll white tappa suspend twisted cord same material top slight pole plant enclosure sanctity spot appear never violate stillness grave calm solitude beautiful touching soft shadow lofty palm trees-i can see now-hanging little temple keep intrusive sun side approach silent spot catch sight dead chief s effigy seat stern canoe raise light frame few inch level pi-pi canoe seven foot length rich dark-coloured wood handsomely carve adorn many place variegated binding stained sinnate ingeniously wrought number sparkle sea-shell belt same shell run body figure-of material might made-was effectually conceal heavy robe brown tappa reveal hand head latter skilfully carve wood surmount superb arch plume plume subdue gentle gale find access sequestered spot never moment rest keep nodding wave chief s brow long leaf palmetto drop eaves see warrior hold paddle hand act row lean forward incline head eager hurry voyage glare face face polished human skull crown prow canoe spectral figure-head reverse position glance backwards seem mock impatient attitude warrior first visit singular place kory-kory tell me-or least understand him-that chief paddle way realm bliss bread-fruit-the polynesian heaven-where moment bread-fruit tree drop ripened sphere ground end cocoa-nut banana repose live-long eternity mat much fine typee day bathe glowing limb river cocoa-nut oil happy land plenty plume feather boars'-tusks sperm-whale tooth preferable shine trinket gay tappa white man good woman lovely daughter earth abundance very pleasant place kory-kory say much pleasanter think typee ask wish accompany warrior oh very happy suppose time would own canoe thus think clearly comprehend kory-kory singular expression make use time enforce singular gesture meaning would give much penetrate incline believe must proverb utter hear repeat same word several time appear somewhat similar sense indeed kory-kory great variety short smart-sounding sentence frequently enliven discourse introduce air plainly intimate opinion settle matter question might could ask desire heaven bread-fruit cocoa-nut young lady describe answer say equivalent old adage bird hand worth two bush kory-kory discreet sensible fellow can sufficiently admire shrewdness course ramble valley happen chief s mausoleum always turn visit place peculiar charm hardly know lean railing gaze strange effigy watch play feathery head-dress stir same breeze low tone breathe lofty palm tree love yield fanciful superstition islander could believe grim warrior bind heavenward mood turn depart bid god speed pleasant voyage ay paddle brave chieftain land spirit material eye makest little progress eye faith see thy canoe cleave bright wave die dimly loom shore paradise strange superstition affords evidence fact ignorant man may still feel immortal spirit yearn unknown future religious theory island complete mystery practical every-day operation could conceal frequently pass little temple repose shadow taboo groves beheld offerings-mouldy fruit spread rude altar hang half-decayed basket uncouth jolly-looking image present continuance festival daily behold grin idol marshal rank file hoolah hoolah ground often habit meet suppose priest temple seem abandon solitude festival more jovial mingling tribe idol quite harmless log wood priest merry dog valley fact religious affair typee very low ebb such matter sit very lightly thoughtless inhabitant celebration many strange rite appear merely seek sort childish amusement curious evidence give remarkable ceremony frequently see mehevi several chief warrior note take part never single female look form priesthood valley particular often attract notice could help regard head order noble-looking man prime life most benignant aspect authority man name kolory seem exercise rest episcopal part take feast calabash sleek complacent appearance mystic character tattoo chest mitre frequently wear shape towering head-dress consist part cocoa-nut branch stalk plant uprightly brow leaflet gather pass temple ear point lord primate typee kolory sort knight templar-a soldier-priest often wear dress marquesan warrior always carry long spear terminate paddle low end general fashion weapon curve heathenish-looking little image instrument might perhaps emblematic double function end carnal combat tranfixed enemy tribe pastoral crook keep order spiritual flock kolory martial grace very often carry seem broken war-club swathe ragged bit white tappa upper part intend represent human head embellish strip scarlet cloth european manufacture require little observation discover strange object revere god side big lusty image stand sentinel altar hoolah hoolah ground seem mere pigmy tatter appearance world deceptive little man sometimes very potent rag sometimes cover very extensive pretension fact funny little image crack god island lord wooden lubber look grim dreadful name moa artua honour moa artua entertainment believe curious ceremony describe observe mehevi chieftain ti just rise noontide slumber affair state dispose eat two three breakfast course morning magnate valley feel appetite dinner leisure moment occupy smoke chat last number make proposition rest joyfully acquiesce dart house leap pi-pi disappear grove soon see return kolory bear god moa artua arm carry hand small trough hollow likeness canoe priest come dangle charge lachrymose infant endeavour put good humour presently enter ti seat mat composedly juggler perform sleight-of-hand trick chief dispose circle commence ceremony first place give moa artua affectionate hug caressingly lay breast finally whisper ear rest company listen eagerly reply baby-god deaf dumb perhaps never word utter last kolory speak little louder soon grow angry come boldly say bawl put mind choleric fellow try vain communicate secret deaf man fly passion scream may hear still moa artua remain quiet kolory seemingly lose temper fetch box head strip tappa red cloth lay state nudity little trough cover sight proceeding present loudly applaud signify approval utter adjective motarkee violent emphasis kolory desirous conduct meet unqualified approbation inquire individual separately exist circumstance perfectly right shut moa artua invariable response aa aa repeat again again manner ought quiet scruple most conscientious few moment kolory bring forth doll again array very carefully tappa red cloth alternately fondles chides toilet complete more speak aloud whole company hereupon show great interest priest hold moa artua ear interpret pretend god confidentially communicate item intelligence appear tickle present amazingly clap hand rapture shout merriment third leap foot caper madman sun moa artua occasion say kolory never could find could help think former show sad want spirit discipline make disclosure first seem bent withholding priest honestly interpret believe divinity say guilty vile humbug shall presume decide rate come god impart present seem generally complimentary nature-a fact illustrate sagacity kolory else time-serving disposition hardly-used deity moa artua more say bearer nurse again occupation soon interrupt question put warrior god kolory hereupon snatch ear again listen attentively more officiates organ communication multitude question answer pass party much satisfaction propose god put tenderly bed trough whole company unite long chant lead kolory end ceremony chief rise foot high good humour lord archbishop chat awhile regale whiff two pipe tobacco tuck canoe arm marche whole proceeding parcel child play doll baby-houses youngster scarcely ten inch high few early advantage doubtless moa artua certainly precocious little fellow really say impute reason poor devil deity thus cuff cajoled shut box hold great estimation full-grown dignified personage taboo groves can divine mehevi chief unquestionable veracity-to say primate himself-assured again moa artua tutelary deity typee more hold honour whole battalion clumsy idol hoolah hoolah ground kory-kory-who seem devote considerable attention study theology know name graven image valley often repeat me-likewise entertain enlarged idea regard character pretension moa artua give understand gesture misconceiving moa artua minded could cause cocoa-nut tree sprout kory-kory s head would easy thing life moa artua take whole island nukuheva mouth diva bottom sea sober seriousness hardly know make religion valley much perplexed illustrious cook intercourse south sea islander sacred rite prince navigator many instance assist interpreter prosecution research still frankly acknowledge loss obtain clear insight puzzling arcanum faith similar admission make eminent voyager carteret byron kotzebue vancouver own part hardly day pass remain island witness religious ceremony very much see parcel freemason make secret sign see could comprehend whole incline believe islander pacific fix definite idea subject religion persuade kolory would effectually pose call draw article faith pronounce creed hope save truth typees action evince submit law human divine-always thrice mysterious taboo independent elector valley browbeat chief priest idol devil luckless idol receive more hard knock supplication wonder look grim stand bolt upright fearful look right left give offence fact carry pretty straight suffer consequence worshipper such precious set fickle-minded irreverent heathen tell might topple break piece make fire very altar fall roast offering bread-fruit eat spite tooth little reverence unfortunate deity hold native occasion most convincingly prove walk kory-kory deep recess grove perceive curious-looking image six foot height originally place upright low pi-pi surmount ruinous bamboo temple become fatigued weak knee now carelessly lean idol partly conceal foliage tree stand leafy boughs droop pile stone protect rude fane decay rapidly hasten image more grotesquely-shaped log carve likeness portly naked man arm clasp head jaw throw wide apart thick shapeless leg bow arch much decayed low part overgrow bright silky moss thin spear grass sprout distended mouth fringe outline head arm godship literally attain green old age prominent point bruise batter entirely rot nose take departure general appearance head might suppose wooden divinity despair neglect worshipper try beat own brain surround tree draw inspect more closely strange object idolatry halt reverently distance two three pace regard religious prejudice valet soon kory-kory perceive inquiring scientific mood astonishment spring side idol push stone rest endeavour make stand leg divinity lose use altogether kory-kory try prop place stick pi-pi monster fall clumsily ground would infallibly break neck kory-kory providentially break fall receive whole weight own half-crushed never see honest fellow such rage leap furiously foot seize stick begin beat poor image moment two pausing talk most violent manner upbraid accident indignation subside little whirl idol most profanely give opportunity examine side quite sure never presume take such liberty god little shocked kory-kory s impiety chapter xxiv general information gather festival-personal beauty typees-their superiority inhabitant islands-diversity complexion-a vegetable cosmetic ointment-testimony voyager uncommon beauty marquesans-few evidence intercourse civilized beings-dilapidated musket-primitive simplicity government-regal dignity mehevi unable late festival obtain information many interesting subject much excite curiosity still important event pass add materially general knowledge islander especially strike physical strength beauty display great superiority respect inhabitant neighbour bay nukuheva singular contrast present various shade complexion beauty form surpass see single instance natural deformity observable throng attend revel occasionally notice man scar wound receive battle sometimes very seldom loss finger eye arm attributable same cause exception individual appear free blemish sometimes mar effect perfect form physical excellence merely consist exemption evil nearly individual number might take sculptor s model remember islander derive advantage dress appear naked simplicity nature could avoid compare fine gentleman dandy promenade such unexceptional figure frequented thoroughfare strip cunning artifice tailor stand forth garb eden sorry set round-shouldered spindle-shanked crane-necked varlet would civilized man appear stuffed calf pad breast scientifically cut pantaloon would avail effect would truly deplorable appearance islander strike more forcibly whiteness tooth novelist always compare masticators heroine ivory boldly pronounce tooth typees more beautiful ivory jaw old greybeard much good garnished youth civilized country tooth young middle-aged purity whiteness actually dazzle eye marvellous whiteness tooth ascribe pure vegetable diet people uninterrupted healthfulness natural mode life man instance lofty stature scarcely less six foot height sex uncommonly diminutive early period life human form arrive maturity generous tropical climate likewise deserve mention little creature more thirteen year age particular might regard mere child often see nurse own baby whilst lad less ripening sky would still school here responsible father family first enter typee valley strike mark contrast present inhabitant bay previously leave latter place favourably impress personal appearance male portion population female truly melancholy instance wonderfully pleased apart consideration incline believe exist radical difference two tribe indeed distinct race man merely touch nukuheva bay visit portion island would hardly appear credible diversity present various small clan inhabit diminutive spot hereditary hostility exist age fully account easy assign adequate cause endless variety complexion see typee valley festival notice several young female skin white saxon damsel s slight dash mantling brown mark difference comparative fairness complexion great degree perfectly natural partly result artificial process entire exclusion sun juice papa root find great abundance head valley hold great esteem cosmetic many female daily anoint whole person habitual use whiten beautify skin young girl resort method heighten charm never expose ray sun observance produce little inconvenience few inhabited portion vale shade spread canopy bough may journey house house scarcely deviate direct course never see shadow cast ground papa use suffer remain skin several hour light green colour consequently impart time similar hue complexion can imagine more singular appearance nearly naked damsel immediately application cosmetic look would suppose vegetable unripe state live shade ought place sun ripen islander more less habit anoint woman prefer aker papa man use oil cocoa-nut mehevi remarkably fond mollify entire cuticle ointment sometimes might see whole body fairly reek perfumed oil nut look just emerge soap-boiler s vat undergo process dip tallow-chandlery cause perhaps united frequent bathing extreme cleanliness ascribable great measure marvellous purity smoothness skin exhibit native general prevail tint woman valley light olive style complexion fayaway afford most beautiful example still darker few genuine golden colour swarthy hue agree much previously mention narrative may here observe mendanna discoverer account marquesas describe native wondrously beautiful behold nearly resemble people southern europe first island see mendanna madelena distant nukuheva inhabitant respect resemble dwell island group figueroa chronicler mendanna s voyage say morning land descry spaniard draw shore sally forth rude procession seventy canoe same time many inhabitant female presume make ship swimming add complexion nearly white good stature finely form face body delineated representation fish device old don say come two lad paddle canoe eye fix ship beautiful face most promising animation countenance thing become pilot-mayor quiros affirm life cause much regret leave such fine creature lose country native present feast calabash display few article european dress dispose person own peculiar fashion perceive two piece cotton cloth poor toby bestow youthful guide afternoon enter valley evidently reserve gala day festival render young islander wear very distinguished character small number similarly adorn great value appear place most common most trivial article furnish ample evidence very restrict intercourse hold vessel touch island few cotton handkerchief gay pattern tie neck suffer fall shoulder strip fanciful calico swathe loin nearly see indeed valley few thing kind see european origin see article just allude six musket preserve ti three four similar implement warfare hang house small canvas bag partly fill bullet powder dozen old hatchet-heads edge blunt batter such degree render utterly worthless last seem regard nearly worthless native several time hold throw gesture disgust manifest contempt could soon become unserviceable musket powder bullet hold most extravagant esteem former great age peculiarity exhibit worthy place antiquarian s armoury remember particular hang ti mehevi-supposing matter course able repair it-had put hand purpose clumsy old-fashioned english piece know generally tower hill musket aught know might leave island wallace carteret cook vancouver stock half-rotten worm-eaten lock rusty adapt ostensible purpose old door-hinge threading screw trigger completely wear barrel shake wood such weapon chief desire restore original condition possess accomplishment gunsmith likewise destitute necessary tool reluctantly oblige signify inability perform task unexpected communication mehevi regard moment suspect inferior sort white man know much more typee most laboured explanation matter succeed make understand extreme difficulty task scarcely satisfy apology march superannuated musket huff would longer expose indignity manipulate such unskilful finger illustration mehevi festival fail remark simplicity manner freedom restraint certain degree equality condition manifest native general appear assume arrogant pretension little more slight difference costume distinguish chief native appear mix freely reserve notice wish chief even deliver mild tone receive same immediate obedience elsewhere would accord peremptory command may extent authority chief rest tribe will venture assert see stay valley induced believe matter concern general welfare very limited required degree deference willingly cheerfully yield authority transmit father son doubt effect here elsewhere high birth induce respect obedience particular grade rank exist chief typee could case determine previous feast calabash puzzle particular station assign mehevi important part take occasion convince superior inhabitant valley invariably notice certain degree deference pay see bring contact remember wandering confine limited portion valley sea number distinguished chief reside separately visit marheyo s house festival never see company mehevi feel dispose believe rank might particularly elevate revel bring warrior see individually group different time place mehevi move easy air superiority mistake look hospitable host ti military leader tribe now assume eye dignity royal station striking costume less naturally commanding figure seem indeed give pre-eminence rest tower helmet feather wear raise height surround similarly adorn length luxuriance plume inferior mehevi fact great chiefs-the head clan-the sovereign valley simplicity social institution people could more completely prove fact several week valley daily intercourse mehevi remain time festival ignorant regal character new light now break ti palace-and mehevi king most simple patriarchal nature must allow wholly unattended ceremonious pomp usually surround purple make discovery could avoid congratulate mehevi first take royal protection still continue entertain warmest regard least enable judge appearance future determine pay most assiduous court hope eventually kindness might obtain liberty chapter xxv king mehevi-conduct marheyo mehevi certain delicate matters-peculiar system marriage-number population-uniformity-embalming-places sepulture-funeral obsequies nukuheva-number inhabitant typee-location dwellings-happiness enjoy valley king mehevi goodly sound title bestow foremost man valley hail mehevi king typees long life prosperity tropical majesty sober again loyal burst previously see dance widow little idea matrimonial relation subsist typee soon think platonic affection cultivate sex solemn connexion man wife sure old marheyo tinor seem live quite sociably sometimes observe comical-looking old gentleman dress suit shabby tattooing appear equally home behaviour subsequent discovery enlighten puzzle more else witness typee mehevi suppose confirm bachelor most principal chief rate wife family ought ashamed sure never trouble domestic affair truth mehevi seem president club hearty fellow keep bachelor s hall fine style ti doubt regard child odious incumbrance idea domestic felicity sufficiently show fact allow meddlesome housekeeper turn topsy-turvy snug little arrangement make comfortable dwelling strongly suspect jolly bachelor carry love intrigue maiden tribe appear publicly acknowledge happen pop mehevi three four time romping-in most undignified manner warrior king-with pretty little witch valley live old woman young man house marheyo s appearance mere child noble boy year old bear marvellous resemblance mehevi certainly believe father little fellow triangle face mehevi person damsel moonoony smiled-the young fellow fifteen permanently reside house decidedly good grace too mystery same kind satisfactorily explain second day feast calabashes kory-kory-being determine understanding matters-had course explanation direct attention peculiarity frequently mark many female principally mature age matronly appearance consist right hand left foot most elaborately tattoo rest body wholly free operation art exception minutely dot lip slight mark shoulder previously refer comprise sole tattooing exhibit fayaway common young girl age hand foot thus embellish accord kory-kory distinguishing badge wedlock social highly commendable institution know people answer indeed same purpose plain gold ring worn fairer spouse kory-kory s explanation subject time studiously respectful presence female thus distinguish never venture indulge slight approach flirtation number further insight peculiar domestic custom inmate valley measure severity scruple convince deceive least conclusion regular system polygamy exist islander most extraordinary nature plurality husband wife solitary fact speak volume gentle disposition male population able learn particular ceremony observe form marriage contract incline think must very simple nature perhaps mere pop question term might follow immediate nuptial alliance rate tedious courtship unknown valley typee male considerably outnumber female hold true many island polynesia reverse case most civilized country girl first woo win very tender age stripling household reside mere frolic affection formal engagement contract time first love little subsided second suitor present grave year carry boy girl own habitation disinterested generous-hearted fellow now wed young couple-marrying damsel lover same time-and three thenceforth live harmoniously many turtle hear man civilized country rashly marry large family wife idea place people marry supplementary husband infidelity side very rare man more wife wife mature year less two husband sometimes three such instance frequent marriage tie may appear indissoluble separation occasionally happen take place produce unhappiness precede bickering simple reason ill-used wife hen-pecked husband oblige file bill chancery obtain divorce stand way separation matrimonial yoke sit easily lightly typee wife live very pleasant sociable term husband whole wedlock know typees seem more distinct endure nature usually case barbarous people existence scriptural injunction increase multiply seem indifferently attend never see large family arithmetical step-ladder progression often meet home never know more two youngster live same home seldom even number woman very plain anxiety nursery seldom disturb serenity soul never see valley score little tag apron-string bread-fruit leaf usually wear rear occasion remark never see ordinary sign place sepulture valley circumstance attribute time living particular part forbidden extend ramble considerable distance sea think probable typees desirous remove sight evidence mortality prompt taste rural beauty may charming cemetery situate shadowy recess base mountain nukuheva two three large quadrangular pi-pis heavily flag enclose regular stone wall shade hide view interlace branch enormous tree point burial-places body understand deposit rude vault flagging suffer remain disinter could more strange gloomy aspect place lofty tree throw dark shadow rude block stone stranger look would discern none ordinary evidence place sepulture stay valley none inmate accommodating die bury order gratify curiosity regard funeral rite reluctantly oblige remain ignorance reason believe observance typees matter same tribe island will here relate scene chance witness nukuheva young man die daybreak house beach send ashore morning see good deal preparation make obsequies body neatly wrap new white tappa lay open shed cocoa-nut bough bier construct elastic bamboo ingeniously twist support two foot ground large cane plant uprightly earth two female dejected appearance watch side plaintively chant beat air large grass fan whiten pipe-clay dwelling-house adjoin numerous company assemble various article food prepare consumption two three individual distinguish head-dress beautiful tappa wear great number ornament appear officiate master ceremony noon entertainment fairly begin tell would last whole two following day exception mourn corpse seem dispose drown sense late bereavement convivial indulgence girl deck savage finery dance old man chant warrior smoke chat young lusty sex feast plentifully seem enjoy pleasantly could wedding islander understand art embalming practice such success body great chief frequently preserve many year very house die see three visit bay tior envelop immense fold tappa face expose hang erect side dwelling stretch bier bamboo open elevated temple seem consecrate memory head enemy kill battle invariably preserve hang trophy house conqueror acquaint process use believe fumigation principal agency employ remain see present appearance ham suspend time smoky chimney return dead living late festival draw reason believe whole population vale consequently enable make estimate regard number imagine two thousand inhabitant typee number could good adapt extent valley valley nine mile length may average breadth house distribute wide interval whole extent principally head vale village house stand here shadow grove scatter bank winding stream golden-hued bamboo side gleam white thatch form beautiful contrast perpetual verdure embower road kind valley labyrinth footpath twist turn thicket end chapter xxvi social condition general character typees seem rogue kind typee dark night native sleep securely worldly wealth house door never fasten disquieting idea theft assassination never disturb islander repose own palmetto-thatching sit own bread-fruit none molest alarm padlock valley answer purpose still community good long spear elegantly carve highly polish belong warmoonoo-it handsome old marheyo greatly prizes-it most valuable article belong owner see lean cocoa-nut tree grove find seek here sperm-whale tooth grave cunning devices-it property kurluna most precious damsel s ornament estimation price ruby hang dental jewel cord braided bark girl s house valley door leave open inmate bathe stream much respect such matter hold typee land valley joint property inhabitant parcel certain number land proprietor allow everybody roam much please never could ascertain rate musty parchment title-deed none island inclined believe inhabitant hold broad valley fee simple nature yesterday see kory-kory hie arm long pole stand ground knock fruit topmost bough tree bring home basket cocoa-nut leaf to-day see islander know reside distant part valley self-same thing sloping bank stream number banana tree often see score two young people make merry foray great golden cluster bear different part vale shout tramp churlish old curmudgeon could owner grove bread-fruit tree gloriously yellow bunche banana say will perceive vast difference personal property real estate valley typee individual course more wealthy example ridge-pole marheyo s house bend weight many huge packet tappa long couch lay mat place seven deep tinor range bamboo cupboard-or place may called-a goodly array calabash wooden trencher now house just grove marheyo s occupy ruaruga quite furnish three moderate-sized package swinge overhead two layer mat calabash trencher numerous tastefully stain carve ruaruga house-not pretty sure-but just commodious marheyo s suppose wish vie neighbour s establishment could very little trouble short constitute chief difference perceivable relative wealth people typee live great harmony will give instance fraternal feeling day return kory-kory accustomed visit ti pass little opening grove side attendant inform afternoon build dwelling bamboo least hundred native bring material ground carrying hand two cane form side slender rod habiscus string palmetto leaf roof contribute work united easy even indolent labour entire work complete sunset islander employ erect tenement remind colony beaver work sure hardly silent demure wonderful creature mean diligent tell truth somewhat incline lazy perfect tumult hilarity prevail work unitedly seem actuate such instinct friendliness truly beautiful behold single female take part employment degree consideration ever-adorable sex hold man be-as philosopher affirm-a just criterion degree refinement people may truly pronounce typees polish community sun shone religious restriction taboo alone woman valley allow possible indulgence nowhere lady more assiduously court nowhere appreciate contributor high enjoyment nowhere more sensible power different condition many rude nation woman make perform work ungallant lord master lie bury sloth gentle sex valley typee exempt toil-if toil might called-that even tropical climate never distil drop perspiration light household occupation manufacture tappa platting mat polishing drinking-vessel employment pertain woman even resemble pleasant avocation fill elegant morning leisure fashionable lady home occupation slight agreeable giddy young girl very seldom engage indeed wilful care-killing damsel averse useful employment many spoil beauty range groves-bathed stream-danced-flirted-played manner mischievous prank pass day merry thoughtless happiness whole stay island never witness single quarrel slight degree approach even dispute native appear form household member bind tie strong affection love kindred much perceive seem blend general love treat brother sister hard tell actually relate blood let suppose overdraw picture let urge hostility tribe foreigner hereditary feud carry fellow-islanders mountain fact contradict apparent discrepancy easily reconcile many legendary tale violence wrong event pass eye people teach look white man abhorrence cruel invasion country porter alone furnish ample provocation can sympathize spirit prompt typee warrior guard pass valley point levelled spear standing beach turn green home hold bay intruding european origin enmity particular clan neighbour tribe can confidently speak will say foe aggressor will endeavour palliate conduct surely evil passion must find vent good expend stranger alien bosom community dwell many polished country civil contention domestic enmity prevalent same time most atrocious foreign war wage much less guilty islander three sin chargeable least criminal reader will ere long reason suspect typees free guilt cannibalism will perhaps charge admire people odious crime chargeable enormity character horrible usually describe accord popular fiction crew vessel shipwreck barbarous coast eat alive many dainty joint uncivil inhabitant unfortunate voyager lure smile treacherous bay knock head outlandish war-clubs serve preliminary dressing truth horrific improbable account many sensible well-informed people will believe cannibal exist place book voyage purport give account same shelf blue beard jack giant-killer implicitly credit most extravagant fiction firmly believe people world taste deprave would infinitely prefer single mouthful material humanity good dinner roast beef plum pudding here truth love centrally locate again find two extreme cannibalism certain moderate extent practise several primitive tribe pacific body slain enemy alone horrible fearful custom immeasurably abhor condemn still assert indulge respect humane virtuous chapter xxvii fish parties-mode distribute fish-midnight banquet-timekeeping tapers-unceremonious style eat fish instance social kindly disposition typees more forcibly evinced manner conduct great fishing party four time stay valley young man assemble full moon excursion generally absent forty-eight hour lead believe open sea distance bay polynesian seldom use hook line always employ large well-made net most ingeniously fabricate twisted fibre certain bark examine several spread dry beach nukuheva resemble very much own seine think very nearly durable south sea islander passionately fond fish none can more inhabitant typee could comprehend seldom seek water state time fishing party form occasion always look forward small degree interest absence whole population place ferment talk pehee pehee fish fish time expect return vocal telegraph put operation-the inhabitant scatter length valley leap rock tree shout delight thought anticipated treat soon approach party announce general rush man beach remain ti order get matter readiness reception fish bring taboo groves immense package leaf suspend pole carry shoulder two man present ti occasion sight most interesting package arrive lay row verandah building open fish quite small generally size herring variety colour one-eighth whole being reserve use ti remainder divide numerous small package immediately despatch direction remote part valley arrive destination turn portion equally distribute various house particular district fish strict taboo distribution complete seem effect most impartial manner operation system man woman child vale same time partaking favourite article food remember party arrive midnight unseasonableness hour repress impatience islander carrier despatch ti see hurry direction deep grove individual precede boy bear flame torch dry cocoa-nut bough time time replenish material scatter path wild glare enormous flambeau light startling brilliancy innermost recess vale see move rapidly canopy leaf savage shout excited messenger sound news approach answer side strange appearance naked body see gloomy background produce altogether effect mind shall long remember same occasion kory-kory awaken dead hour night sort transport communicate intelligence contain word pehee perni fish come happen remarkably sound refresh slumber could imagine information defer morning indeed feel very much incline fly passion box valet s ear second thought get quietly house little interested move illumination beheld old marheyo receive share spoil immediate preparation make midnight banquet calabash poee-poee fill brim green bread-fruit roast huge cake amar cut sliver bamboo lay immense banana leaf supper light several native taper hold hand young girl taper most ingeniously make nut abounding valley call typees armor closely resemble common horse-chestnut shell break content extract whole number string pleasure long elastic fibre traverse branch cocoa-nut tree taper eight ten foot length perfectly flexible end hold coil light nut burn fitful bluish flame oil contain exhaust ten minute burn become ignite ash former knock cocoa-nut shell keep purpose primitive candle require continual attention must constantly hold hand person employ mark lapse time number nut consume easily learn count bit tappa distribute regular interval string grieve state distress fact inhabitant typee habit devour fish much same way civilized being would eat radish more previous preparation eat raw scale bone gill fish hold tail head introduce mouth animal disappear rapidity would first nearly lead imagine launch bodily throat raw fish shall forget sensation first see island beauty devour oh heaven fayaway could contract vile habit first shock subside custom grow less odious eye soon accustom sight let imagine lovely fayaway habit swallow great vulgar-looking fish oh beautiful small hand would clasp delicate little golden-hued love fish eat elegantly innocently naples biscuit ala raw fish can say fayaway eat more ladylike manner girl valley rome roman hold good proverb typee make point typees thus eat poee-poee walk garb strike simplicity repose community couch many thing conformity peculiar habit farthest way conformity several occasion regale raw fish remarkably tender quite small undertaking disagreeable main few trial positively begin relish subject slight operation knife previously make repast chapter xxviii natural history valley-golden lizards-tameness birds-mosquitoes-flies-dogs-a solitary cat-the climate-the cocoa-nut tree-singular mode climb it-an agile young chief-fearlessness children-too-too cocoa-nut tree-the bird valley curious-looking dog valley dog big hairless rat smooth shine speckle hides-fat side very disagreeable face whence could come indigenous production region firmly convinced indeed seem aware interloper look fairly ashamed always try hide dark corner plain enough feel home vale-that wish ugly country must come scurvy cur abhorrence good death fact occasion intimate propriety canine crusade mehevi benevolent king would consent hear very patiently finish shake head tell confidence taboo animal make fortune lord mayor whittington shall never forget day lie house noon everybody else fast asleep happen raise eye meet big black spectral cat sit erect doorway look frightful goggling green orb monstrous imp torment olden saint unfortunate person sight animal time insufferable annoyance thus constitutionally averse cat general unexpected apparition particular utterly confound little recover fascination glance start cat flee embolden rush house pursuit disappear time see valley get can imagine just possible might escape ship nukuheva vain seek information subject native none see animal appearance remain mystery day few animal meet typee none look more interest beautiful golden-hued specie lizard measure perhaps five inch head tail most gracefully proportion number creature see bask sunshine thatching house multitude hour day show glittering side run frolic spear grass race troop tall shaft cocoa-nut tree remarkable beauty little animal lively way claim admiration perfectly tame insensible fear frequently seat ground shady place heat day would completely overrun brush arm would leap perhaps hair try frighten gently pinch leg would turn protection very hand attack bird also remarkably tame happen see perch branch reach arm advance fly immediately wait quietly look could touch take wing slowly less alarm presence would seem desirous remove path salt less scarce valley very place birding remember uninhabited island gallipagos bird alight outstretched arm mate chirp adjoining tree tameness shock similar occurrence selkirk impart most exquisite thrill delight experience somewhat same pleasure behold bird lizard valley show confidence kindliness man numerous affliction european entail native south seas accidental introduction enemy repose ruffler even tempers-the mosquito sandwich islands two three society group now thrive colony insect promise ere long supplant altogether aboriginal sand-fly sting buzz torment end year incessantly exasperate native materially obstruct benevolent labour missionary grievous visitation typees wholly exempt place unfortunately degree supply occasional presence minute specie fly stinging productive little annoyance tameness bird lizard compare fearless confidence insect will perch eye-lash roost disturb force way hair cavity nostril fancy resolve explore very brain occasion inconsiderate yawn number hover never repeat act half-dozen dart open compartment begin walk ceiling sensation dreadful involuntarily close mouth poor creature envelop inner darkness must consternation stumble palate precipitate gulf rate charitably hold mouth open least five minute view afford egress straggler none avail opportunity wild animal kind island decide native such mountain interior present eye silent solitude unbroken roar beast prey enliven few token even minute animated existence venomous reptile snake description find valley company marquesan natives weather afford topic conversation can hardly say vicissitude rainy season true bring frequent shower intermit refresh islander bind expedition rise couch morning never solicitous peep see sky look ascertain quarter wind blow always sure fine day promise few genial shower hail pleasure never remarkable weather island time immemorial experience america still continue call forth wonder conversational exclamation elderly citizen even occur eccentric meteorological change elsewhere surprise valley typee ice-cream would never render less acceptable sudden frost would picnic party defer account inauspicious snowstorm day follow day unvarying summer sunshine whole year long tropical month june just melt july genial climate cause cocoa-nut flourish invaluable fruit bring perfection rich soil marquesas borne aloft stately column more hundred foot ground would seem first inaccessible simple native indeed slender smooth soar shaft single limb protuberance kind assist mount present obstacle overcome surprising agility ingenuity islander might suppose indolence would lead patiently await period ripened nut slowly part stem fall ground certainly would case young fruit encase soft green husk incipient meat adhere jelly-like pellicle side contain bumper most delicious nectar chiefly prize least twenty different term express many progressive stage growth nut many reject fruit altogether particular period growth incredible may appear seem able ascertain hour two still more capricious taste gather heap nut age ingeniously tap will first sip fastidiously delicate wine-bibber experiment glass hand dusty demijohn different vintage young man more flexible frame comrade perhaps more courageous soul way walk trunk cocoa-nut tree seem little less miraculous look act experience curious perplexity child feel behold fly move foot uppermost ceiling will endeavour describe way narnee noble young chief sometimes perform feat particular gratification preliminary performance must also record signify desire pluck young fruit particular tree handsome savage throw sudden attitude surprise feign astonishment apparent absurdity request maintain position moment strange emotion depict countenance soften humorous resignation will look wistfully tufted top tree stand tip-toe strain neck elevate arm endeavour reach fruit ground stand defeat childish attempt now sink earth despondingly beat breast well-acted despair start foot throw head raise hand schoolboy catch fall ball continue moment two expectation fruit toss good spirit tree-top turn wildly fit despair scamper distance thirty forty yard here remain awhile eye tree very picture misery moment receiving flash inspiration rush again clasp arm trunk elevate little press sol foot close tree extend leg nearly horizontal body become double arch hand hand foot foot rise earth steady rapidity aware gain cradle embower nest nut boisterous glee fling fruit ground mode walk tree practicable trunk decline considerably perpendicular always case perfectly straight shaft tree lean angle thirty degree less active man many child valley method climb take broad stout piece bark secure end ankle foot thus confine extend apart space little more twelve inch leave contrivance greatly facilitate act climb band press tree closely embrace yield pretty firm support arm clasp trunk regular interval sustain body foot draw nearly yard time corresponding elevation hand immediately succeed way see little child scarcely five year age fearlessly climb slender pole young cocoa-nut tree hang perhaps fifty foot ground receive plaudit parent clap hand encourage mount still high think first witness exhibition would nervous mother america england say similar display hardihood child lacedemonian nation might approve most modern dame would hysteric sight top cocoa-nut tree numerous branch radiate side common centre form sort green wave basket leaflet just discern nut thickly cluster lofty tree look big ground bunche grape remember adventurous little fellow-too-too rascal s name-who build sort a�rial baby-house picturesque tuft tree adjoin marheyo s habitation use spend hour rustling branch shout delight time strong gust wind rush mountain side sway fro tall flexible column perch hear too-too s musical voice sound strangely ear great height beheld peep leafy covert always recall mind dibdin s lines s sweet little cherub sit aloft look life poor jack birds-bright beautiful birds-fly valley typee see perch aloft immovable bough majestic bread-fruit tree gently sway elastic branch omoo skim palmetto-thatching bamboo hut pass spirit wing shadow grove sometimes descend bosom valley gleam flight mountain plumage purple azure crimson white black gold bill tint bright bloody-red jet black ivory white eye bright sparkling sail air starry throng ala spell dumbness all-there single warbler valley know sight bird generally minister gladness always oppress melancholy dumb beauty hover whilst walk look steady curious eye foliage incline fancy know gaze stranger commiserate fate chapter xxix professor fine arts-his persecutions-something tattoo tabooing-two anecdote illustration latter-a few thought typee dialect stroll kory-kory pass border thick growth bush attention arrest singular noise enter thicket witness first time operation tattoo perform islander behold man extend flat ground forced composure countenance evident suffer agony tormentor bent work world stone-cutter mallet chisel hand hold short slender stick point shark s tooth upright end tap small hammer-like piece wood thus puncture skin charge colour matter instrument dip cocoa-nut shell contain fluid place ground prepare mix vegetable juice ash armor candle-nut always preserve purpose savage spread piece soiled tappa great number curious black-looking little implement bone wood use various division art few terminate single fine point very delicate pencil employ give finishing touch operating more sensitive portion body case present instance present several point distribute line somewhat resemble tooth saw employ coarser part work particularly pricking straight mark present point dispose small figure place body single blow hammer make leave indelible impression observe few handle mysteriously curve intend introduce orifice ear view perhaps beat tattoo tympanum altogether sight strange instrument recall mind display cruel-looking mother-of-pearl-handled thing see velvet-lined case elbow dentist artist time engage original sketch subject venerable savage tattooing become somewhat fade age need few repair accordingly merely employ touch work old master typee school delineated human canvas part operate eyelid longitudinal streak adorn kory-kory cross countenance victim spite effort poor old man sundry twitching screwing muscle face denote exquisite sensibility shutter window soul now repaint artist heart callous army surgeon continue performance enliven labour wild chant tap merrily woodpecker deeply engage work observe approach enjoy unmolested view operation choose attract attention soon perceive suppose seek professional capacity seize hold paroxysm delight eagerness begin work give understand altogether mistake view could exceed grief disappointment recover seem determine credit assertion grasp implement flourish fearful vicinity face imaginary performance art moment burst admiring exclamation beauty design horrify bare thought render hideous life wretch execute purpose struggle get kory-kory turn traitor stand besought comply outrageous request reiterate refusal excited artist get overwhelm sorrow lose noble opportunity distinguish profession idea engraft tattoo white skin fill painter s enthusiasm again again gaze countenance fresh glimpse seem add vehemence ambition know extremity might proceed shudder ruin might inflict figurehead now endeavour draw attention hold arm fit desperation sign commence operation reject compromise indignantly still continue attack face short would satisfy forefinger sweep feature lay border parallel band encircle countenance flesh fairly crawl bone last wild terror indignation succeed break three savage flee old marheyo s house pursue indomitable artist run implement hand kory-kory last interfered draw chase incident open eye new danger now feel convinced luckless hour disfigure such manner never more face return countryman even opportunity offer apprehension greatly increase desire king mehevi several inferior chief now manifest tattoo pleasure king first signify three day casual encounter karky artist heaven imprecations shower karky doubtless plot conspiracy countenance would never rest diabolical purpose accomplish several time meet various part valley invariably descry come run mallet chisel flourish face long begin object would make king first express wish make know utter abhorrence measure work such state excitement absolutely stare amazement evidently surpass majesty s comprehension sober-minded sensible individual could entertain least possible objection beautify operation soon repeat suggestion meeting repulse show symptom displeasure obduracy third time renew request plainly perceive must visage ruin screw courage sticking point declare willingness arm tattoo just wrist shoulder majesty greatly please proposition congratulate thus compromise matter intimate thing course face first undergo operation fairly drive despair utter ruin face divine poet call would perceive satisfy inexorable mehevi chief infernal karky bottom consolation afford choice pattern perfect liberty face span three horizontal bar fashion serving-man s many oblique stripe slant true courtier choose model style royalty might wear sort freemason badge countenance shape mystic triangle would none king most earnestly impressed mind choice wholly unrestricted last see unconquerable repugnance cease importune savage hardly day pass subject annoying request last existence become burden pleasure previously enjoy longer afford delight former desire escape valley now revive additional force fact soon learn augment apprehension whole system tattooing find connect religion evident resolve make convert decoration chief seem necessary exercise most elaborate pencilling inferior native look daub indiscriminately house-painter s brush remember fellow pride hugely great oblong patch place high always remind man blister spanish fly stick shoulder frequently meet hollow eye tattoo two regular square visual organ remarkably brilliant gleam forth setting couple diamond insert ebony convinced tattooing religious observance still nature connection superstitious idolatry people point could never obtain information still more important system taboo always appear inexplicable marked similarity identity religious institution most polynesian island exist mysterious taboo restrict use great less extent strange complex arrangement remarkable system several case meet individual reside year island pacific acquire considerable knowledge language altogether unable give satisfactory account operation situate typee valley perceive hour effect all-controlling power least comprehend effect indeed wide-spread universal pervade most important minute transaction life savage short live continual observance dictate guide control action being several day enter valley salute least fifty time twenty-four hour talismanic word taboo shriek ear gross violation provision unconsciously guilty day arrival happen hand tobacco toby head native sit start sting adder whole company manifest equal degree horror simultaneously scream taboo never again perpetrate similar piece ill-manners indeed forbid canon good breeding mandate taboo always easy perceive wherein contravene spirit institution many time call order may use phrase could life conjecture particular offence commit day stroll secluded portion valley hear musical sound cloth-mallet little distance turn path conduct few moment house half-dozen girl employ make tappa operation frequently witness handle bark various stage preparation present occasion female intent occupation look talk gaily few moment resume employment regard awhile silence carelessly pick handful material lie proceed unconsciously pick apart thus engage suddenly startle scream whole boarding-school young lady just point hysteric leap idea see score happar warrior perform anew sabine atrocity find confront company girl drop work stand start eye swell bosom finger point horror think venomous reptile must conceal bark hold hand begin cautiously separate examine whilst horrify girl redouble shriek wild cry frightened motion actually alarm throw tappa rush house same instant clamour cease seize arm point broken fibre just fall grasp scream ear fatal word taboo subsequently find fabric engage making peculiar kind destined wear head female stage manufacture guard vigorous taboo interdict whole masculine gender even much touch frequently walk grove observe bread-fruit cocoa-nut tree wreath leaf twine peculiar fashion trunk mark taboo tree fruit even shadow cast ground consecrate presence same way pipe king bestow render sacred eye native none could prevail smoke bowl encircle woven band grass somewhat resemble turk head occasionally work handle whip-stalks similar badge braid wrist royal hand mehevi soon conclude operation pronounce taboo occur shortly toby s disappearance first moment enter valley native treat uniform kindness suppose conduct ascribe fact receive sacred investiture capricious operation taboo least remarkable feature enumerate would impossible black hogs-infants certain age-women interesting situation-young man operation tattoo face on-and certain part valley continuance shower-are alike fence operation taboo witness striking instance effect bay tior visit place occur few day leave ship occasion worthy captain form party most insatiable sportsman outward bind pitch cape horn use sit taffrail keep steward load three four old fowling-piece would bring albatross cape pigeon jay petrel diver marine fowl follow chatter wake sailor strike aghast impiety attribute forty day beat horrid headland sacrilegious slaughter inoffensive bird tior evince same disregard religious prejudice islander previously show superstition sailor hear considerable number fowl valley-the progeny cock hen accidentally leave english vessel strictly taboo fly wild state-he determine break restraint death accordingly provide most formidable-looking gun announce landing beach shoot noble cock crow prove own funeral dirge limb adjoining tree taboo shriek affright savage oh hang taboo say nautical sportsman talk taboo marine bang piece again come victim native run scamper grove horror-struck enormity act afternoon rocky side valley rang successive report superb plumage many beautiful fowl ruffle fatal bullet french admiral large party glen doubt native tribe small dispirited would inflict summary vengeance man thus outrage most sacred institution contrive annoy little thirst exertion skipper direct step stream savage follow little distance perceive object rush force bank-his lip would pollute weary last seek enter house might rest awhile mat inmate gather tumultuously door deny admittance coax bluster turn vain native intimidate appease final resort oblige call boat s crew pull term most infernal place step lucky honour departure salute stone hand exasperated tiors way neighbour island ropo kill few week previously nearly similar offence master three crew k can determine approach certainty power impose taboo consider slight disparity condition islanders-the very limited inconsiderable prerogative king chiefs-and loose indefinite function priesthood most hardly distinguish rest countryman wholly loss look authority regulate potent institution impose to-day withdraw to-morrow operation case perpetual sometimes restriction affect single individual-sometimes particular family-sometimes whole tribe few instance extend merely various clan single island inhabitant entire group illustration latter peculiarity may cite law forbid female enter canoe-a prohibition prevail northern marquesas islands word taboo use more signification sometimes use parent child exercise parental authority forbid perform particular action oppose ordinary custom islander expressly prohibit say taboo typee language very difficult acquire bear close resemblance polynesian dialect show common origin duplication word lumee lumee poee poee muee muee peculiar feature more annoying different sense same word employ various meaning certain connection make matter more puzzle brisk lively little word oblige servant poor family perform sort duty instance-one particular combination syllable express idea sleep rest recline sit lean thing anyways analogous thereto particular meaning show chiefly variety gesture eloquent expression countenance chapter xxx strange custom islanders-their chanting peculiarity voice-rapture king first hear song-a new dignity confer author-musical instrument valley-admiration savage behold pugilistic performance-swimming infant-beautiful tress girls-ointment hair sadly discursive already must still entreat reader s patience string attempt order few odds end thing hitherto mention curious peculiar typees singular custom observe old marheyo s domestic establishment often excite surprise night retire inmate house gather mat squat haunch universal practice islander would commence low dismal monotonous chant accompany voice instrumental melody produce two small half-rotten stick tap slowly pair hold hand person present thus would employ hour two sometimes longer lie gloom wrap farther end house could avoid look spectacle suggest unpleasant reflection flicker ray armor nut just serve reveal savage lineament dispel darkness hover sometimes fall kind doze awake suddenly midst doleful chanting eye would fall wild-looking group engage strange occupation naked tattooed limb shaven head dispose circle tempted believe gaze set evil being act work frightful incantation meaning purpose custom practise merely diversion religious exercise sort family prayer never could discover sound produce native occasion most singular description actually present never would believe such curious noise could produce human being savage generally impute guttural articulation always case especially inhabitant polynesian archipelago labial melody typee girl carry ordinary conversation give musical prolongation final syllable sentence chirp word liquid bird-like accent singularly please man quite harmonious utterance excite subject would work sort wordy paroxysm description rough-sided sound project mouth force rapidity absolutely astonishing savage remarkably fond chanting still appear idea singing least art practise nation never shall forget first time happen roar stave presence noble mehevi stanza bavarian broom-seller typean majesty court gaze amazement display preternatural faculty heaven deny king delight verse chorus fairly transport solicitation sing again again could more ludicrous vain attempt catch air word royal savage seem think screw feature face end nose might possibly succeed undertaking fail answer purpose end give console listen repetition sound fifty time previous mehevi s make discovery never aware nightingale now promote place court minstrel capacity perpetually call officiate stick drum musical instrument typees might appropriately denominate nasal flute somewhat long ordinary fife make beautiful scarlet-coloured reed four five stop large hole end latter hold just left nostril nostril close peculiar movement muscle nose breath force tube produce soft dulcet sound vary finger run random stop favourite recreation female fayaway greatly excel awkward such instrument may appear fayaway s delicate little hand most graceful see young lady act torment guitar string neck couple yard blue ribbon engaging singing mean possess divert royal mehevi easy-going subject afford more pleasure see attitude pugilistic encounter native soul enough stand man allow hammer own personal gratification king necessitate fight imaginary enemy invariably make knock superior prowess sometimes sorely batter shadow retreat precipitately group savage follow rush deal blow right left would disperse direction much enjoyment mehevi chief noble art self-defence appear regard peculiar gift white man make little doubt suppose army european draw provide else bony fist stout heart set column pummel word command day company kory-kory repair stream purpose bathing observe woman sit rock midst current watch lively interest gambol first take uncommonly large specie frog sport water attract novelty sight wade spot sit could hardly credit evidence sense behold little infant period birth could extend many day paddle just rise surface hatch existence bottom occasionally delighted parent reach hand little thing utter faint cry strike tiny limb would sidle rock moment clasp mother s bosom repeat again again baby remain stream minute time twice make wry face swallow mouthful water choked spluttered point strangling such time mother snatch process scarcely mention oblige eject fluid several week afterward observe woman bring child stream regularly day cool morning evening treat bath wonder south sea islander amphibious race thus launch water soon see light convince natural human being swim duck civilized community many able-bodied individual die many drown kitten occurrence most trivial accident long luxuriant glossy tress typee damsels often attract admiration fine head hair pride joy woman s heart express will providence twist crown head coil build great tower comb pin plaster head sleek shiny fold permit flow shoulder natural ringlet always pride owner glory toilette typee girl devote much time dressing hair redundant lock bathe sometimes five six time day hair carefully dry sea invariably wash fresh water anoint highly-scented oil extract meat cocoa-nut oil obtain great abundance follow very simple process large vessel wood hole perforate bottom fill pounded meat expose ray sun oleaginous matter exudes fall drop aperture wide-mouthed calabash place sufficient quantity thus collect oil undergo purifying process pour small spherical shell nut moo-tree hollow receive nut hermetically seal resinous gum vegetable fragrance green rind soon impart oil delightful odour lapse few week exterior shell nut become quite dry hard assume beautiful carnation tint open find two-thirds full ointment light yellow colour diffuse sweet perfume elegant little odorous globe would place even toilette queen merit preparation hair undeniable imparts superb gloss silky fineness chapter xxxi apprehension evil-frightful discovery-some remark cannibalism-second battle happars-savage spectacle-mysterious feast-subsequent disclosure time casual encounter karky artist life absolute wretchedness day pass persecute solicitation native subject odious operation tattoo importunity drive wild feel easily might work will regard else take head still behaviour islander kind faraway quite engaging kory-kory devoted mehevi king just gracious condescend now three month valley nearly could estimate grow familiar narrow limit wandering confine begin bitterly feel state captivity hold could freely converse could communicate thought could sympathize suffering thousand time think much more endurable would lot toby still leave alone thought terrible still grief power appear compose cheerful know manifest uneasiness desire escape frustrate object period unhappy frame mind painful malady labouring-after completely subsided-began again show symptom violent add calamity nearly unman recurrence complaint prove powerful remedial application hope cure futile reflect just elevation bind medical relief need impossible avail thought misery wretched situation circumstance evince savage nature being mercy augment fearful apprehension consume occurrence happen time affect most powerfully already mention ridge-pole marheyo s house suspend number package envelop tappa many often see hand native content examine presence three package hang very nearly place lie remarkable appearance often excite curiosity several time ask kory-kory show content servitor particular accede wish always refuse gratify day return unexpectedly ti arrival seem throw inmate house great confusion seat mat line extend roof floor immediately perceive mysterious package purpose inspection evident alarm savage betrayed fill foreboding evil uncontrollable desire penetrate secret jealously guard effort marheyo kory-kory restrain force way midst circle just catch glimpse three human head party hurriedly envelop covering take three distinctly see state perfect preservation slight glimpse seem subject smoking operation reduce dry hard mummy-like appearance present two long scalp-lock twist ball crown head same way individual worn life sunken cheek render more ghastly row glistening tooth protrude lip socket eyes-filled oval bit mother-of-pearl shell black spot centre-heightened hideousness aspect two three head islander third horror white man quickly remove sight still glimpse enough convince could mistake gracious god dreadful thought enter mind solve mystery perhaps solve fate lose companion might reveal shock spectacle just witness long tear fold cloth satisfy awful doubt labour recover consternation throw fatal package hoist aloft more swing head native now gather tumultuously labour convince just see head three happar warrior slain battle glaring falsehood add alarm reflect observe package swinge elevation toby s disappearance could recover composure horrible apprehension dispel discover enough fill present state mind most bitter reflection plain see last relic unfortunate wretch must massacre beach savage perilous trading adventure describe alone murder stranger overcome gloom shudder idea subsequent fate inanimate body might meet same doom reserve was destine perish him-like perhaps devour head preserve fearful memento event imagination run riot horrid speculation feel certain bad possible evil would befall misgiving studiously conceal islander full extent discovery make assurance typees often give never eat human flesh convince such case long time valley witness indicate existence practice begin hope event very rare occurrence spare horror witness stay ala hope soon destroy singular fact account cannibal tribe seldom receive testimony eye-witness revolting practice horrible conclusion always derive second-hand evidence european else admission savage degree become civilize polynesian aware detestation european hold custom invariably deny existence craft peculiar savage endeavour conceal trace story week discovery content mysterious package happen ti war-alarm sound native rush arm sally resist second incursion happar invader same scene again repeat occasion hear least fifteen report musket mountain time skirmish last hour two termination loud p�ans chant valley announce approach victor stand kory-kory lean railing pi-pi await advance tumultuous crowd islander emerge wild clamour neighbour grove midst march four man precede regular interval eight ten foot pole corresponding length extend shoulder shoulder lash thong bark three long narrow bundle carefully wrap ample covering freshly pluck palm-leaves tack sliver bamboo here green winding-sheet might see stain blood warrior carry frightful burden display naked limb similar sanguinary mark shaven head foremost deep gash clot gore flow wound remain dry patch savage seem sink weight bear bright tattooing body cover blood dust inflamed eye roll socket whole appearance denote extraordinary suffering exertion sustain powerful impulse continue advance throng wild cheer seek encourage three man mark arm breast several slight wound somewhat ostentatiously display four individual most active late encounter claim honour bear body slain enemy ti such conclusion draw own observation could understand explanation kory-kory give royal mehevi walk side hero carry hand musket barrel suspend small canvas pouch powder grasp short javelin hold regard fierce exultation javelin wrest celebrated champion happars ignominiously flee pursue foe summit mountain short distance ti warrior wounded head prove narmonee totter forward two three step fall helplessly ground catch end pole shoulder place own excited throng islander surround person king dead body enemy approach spot stand brandish rude implement warfare many bruise break utter continual shout triumph crowd draw opposite ti set watch proceeding most attentively scarcely halt servitor leave side instant touch arm propose return marheyo s house object surprise kory-kory reiterate request unusual vehemence manner still refuse comply retreat importunity press feel heavy hand lay shoulder turn encounter bulky form mow-mow one-eyed chief just detach crowd mount rear pi-pi stand cheek pierce point spear wound impart still more frightful expression hideously tattooed face already deform loss eye warrior utter syllable pointed fiercely direction marheyo s house kory-kory same time present desire mount decline offer intimate willingness withdraw move slowly piazza wonder could cause unusual treatment few minute consideration convince savage celebrate hideous rite connexion peculiar custom determine present descend pi-pi attend kory-kory occasion show usual commiseration lameness seem anxious hurry walk place pass noisy throng time completely environ ti look fearful curiosity three package now deposit ground doubt content still thick covering prevent actually detect form human body morning shortly sunrise same thundering sound awaken sleep second day feast calabash assure savage eve celebrate fully believe horrible solemnity inmate house exception marheyo son tinor assume gala dress depart direction taboo groves anticipate compliance request still view test truth suspicion propose kory-kory accord usual custom morning take stroll ti positively refuse renew request evince determination prevent divert mind subject offer accompany stream accordingly bathe come house surprise find inmate return lounge mat usual drum still sound grove rest day spend kory-kory fayaway wander part valley situate opposite direction ti much look building hide view intervene tree distance more mile attendant would exclaim taboo taboo various house stop find many inhabitant recline ease pursue light occupation unusual forward perceive single chief warrior ask several people hoolah hoolah feast uniformly answer question manner imply intend mehevi narmonee mow-mow kolor womonoo kalow run desire make comprehend meaning name principal chief short strengthen suspicion regard nature festival now celebrate amount certainty nukuheva frequently inform whole tribe never present cannibal banquet chief priest now observe agree account sound drum continue intermission whole day fall continually ear cause sensation horror unable describe following day hear none noisy indication revelry conclude inhuman feast terminate feel kind morbid curiosity discover ti might furnish evidence take place propose kory-kory walk proposition reply point finger newly-risen sun zenith intimate visit must defer noon shortly hour accordingly proceed taboo groves soon enter precinct look fearfully quest memorial scene lately act appear usual reach ti find mehevi few chief recline mat give friendly reception allusion kind make recent event refrain obvious reason refer stay short time take leave pass piazza previously descend pi-pi observe curiously carve vessel wood considerable size cover place same material resemble shape small canoe surround low railing bamboo top scarcely foot ground vessel place present position last visit conclude must connexion recent festival prompt curiosity could repress pass raise end cover same moment chief perceive design loudly ejaculate taboo taboo slight glimpse suffice eye fall disordered member human skeleton bone still fresh moisture particle flesh cling here kory-kory little advance attract exclamation chief turn time witness expression horror countenance now hurry point same time canoe exclaiming rapidly puarkee puarkee pig pig pretend yield deception repeat word several time acquiesce say savage deceive conduct unwilling manifest displeasure could now remedied take further notice occurrence immediately leave ti night lie awake revolve mind fearful situation place last horrid revelation now make full sense condition rush mind force never experience think desponding slight prospect escape person seem possess ability assist stranger marnoo would return valley permit hold communication seem cut source hope remain passively await fate store thousand time endeavour account mysterious conduct native conceivable purpose thus retain captive could object treat such apparent kindness cover treacherous scheme design hold prisoner able pass day narrow valley deprive intercourse civilized being separate friend home hope remain french could long defer visit bay permanently locate troop valley savage could length time conceal existence reason suppose spare such event occurred-an event might postpone hundred different contingency chapter xxxii stranger again arrive valley-singular interview him-attempt escape-failure-melancholy situation-sympathy marheyo marnoo marnoo pemi such welcome sound fall ear ten day event relate precede chapter more approach stranger herald intelligence operate magic again able converse own language resolve hazard concert scheme desperate rescue condition now become insupportable draw remember many misgiving inauspicious termination former interview enter house watch intense anxiety reception meet inmate joy appearance hail lively pleasure accost kindly seat side enter conversation native soon appear occasion intelligence importance communicate inquire whence last come reply pueearka native valley intend return same day strike could reach valley protection might easily thence reach nukuheva water animate prospect plan hold disclose few brief word stranger ask could accomplish heart sink broken english answer could never effect kannaka let nowhere say taboo stay plenty moee-moee sleep plenty ki-ki eat plenty whihenee young girl oh very good place typee suppose bay come hear typee white man afraid typee white man come word distressed belief again relate circumstance descend valley seek enlist sympathy behalf appeal bodily misery endure listen impatience cut short exclaim passionately hear talk more kannaka get mad kill too see want speak see-ah mind-you get kill eat hang head happar kannaka now listen-but talk more see way night kannaka moee-moee sleep run away-you come pueearka speak pueearka kannaka-he harm you-ah take canoe nukuheva run ship more word enforce vehemence gesture can describe marnoo start side immediately engage conversation chief enter house would idle attempt resume interview peremptorily terminate marnoo evidently little dispose compromise own safety rash endeavour ensure mine plan suggest strike might possibly accomplish resolve act speedily possible accordingly arise depart accompany native house view carefully note path would take leave valley just leap pi-pi clasp hand look significantly exclaim now see tell you-ah good so-ah die moment wave spear adieu islander follow route conduct defile mountain lie opposite happar side soon sight mode escape now present avail continually surround savage could stir house attend even hour devote slumber slight movement make seem attract notice share mat spite obstacle determine forthwith make attempt prospect success necessary least two hour start islander discover absence such facility alarm spread valley familiar course inhabitant intricacy grove could hope lame feeble ignorant route secure escape advantage also night alone could hope accomplish object adopt utmost precaution entrance marheyo s habitation low narrow opening wicker-work front passage conceivable reason could devise always close household retire rest draw heavy slide compose dozen more bit wood ingeniously fasten seizing sinnate inmate choose noise occasion remove rude door awaken everybody else more occasion remark islander nearly irritable more civilized being similar circumstance difficulty thus place way determine obviate following manner would get boldly course night draw slide issue house pretend object merely procure drink calabash always stand dwell corner pi-pi re-entering would purposely omit close passage trust indolence savage would prevent repair neglect would return mat wait patiently again asleep would steal forth take route pueearka illustration midnight arose drew slide very night follow marnoo s departure proceed put project execution midnight imagine arise draw slide native just expect start ask arware poo awa tommo tommo wai water laconically answer grasp calabash hear reply sink again minute two return mat anxiously await result experiment savage turn restlessly appear resume slumber rejoice stillness prevail rise again couch hear slight rustling-a dark form intercept doorway-the slide draw individual return mat sad blow might arouse suspicion islander make attempt night reluctantly oblige defer several time repeat same man�uvre little success pretence withdraw house allay thirst kory-kory suspect design part else prompt desire please regularly evening place calabash water side even inauspicious circumstance again again renew attempt valet always rise determine remove observation present oblige abandon attempt endeavour console idea mode might effect escape shortly marnoo s visit reduce such state extreme difficulty could walk even assistance spear kory-kory formerly oblige carry daily stream hour hour warm part day lie mat nearly doze careless ease remain awake gloomily ponder fate appear now idle resist think love friend thousand thousand mile savage island hold captive-when reflect dreadful fate would conceal hope defer might continue await return long inanimate form blend dust valley could repress shudder anguish vividly impressed mind minute feature scene meet view long day suffering sorrow request mat always spread directly face door opposite little distance hut bough marheyo building gentle fayaway kory-kory lay would leave awhile uninterrupted repose take strange interest slight movement eccentric old warrior alone stillness tropical mid-day would pursue quiet work sit shade weave leaflet cocoa-nut branch roll knee twisted fibre bark form cord tie thatching tiny house frequently suspend employment notice melancholy eye fix would raise hand gesture expressive deep commiseration move slowly would enter tip-toe fearful disturb slumbering native take fan hand would sit sway gently fro gaze earnestly face just pi-pi dispose triangle entrance house three magnificent bread-fruit tree moment can recall mind slender shaft graceful inequality bark eye accustom dwell day day midst solitary musing strange inanimate object will twine affection especially hour affliction even now bustle stir proud busy city dwell image three tree seem come vividly eye actually present still feel soothing quiet pleasure watching hour hour topmost bough wave gracefully breeze chapter xxxiii escape nearly three week elapse second visit marnoo must more four month enter valley day noon whilst profound silence mow-mow one-eyed chief suddenly appear door lean forward lie directly face say low tone toby pemi ena toby arrive here gracious heaven tumult emotion rush startling intelligence insensible pain distract leap foot call wildly kory-kory repose side startle islander spring mat news quickly communicate moment make way ti kory-kory surround excited savage could comprehend particular mow-mow rehearse auditor proceed long-lost companion arrive boat just enter bay tidings make most anxious carry sea untoward circumstance prevent meeting would consent continue course royal abode approach mehevi several chief show piazza call loudly come soon approach endeavour make understand sea meet toby king object motion kory-kory bring house vain resist few moment find ti surround noisy group engage discuss recent intelligence toby s name frequently repeat couple violent exclamation astonishment seem remain doubt regard fact arrival fresh report bring shore betray lively emotion frenzy hold state suspense passionately besought mehevi permit proceed companion arrive feel presentiment own fate decide again again renew petition mehevi regard fixed serious eye length yield importunity reluctantly grant request accompany fifty native now rapidly continue journey few moment transfer urge bearer forward earnest entreaty thus hurry forward doubt truth information receive cross mind alive overwhelming idea chance deliverance now afford jealous opposition savage could overcome prohibit approach sea whole stay valley always associate idea escape toby too indeed voluntarily desert must effect flight sea now draw indulge hope never feel evident boat enter bay see little reason doubt truth report bring companion time gain elevation look eagerly hope behold midst excited throng violent gesture wild cry appear influence excitement strong own now borne rapid trot frequently stoop head avoid branch cross path never cease implore carry accelerate already swift pace manner proceed four five mile meet party twenty islander accompany ensue animated conference impatient delay occasion interruption beseech man carry proceed loiter companion kory-kory run side inform three fatal word news prove false-that toby arrived toby owlee permi heaven know state mind body sustain agony intelligence cause news altogether unexpected trust fact might make know arrive beach foresee course savage would pursue yield thus entreaty might give joyful welcome long-lost comrade now know arrive would oblige turn anticipation too correct spite resistance make carry house spot leave mat shortly several accompany ti detach proceed direction sea remained-among marheyo mow-mow kory-kory tinor-gathered dwelling appear await return convinced strangers-perhaps own countrymen-had cause enter bay distract idea vicinity reckless pain suffer heed assurance islander boat beach start foot endeavour gain door instantly passage block several man command resume seat fierce look irritated savage admonish could gain force entreaty alone could hope compass object guide consideration turn mow-mow chief present much habit see carefully conceal real design try make comprehend still believe toby arrive shore besought allow forward welcome repeat assertion companion see pretend turn deaf ear urge solicitation eloquence gesture one-eyed chief appear unable resist seem indeed regard froward child wish heart oppose force must consequently humour speak few word native retreat door immediately pass house here look earnestly kory-kory hitherto faithful servitor nowhere see unwilling linger even single instant moment might important motion muscular fellow take surprise angrily refuse turn result third attempt unsuccessful immediately perceive induced mow-mow grant request native conduct strange manner evident chief give liberty continue progress sea suppose deprive mean reach convince determination retain captive become desperate insensible pain suffer seize spear lean project eaves house support resume path swept dwelling surprise suffer proceed alone native remain front house engage earnest conversation moment become more loud vehement unspeakable delight perceive difference opinion arise two party short form consequently divide counsel chance deliverance proceed hundred yard again surround savage still heat argument appear moment would come blow midst tumult old marheyo come side shall never forget benevolent expression countenance place arm shoulder emphatically pronounce expressive english word teach home understand mean eagerly express thanks fayaway kory-kory side weep violently old man twice repeat command son could bring obey take again one-eyed chief oppose overrule seem own party proceed onwards never shall forget ecstacy feel first hear roar surf breaking beach long see flashing billow opening tree oh glorious sight sound ocean rapture hail familiar friend time shout crowd beach distinctly audible blended confusion sound fancy could distinguish voice own countryman reach open space lie grove sea first object meet view english whale-boat lie bow point shore few fathom distant man five islander dress short tunic calico first impression very act pull bay exertion come too late soul sink second glance convince boat hang keep surf moment hear own name shout voice midst crowd look direction sound perceive indescribable joy tall figure karakoee oahu kannaka often dolly lie nukuheva wear green shooting-jacket gilt button give officer reine blanche_-the french flag-ship-and always see dress now remember kannaka frequently tell person taboo valley island sight such moment fill heart tumult delight karakoee stand edge water large roll cotton-cloth throw arm hold two three canvas bag powder hand grasp musket appear proffer several chief turn disgust offer seem impatient presence vehement gesture wave boat command depart kannaka still maintain ground perceive seek purchase freedom animate idea call loudly come reply broken english islander threaten pierce spear stir foot time still advance surround dense throng native several hand more javelin threateningly point still perceive clearly many least friendly look irresolute anxious still thirty yard karakoee farther progress prevent native compel sit ground still retain hold arm din tumult now become tenfold perceive several priest spot evidently urge mow-mow chief prevent departure detestable word roo-ne roo-ne hear repeat thousand time day now shout side still see kannaka continue exertion favour-that boldly debate matter savage strive entice display cloth powder snap lock musket say appear augment clamour seem bent drive sea remember extravagant value place people article offer exchange indignantly reject see new proof same fixed determination purpose manifest regard despair reckless consequence exert strength shake free grasp hold spring foot rush karakoee rash attempt nearly decide fate fearful might slip several islander now raise simultaneous shout press karakoee menace furious gesture actually force sea appal violence poor fellow stand nearly waist surf endeavour pacify length fearful would fatal violence beckon comrade pull take boat agonizing moment think hope end new contest arise two party accompany shore blow strike wound give blood flow interest excite fray leave marheyo kory-kory poor dear fayaway cling sob convulsively see now never moment clasp hand look imploringly marheyo move now deserted beach tear old man s eye kory-kory attempt hold soon reach kannaka anxiously watch movement rower pull dare edge surf give parting embrace fayaway seem speechless sorrow instant find safe boat karakoee side tell rower give way marheyo kory-kory great many woman follow water determine mark gratitude could show give article bring ransom hand musket kory-kory would fain take hold throw roll cotton old marheyo point poor fayaway retire edge water sit disconsolate beach tumble powder-bags young lady vastly willing take distribution occupy ten second boat full way kannaka exclaim loudly consider useless throw valuable property clear movement notice several native still suspend conflict engage boat fifty yard shore mow-mow six seven warrior rush sea hurl javelin weapon pass quite close desirable wound man pull gallantly soon reach spear progress extremely slow blow strong shore tide see karakoee steer boat give many look jutting point bay pass minute two departure savage form different group remain perfectly motionless silent enraged chief show gesture resolve course would take shout loudly companion point tomahawk headland set full speed direction follow thirty native several priest yell roo-ne roo-ne very top voice intention evidently swim headland intercept course wind freshen minute right tooth chop angry sea difficult row still chance seem favour come hundred yard point active savage already dash water fear five minute time score infuriated wretch doom seal savage feeble swimmer civilized country more formidable antagonist water land trial strength native pull oar bent again crowd swimmer shoot water roughness fearful rapidity time reach headland savage spread right course rower get knife hold ready tooth seize boat-hook aware succeed intercept would practise man�uvre prove fatal many boat s crew sea would grapple oar seize hold gunwale capsize boat entirely mercy few breathless moment discern mow-mow athletic islander tomahawk tooth dash water foam again instant would seize oar even moment feel horror act commit time pity compunction true aim exert strength dash boat-hook strike just throat force downwards time repeat blow see rise surface wake boat never shall forget ferocious expression countenance savage reach boat seize gunwale knife rower maul wrist force quit hold minute past safety strong excitement thus keep now leave fall faint arm karakoee circumstance connect most unexpected escape may very briefly state captain australian vessel distress man remote sea put nukuheva order recruit ship s company single man obtain barque get weigh board karakoee inform disappointed englishman american sailor detain savage neighbour bay typee offer supply suitable article traffic undertake release kannaka gain intelligence marnoo indebted escape proposition accede karakoee take five tabooed native nukuheva again repair barque few hour sail part island throw main-top-sail aback right entrance typee bay whale-boat man tabooed crew pull head inlet ship lie await return event ensue already detail little more remain relate reach julia lift side strange appearance remarkable adventure occasion lively interest attention bestow humanity could suggest such state reduce three month elapse recover health mystery hang fate friend companion toby never clear still remain ignorant succeed leave valley perish hand islander sequel contain story toby note.-the author typee more two year south seas escape valley recount last chapter time return home foregoing narrative publish little thought time would mean reveal existence toby long give lose prove story escape supply natural sequel adventure such now add volume relate author toby morning comrade leave relate narrative accompany large party native carry fruit hog purpose traffic report spread boat touch bay proceed settled part valley number join side run animated cry pathway excited whole party eager toby gain beach much could keep make valley ring shout hurry swift trot advance pause now flourish weapon urge rest forward presently come place path cross bend main stream valley here strange sound come grove islander halt mow-mow one-eyed chief strike heavy lance hollow bough tree signal alarm now hear shout happar happar warrior tilt spear brandish air woman boy shout pick stone bed stream moment two mow-mow two three chief run grove din increase tenfold now think toby fray unarmed beseech young man domicile marheyo loan spear refuse youth roguishly tell weapon very good typee white man could fight much good fist merry humour young wag seem share rest spite warlike cry gesture everybody caper laugh funny thing world await flight score two happar javelin ambush thicket comrade vain try make meaning good number native separate rest run grove side now keep perfectly still await result little mow-mow stand advance motion come stealthily scarcely rustle leaf thus creep ten fifteen minute now pause listen toby mean relish sort skulking fight want begin good time just prowl thick wood terrific howl burst side volley dart stone fly path enemy see still more surprising single man drop pebble fall leaf hail moment s pause typees wild shriek fling covert spear hand toby behind-hand come get skull break stone animate old grudge bear happars first dash break way underbush try wrest spear young chief shout battle sudden ceased wood still death moment party leave mysteriously rush bush tree united rest long merry peal laughter sham toby quite breath excitement much incensed make fool turn whole affair concert particular benefit precise view would hard tell comrade more enrage boy s play consume much time moment might precious perhaps partly intend very purpose lead think native start again observe seem great hurry last distance toby think never would get sea two man come run regular halt ensue follow noisy discussion toby s name often repeat make more more anxious learn beach vain now try push forward native hold few moment conference end many run path direction water rest surround toby entreat moee sit rest additional inducement several calabash food bring now place ground open pipe also light toby bridle impatience awhile last sprang foot dash forward again soon overtake again surround further detention permit sea come bright green space grove water close shadow happar mountain path see wind sight gorge sign boat beheld tumultuous crowd man woman midst earnestly talk comrade advance person come forward prove stranger old grizzled sailor toby frequently see nukuheva live easy devil-may-care life household mowanna king name jimmy fact royal favourite good deal say master s council wear manilla hat sort tappa morning gown sufficiently loose negligent show verse song tattoo chest variety spirited cut native artist part body sport fishing-rod hand carry sooty old pipe slung neck old rover retire active life reside nukuheva time-he could speak language reason frequently employ french interpreter arrant old gossip too come canoe ship bay regale crew choice little morsel court scandal-such instance shameful intrigue majesty happar damsel public dancer feasts-and relate incredible tale marquesas generally remember particular tell dolly's crew prove literally cock-and-bull story two natural prodigy say island old monster hermit marvellous reputation sanctity repute famous sorcerer live den mountain hide world great pair horn grow temple reputation piety horrid old fellow terror island report come retreat man-hunting dark night anonymous paul pry too come mountain get peep den find full bone short most unheard-of monster prodigy jimmy tell young son chief just turn ten enter holy order superstitious countryman think especially intend priesthood fact comb head rooster still more wonderful relate boy pride strange crest actually endow cock s voice frequently crow peculiarity return toby moment see old rover beach run native follow form circle welcome shore jimmy tell know run ship typees indeed urge mowanna come valley visit friend bring royal master exceedingly anxious share reward hold capture assure toby indignantly spurn offer astonished comrade little entertain least idea white man visit typees sociably jimmy tell such case seldom come bay scarcely beach priest valley way connect old tattooed divine nukuheva friend taboo say sometimes employ come bay engage fruit ship lie nukuheva fact now very errand accord own account just come mountain way happar noon day fruit would heap stack beach readiness boat intend bring bay jimmy now ask toby wish leave island-if ship want man lie harbour would glad take see board very day say toby can leave island comrade leave valley would let come let now fetch cross mountain reply jimmy even get beach better let stay to-morrow will bring nukuheva boat will never say toby come now let get here rate yield impulse moment start hurry valley hardly turn dozen hand lay learn could step vain fight would hear stir beach cut heart unexpected repulse toby now conjure sailor alone jimmy reply mood typees would permit same time afraid offer harm little toby think good reason suspect very jimmy heartless villain art just incite native restrain act must old sailor know too native would never consent leave want get toby alone purpose make plain comrade now know still struggle islander jimmy again come warn irritate say make matter worse become enraged tell might happen last make toby sit broken canoe pile stone ruinous little shrine support four upright paddle front partly screen net fishing party meet come sea offering lay image smooth black stone spot jimmy say strictly taboo would molest come stay shadow old sailor begin speak very earnestly mow-mow chief rest form circle taboo place look intently toby talk cease now jimmy just tell presently come comrade old woman seat canoe typee mortarkee say mortarkee muee say toby ask nukuheva nod plaintive wail eye fill tear rise leave old woman sailor say wife age king small inland valley communicate deep pass country typees inmate two valley relate blood know same name old woman typee valley day now three chief son visit kinsman old king s wife leave jimmy again come toby tell just talk whole matter native course follow would allow valley harm would certainly come remain much longer beach say nukuheva now overland to-morrow will bring tommo call water promise carry sea early morning will delay say toby desperately will leave way must escape hope exclaim sailor leave here beach soon will carry valley will look sea again many oath swear would nukuheva day would sure very morning know will bring beach to-morrow will to-day say toby sailor many reason mixed mysterious custom islander none wiser indeed conduct especially prevent return valley absolutely unaccountable add else bitter reflection old sailor might possibly deceive again think leave alone native mean jimmy might least hope procure relief might savage act strangely hurry somewhere return even remain perhaps would let valley thus perplexed poor comrade know courageous spirit use now seat broken canoe-the native group distance eye more more fixedly get late say jimmy stand rest nukuheva can cross happar country night see come will depend will escape help say toby last heavy heart will trust come shadow little shrine cast long look valley now keep close side say sailor let move quickly tinor fayaway here appear kind-hearted old woman embrace toby s knee give way flood tear fayaway hardly less move speak few word english learn hold three finger him-in many day would return last jimmy pull toby crowd call young typee stand young pig arm three start mountain tell come again say old fellow laugh begin ascent ll wait long time toby turn see native motion-the girl wave tappa adieu man spear last figure enter grove arm raise three finger spread heart smite native last consent going might least really count speedy return probably supposing indeed tell come valley object leave procure medicine need jimmy also must tell comrade oblige start perilous journey nukuheva look absence two inseparable friend sure guarantee s return own supposition strange conduct still mystery see sort taboo man say sailor time silently follow path lead mountain mow-mow make present pig here man carry will right happar nukuheva long stay safe just will to-morrow tommo cheer rely will see morning ascent mountain very difficult owe sea island ridge comparatively low path too fine short time three stand summit two valley foot white cascade mark green head typee valley first catch toby s eye marheyo s house could easily trace jimmy lead way ridge toby observe valley happars extend inland typees account mistake enter latter valley path lead mountain soon see follow party short time fairly happar valley now say jimmy hurry taboo man wife bay show two here come house say lived-which close base mountain shady nook grove quite furious find empty-the lady soon make appearance tell truth welcome jimmy quite cordially toby very inquisitive report arrival spread happars begin assemble become evident appearance white stranger mean deem wonderful event neighbour valley old sailor bid wife prepare eat must nukuheva dark meal fish bread-fruit banana accordingly serve party regale mat midst numerous company happars put many question jimmy toby toby look sharply anxious recognise fellow give wound still suffer fiery gentleman handy spear delicacy seem keep view certainly sight would add inducement make stay valley afternoon lounger happar politely urge toby spend few day feast come decline young typee stick jimmy shadow lively dog tribe now meek lamb never open mouth eat happars look queerly more civil seem desirous take abroad show valley typee cajole way many yard would remove jimmy taboo would powerless would hard tell probably know fraction promise red cotton handkerchief else keep secret poor fellow undertake ticklish journey toby could ascertain never happen island-punch-arva-was bring conclusion repast pass shallow calabash now comrade seat happar house begin feel more troubled leave indeed sad feel talk valley want jimmy escort mountain sailor would listen way divert thought press drink arva know narcotic nature refuse jimmy say would mixed would convert innocent beverage would inspirit rest journey last induced drink effect just sailor predict spirit rise gloomy thought leave old rover now begin reveal true character hardly suspect time get ship say will surely give poor fellow save short leave house make toby promise would give five spanish dollar succeed get part wage advance vessel toby engage reward still soon deliverance accomplish little start again accompany many native valley take steep path head lead nukuheva here happars pause watch ascend mountain group bandit-looking fellow shake spear cast threatening glance poor typee heart heel seem much light come look gain height more way lead time several ridge cover enormous fern last enter wooded tract here overtake party nukuheva native arm carry bundle long pole jimmy seem know very stop awhile talk wee-wees people nukuheva call monsieur party pole king mowanna s man order gather ravine ally french leave fellow trudge load toby companion now push forward again sun already low west come valley nukuheva side bay highland slope sea man-of-war still lie harbour toby look strange event happen recently seem dream soon descend beach find jimmy s house dark here receive welcome nukuheva wife refreshment shape cocoa-nut milk poee-poee enter canoe typee course paddle whale-ship anchor shore vessel want man own sail time captain profess great pleasure see toby think exhaust appearance must unfit duty agree ship comrade soon arrive toby beg hard armed boat typee rescue promise jimmy captain would hear tell patience sailor would faithful word too demand five silver dollar jimmy captain unwilling give toby insist now begin think jimmy might mere mercenary would sure prove faithless pay accordingly give money take care assure again soon bring would receive still large sum sunrise day jimmy typee start two ship s boat man tabooed native toby course eagerness sailor tell would spoil hard oblige remain evening watch descry boat turn headland enter bay strain eye think see descend mast distract grapple jimmy strike deck shout voice startle tommo old fellow falter soon recover could soothe assure prove impossible get shore morning assign many plausible reason add early morrow visit bay again french boat find beach-as time certainly expect to-he would march right valley carry hazard again refuse allow toby accompany now situate toby sole dependence present jimmy fain comfort could old sailor tell morning satisfaction see french boat start jimmy to-night will see think toby many long day pass see tommo again hardly boat sight captain come forward order anchor weigh sea vain toby s raving disregard come sail set ship fast leave land oh say meeting sleepless night mine often start hammock dream upbraid leave island little more relate toby leave vessel new zealand further adventure arrive home less two year leave marquesas always think dead-and reason suppose too more strange meeting store make toby s heart light appendix author volume arrive tahiti very day iniquitous design french consummate induce subordinate chief absence queen ratify artfully-drawn treaty virtually depose menace caress employ occasion pounders peep port-hole frigate principal argument adduce quiet scruple more conscientious islander piratical seizure tahiti woe desolation result create great sensation least america cause proceeding english sandwich islands transaction more grossly misrepresent event occur arrival lord george paulet oahu residence four month honolulu metropolis group author confidence englishman much employ lordship great author s astonishment arrival boston autumn read distorted account fabrication produce united state violent outbreak indignation english deem mere act justice gallant officer briefly state leading circumstance connect event question needless rehearse abuse time previous spring heap british resident especially captain charlton britannic majesty s consul-general native authority sandwich islands high favour imbecile king time dr judd sanctimonious apothecary-adventurer kindred influential spirit animate inveterate dislike england ascendancy junta ignorant design methodist elder council half-civilised king rule absolute sway nation just poise barbarism civilisation expose peculiarity relation foreign state unusual difficulty precisely calculate impart healthy tone policy government last matter bring such extremity iniquitous maladministration affair endurance further insult injury part british consul long borne captain charlton insultingly forbidden leave island clandestinely withdraw arrive valparaiso confer rear-admiral thomas english commander-in-chief pacific station consequence communication lord george paulet despatch admiral carysfort frigate inquire correct alleged abuse arrive destination send first lieutenant ashore letter king couch term utmost courtesy solicit honour audience messenger deny access majesty paulet coolly refer dr judd inform apothecary invest plenary power treat reject insolent proposition lordship again address king letter renew previous request encounter repulse justly indignant treatment pen third epistle enumerate grievance redress demand compliance requisition penalty immediate hostility government now oblige act artful stroke policy decide despicable councillor king entrap sympathy rouse indignation christendom majesty make intimate british captain could conscientious ruler beloved people comply arbitrary demand lordship deprecation horror war tender acceptance provisional cession island subject result negotiation pending london paulet bluff straight-forward sailor take king word preliminary arrangement enter administration hawaiian affair same firm benignant spirit mark discipline frigate render idol ship s company soon endear nearly order islander king chief feudal sway common people laboriously seek perpetuate missionary adviser regard proceeding most vigilant animosity jealous grow popularity unable counteract endeavour assail reputation abroad ostentatiously protest act appeal oriental phrase wide universe witness compassionate unparalleled wrongs heedless idle clamour lord george paulet address task reconcile difference foreign resident remedy grievance promote mercantile interest ameliorating lie power condition degrade native iniquity bring light instantly suppress too numerous here record instance may mention will give idea lamentable misrule poor islander subject know law sandwich island subject most capricious alteration confound idea right wrong mind native produce most pernicious effect case mischief more plainly descernible continually shift regulation concern licentiousness time most innocent freedom sex punish fine imprisonment revocation statute follow most open undisguised profligacy happen period paulet s arrival connecticut blue law least three week steadily enforce consequence fort honolulu fill great number young girl confine penance slip virtue paulet first unwilling interfere regulation reference solely native eventually prevalence certain report induce institute strict inquiry internal administration general kekuanoa governor island oahu pillar hawaiian church captain fort soon ascertain number young female employ day work intend benefit king night smuggle rampart fort-which side directly overhang sea-and convey stealth board such vessel contract general supply daybreak return quarter own silence regard secret excursion purchase small portion wage iniquity place hand kekuanoa vigour law concern licentiousness period enforce enable general monopolise great measure detestable trade engage consequently flow coffers-and say government also-considerable sum money indeed lamentable fact principal revenue hawaiian government derive fine levy licence take vice prosperity link government people become virtuous authority would become poor present indication little apprehension entertain score five month date cession dublin frigate carry flag rear-admiral thomas enter harbour honolulu excitement sudden appearance produce shore prodigious three day arrival english sailor haul red cross fly height fort hawaiian colour again display same staff same moment long pounders punchbowl hill open iron throat triumphant reply thunder five man-of-war harbour king kammahammaha iii surround splendid group british american officer unfurl royal standard assemble thousand subject attract impose military display foreigner flock witness formal restoration island ancient ruler admiral sanction proceeding subaltern bring authority term remove necessity act long provisional cession event make occasion riotous rejoicing king principal chief easily secure display enthusiasm inferior order remit time accustomed severity law royal proclamation english hawaiian placard street honolulu post more populous village group majesty announce loving subject re-establishment throne call celebrate break moral legal religious restraint ten consecutive day time law land solemnly declare suspend happen honolulu ten memorable day will forget spectacle universal broad-day debauchery exhibit beggar description native surround island flock honolulu hundred crew two frigate opportunely let loose many demon swell heathenish uproar give crowning flourish scene sort polynesian saturnalia deed too atrocious mention noon-day open street islander catch very act steal foreigner take fort aggrieved party suffer immediately large retain steal property-kekuanoa inform white man sardonic grin law hannapa tie history ten day reveal true colour character sandwich islander furnish eloquent commentary result flow labour missionary freed restraint severe penal law native man plunge voluntarily specie wickedness excess utter disregard decency plainly show school seem submission new order thing reality depraved vicious such event produce america general outbreak indignation spirited high-minded paulet first man fearless discharge duty awaken senseless clamour narrow-minded suspicion blind proper appreciation measure unusual exigency may render necessary needless add british cabinet never idea appropriate island furnish sufficient vindication act lord george paulet receive unqualified approbation own government hour great body hawaiian people invoke blessing head look gratitude time liberal paternal sway diffuse peace happiness
