# Supplementary material for: A Complex Network Approach to Stylometry
Source: PLoS One. 2015 Aug 27;10(8):e0136076. doi: 10.1371/journal.pone.0136076 (PMC4552030; doi:10.1371/journal.pone.0136076)
Supplement: S1 File — (ZIP) [file pone.0136076.s001.zip › style_dataset/cg60.txt]

usually turn well either like right people wrong people town alfred want invest father hotel advance enough money build large place tempt offer father would hadn mother fear debt anyone even alfred alpert spite well like people careful alfred mother opinion sharp little good true one people afraid alfred brother lew know know two store one margaretville one fleischmanns set partnership dissolve separate everything friendly except come harry young brother alfred good deal old harry treat like son harry decide stay business lew instead go alfred alfred look decision betrayal day never speak harry lew lew two boy mort jimmy six mile town become ocean alperts become family stranger time go everybody get old become fifteen sixteen twenty still tessie alpert sit porch rose hair alfred get rich sick diabetes spring year take bed tessie alfred find didn know like two stranger store marriage alfred leave nothing hold together tessie everybody think strong woman strong alfred lean alfred force bed tessie leave front porch store sit home rock rocker live room star window rose still hair tessie could nothing alfred couldn cook clean make comfortable instead wait alfred get good take care spring life alfred alpert sickroom death alfred know remember point window say wish could live see another spring wouldn alfred begin put affair order go like man put thing storage father like alfred much constant visitor one day alfred tell decide leave everything father wise man ask know alfred like want leave something let trinket nothing else leave everything wouldn favor father tell didn want see daughter involve lawsuit didn want alfred leave trouble would alfred understand alfred get sick stay home doctor want hospital near one forty mile away kingston day alfred leave home fleischmanns give conviction lifetime send meltzer butcher want friend rabbi meltzer know come solemnly walk back alfred house without word pass u enter house silence walk alfred room close door behind sit wait watch tessie alpert hadn move say word keep star window minute nothing hear meltzer voice quiet calm strong start kaddish prayer dead could hear alfred voice word behind meltzer like counterpoint punctuate sob sorrow resignation finality rhythm prayer end life end hope wondering would ever another beginning meltzer stay alfred door open come alfred dress trip hospital car wait alfred lean meltzer stop minute look tessie didn turn away window alfred nod little nod go door outside brother harry wait come say good alfred walk past without word get car harry run side car alfred sit look beg speak alfred look straight ahead car begin move harry run cry alfred alfred speak car move alfred look straight ahead harry follow car reach main road turn towards kingston stand watch go sight go visit alfred kingston hospital time first time go ask bring water flagler well water remind first day mountain come next time fill five jug bring hospital think ever get drink jug stay hospital water happen water evaporate disappear come back earth rain maybe another well another stream another alfred alpert write mr banks always call banks butcher leave town shop pass meltzer scholar become automatically meltzer butcher meltzer boarder banks family come fleischmanns directly boat bring america russia learned man gentle soul fill knowledge bible talmud know whyfores wherefore weak weak therefores banks butcher take meltzer scholar apprentice make clear man learn must able quote commentaries talmud order live meltzer learn new trade banks supply town hotel meat banks family wife daughter son daughter lilly good friend mine always hope someday meltzer would find live house didn seem hard thing sad reality lilly life fact meltzer didn love never satisfy wishful thinking banks butcher hard master hard father man didn seem know difference live flesh family hang carcass stock trade treat equal indifference equal contempt perhaps little sympathetic side beef hang silently hook lilly banks become friend opposite everything positive pole negative home live reaction warmth kindness harsh reality father lilly whole family seem apology mr banks brother karl gentle soul mother quiet woman say little hard probe eye every rude word mr banks family five apology every chance get leave hotel visit lilly free bind duty even coming meltzer lighten clean glass display case butcher shop help brother scrub cut table wire brush mop floor put new sawdust floor help check outgoing order chore finish allow whatever freedom could find help lilly store game deadly seriousness life want help could find time play lilly allow help could little hour escape work finish would walk road past butcher shop take u along side stream run north away town people wood past nothingness graveyard lilly prefer loneliness walk would like town busyness people always follow lilly peace silent unstaring road wasn hard understand lilly fine lovely girl people didn know gawky badly dress kid whose arm long whose leg little bony hip boy loose walk remind string bead stroll street kind cross eye shock unexpected unexpected lilly walk head bend mark friendship look face accept cross eye accept childishness childishness compare grown understanding life punishment yet undisclosed sin almost age fifteen twelve felt life look forward lilly felt much necessary go walk lilly brother would 
