# Supplementary material for: A Complex Network Approach to Stylometry
Source: PLoS One. 2015 Aug 27;10(8):e0136076. doi: 10.1371/journal.pone.0136076 (PMC4552030; doi:10.1371/journal.pone.0136076)
Supplement: S1 File — (ZIP) [file pone.0136076.s001.zip › style_dataset/cg61.txt]

turn century precise two decade preceeding follow mark great change history early english scholarship bottom change great stride forward technical equipment technical standard historian archaeology example contribution frederick haverfield reginald smith various volume victoria county histories raise discipline status antiquarian pastime valuable single tool early english historian publication e leeds archaeology anglo settlements student present organize synthesis archaeological data know true archaeology also true place study value place reconstruction early english history long recognize place fact extensively utilize purpose time camden onwards without precise knowledge germanic philology however debatable whether use often source confusion error anything else even nineteenth century accomplish philologist kemble guest lead seem ludicrous error failure recognize modern form place name necessarily result logical philological development therefore publication j round settlement south east saxons w stevenson dr guest english conquest south britain scientific basis place study establish diplomatic another area dawn twentieth century mark beginning modern standard scholarship although important achievement nineteenth century scholar field textual criticism advance striking case archaeology place editorial principle lay stevenson great edition asser crawford charters distinct improvement upon predecessor remain unimproved upon today sum say technique standard present day origin turn century particularly establishment archaeology place study scientific basis immediately pertinent saxon shore almost inevitably first result technological revolution reaction method many case conclusion oxford school stubbs freeman particularly green regarding nature anglo conquest britain even century tide reaction set charles plummer introduction note splendid edition bede voice early doubt concerning elaborate superstructure raise slim foundation afford traditional narrative conquest plummer fact coin much quote remark mr green indeed write present landing saxons watch every step subsequent progress sir henry howorth write put firmly lappenburg tradition attack veracity west saxon annals early present century w h stevenson continue attack savage article guest following vary degree scepticism shore h chadwick thomas hodgkin f g beck ferdinand lot could begin article subtitle la conquete de la grande par les saxons word il est difficile aujourd d de illusion sur la valeur du recit traditionnel de la conquete de la grande also worthy note lot cite kemble lappenberg favor article would seem wheel turn full circle fact modern scholarly opinion main retreat way back destructive scepticism first half nineteenth century although one meet occasional extremist like zachrisson recently arthur wade majority scholar take middle position extreme scepticism gullibility admit bede gildas nennius anglo chronicles infallible guide early english history guest freeman green think as r hodgkin remark critical method nineteenth century shatter picturesque narrative hand consensus opinion use caution conjunction type evidence native source still provide valid rough outline english settlement southern britain as sir charles oman say longer fashionable declare say nothing certain old english origin therefore one way kemble lappenberg vindicate conclusion concerning untrustworthiness west saxon annals confuse chronology bede unreliability early position anglo genealogy mythological element contain nennius mostly accept nevertheless another way modern historian still labor vineyard oxford school catastrophic concept anglo invasion rather kemble gradualist approach dominate field despite rejection traditional account many point detail late still possible postulate massive comparatively sudden begin ca influx germans type invasion point course issue become complicate development unforeseen lappenberg kemble however much disagreement late victorians method britain germanized agree end result complete extinction previous celtic population civilization begin practical purpose frederick seebohm english village community scholar reckon theory involve institutional agrarian continuity roman anglo time completely odds reign concept anglo invasion seebohm formidable foe take field notably f w maitland whose domesday book beyond write expressly purpose sir paul vinogradoff whose growth manor similar aim largely due effort catastrophic invasion maintain position although seebohm always find supporter h gray english field systems zachrisson romans kelts saxons defend part seebohm thesis present time h finberg gordon copley seem fall celtic survivalist camp nevertheless minority view scholar willing accept survival revival celtic art form considerable proportion celtic population reject institutional legacy pre britain therefore plain clear distinction nineteenth century longer u main stream historical thinking group scholar h chadwick r hodgkin sir frank stenton et al vary degree sceptical native tradition conquest defend catastrophic type invasion suggest effect compromise oppose position nineteenth century side celtic survivalist take tack divergent school nineteenth century thought as group favorable concept gradual germanic infiltration although specialist nature much work e seebohm gray finberg tend obscure sympathy occasion deal invasion general way like shore arthur wade side gradual often peaceful germanic penetration britain wade fact deny anglo invasion minor jutish foray omit moment recent development say saxon shore hypothesis lappenberg kemble undergo virtual eclipse century longer possible say sceptical attitude towards receive account invasion almost automatically produce shore occupy interpretation everyone le sceptical virtually one willing accept lappenberg kemble position point one reason course new scepticism willing maintain general picture invasion portray traditional source scholar adopt shore occupy interpretation howorth shore wade celtic survivalist moreover rather special circumstance primary reason abandonment shore occupy thesis assimilation accumulation archaeological evidence striking feature early english study century omit recent development e leeds dictum stand unchallenged far archaeology concern least warrant second shore occupy theory even earlier haverfield come conclusion mean evidence show south east coast britain receive germanic settler conspicuously earlier part england trace anglo britain early late 
