# Supplementary material for: A Complex Network Approach to Stylometry
Source: PLoS One. 2015 Aug 27;10(8):e0136076. doi: 10.1371/journal.pone.0136076 (PMC4552030; doi:10.1371/journal.pone.0136076)
Supplement: S1 File — (ZIP) [file pone.0136076.s001.zip › style_dataset/cg62.txt]

something necessary beyond volunteer little glamour romance european war mean instead hardship dirt death baker give leonard wood credit initiation draft soldier general idea chain reaction occur wood take proposal chief staff hugh l scott pass baker month actual declaration war germany secretary war give assent study history draft american civil war well british volunteer system world war conclude selective service would prevent disorganization essential war industry would avoid undesirable moral effect british reliance enlistment feeling people whip frenzy girl pin white feather reluctant young men orator preach hate germans newspaper exaggerate enemy outrage make men enlist motif revenge retaliation baker take plan wilson say baker plainly right ground start prepare necessary legislation oblige go congress bill ready immediate consideration result secret agreement draft machinery actually ready long country know device take place volunteer method theodore roosevelt favor draft act pass baker confidentially brief governor sheriff prospective draft board member administration measure confidence keep well one newspaper learn go baker work provost marshal enoch crowder major hugh old ironpants johnson arrange secret printing million selective service blank act pass corridor government printing office full basement washington post office stack ceiling general crowder propose regular army officer select draftee city town throughout nation baker think lessen shock conscription always bring country substitute greetings neighbor recruit sergeant registration familiar vote place rather military installation even draft act encounter rough sledding progress congress democratic speaker champ clark saw little difference conscript convict democrat stanley h dent chairman house military affairs committee decline introduce bill democratic floor leader claude kitchin would part measure judgment chief staff scott ironic draft policy democratic president aim germany push house representatives rank minority member military affairs committee republican jew bear germany julius kahn chief staff think honor could great kahn death scott write may rest peace eternal gratitude adopt country spite powerful opposition draft act finally pass congress may early june ten million young men register name number day pass without incident spite warning senator james reed missouri baker street american city run blood registration day july first drawing number occur senate office building distinguish group congressman high army officer secretary war baker blindfold put hand large glass bowl draw initial number call man mississippi wire thanks draw first call army selective service system one thing call men color another house fee train exist army post wholly inadequate matter month war department build thirty camp one accommodate fifty thousand men sixteen canvas south sixteen frame structure north gargantuan task typical cantonment north twelve hundred building electric system twenty mile road camp taylor kentucky barrack build hour half timber stand mississippi forest one week total operation construction project comparable magnitude panama canal time short supply three month army spend three much expend big ditch ten year late year josephus daniels claim world war first american history great concern health moral soldier first american war death rate disease low battle due provision train medical personnel officer physician compulsory vaccination rigorous camp sanitation adequate hospital facility middle september fewer death disease new army enviable record would maintain great unexpected disaster strike world murderous stealth influenza pandemic malady popularly know spanish flu allege locale origin world total death spanish flu around twenty million united states succumb mid influenza pandemic sweep every american military camp eight blitz attack soldier die disease death rate formerly per year per men increase almost fifty time per week per men spite catastrophe final mortality figure disease american army world war per per year contrast per per year mexican war american civil war secretary war baker secretary navy daniels devote much time effort problem provide reasonably normal wholesome activity camp million men remove home environment policy run counter traditional idea good fighter usually libertine sex affair god passion proof manliness baker move first six day war declare appoint raymond fosdick chairman commission training camp activities ctca fosdick brother minister harry emerson fosdick graduate princeton member phi beta kappa american philosophical association assignment new one baker send mexican border investigate lurid newspaper story lack discipline drunkenness venereal disease american military camp fosdick find installation surround battery saloon house prostitution fille de joie country flock san antonio laredo el paso woman crib also ascertain many officer indifferent problem including commanding general frederick funston give fosdick nickname reverend basis long chronicle military history funston brother assume issue insoluble anyone interest mission like fosdick impractical idealist brief mexican venture fosdick report secretary recommend definite stand war department saloon excess prostitution problem involve military necessity much morality pre day venereal disease cripple disability fosdick insist strong word need washington immediately forthcoming baker put crib saloon bound order co military officer local law authority tell community troop would move unless wholesome condition restore baker fosdick know substitute necessary verboten approach real answer aware soldier go town way one monotony camp life find release available absence movie read room play field adequate athletic equipment know train stop texan crossroad bore soldier would sometimes enter ask passenger read material spare even newspaper time short mexican encounter evolve solution area provide prove ground new departure near future united states enter first world war baker make certain draft act prohibit sale liquor men uniform 
