# Supplementary material for: A Complex Network Approach to Stylometry
Source: PLoS One. 2015 Aug 27;10(8):e0136076. doi: 10.1371/journal.pone.0136076 (PMC4552030; doi:10.1371/journal.pone.0136076)
Supplement: S1 File — (ZIP) [file pone.0136076.s001.zip › style_dataset/cg63.txt]

imagination nineteenth century greek tragedian shakespeare stand side side affinity transcend immense contrariety historical circumstance religious belief poetic form longer use particular term lessing victor hugo abide insight word tragedy enclose u single span greek elizabethan example sense relationship overreach historical truth shakespeare may know next nothing actual work aeschylus sophocles euripides transcend glare fact elizabethans mix tragedy comedy whereas greeks keep two mode severely distinct overcome emphatic awareness vast difference shape fabric two language style dramatic presentation intimation relate spirit ordering human value strong sense disparity comparable vision life work antigone romeo juliet see victor hugo mean call macbeth northern scion house atreus elsinore seem lie range mycenae fate orestes resound hamlet hound hell search quarry apollo sanctuary tent richard oedipus lear attain similar insight virtue similar blindness euripides shakespeare western mind turn away ancient tragic sense life late seventeenth century say late seventeenth century racine lessing really know stand far side chasm image man enter force aeschylus still vital phedre athalie triumph rationalism secular metaphysics mark point return shakespeare closer sophocles pope voltaire say set aside realness time true nevertheless mode imagination implicit athenian tragedy continue shape life mind age descartes newton ancient habit feel classic ordering material psychological experience abandon discours de la methode principia thing undreamt horatio philosophy seem pass world greek tragedy shakespeare mortal action encompass force transcend man reality orestes entail furies weird sisters wait soul macbeth conceive oedipus without sphinx hamlet without ghost shadow cast personage greek shakespearean drama lengthen great darkness entirety natural world party action thunderclap sacred wood colonus storm king lear cause weather tragedy lightning messenger longer benjamin franklin incarnation new rational man fly kite tragic stage platform extend precariously heaven hell walk may encounter turn minister grace damnation oedipus lear instruct u little world belong man mortality pacing brief dangerous watch sentinel whether elsinore battlement mycenae coming dawn breath miracle banish night wanderer fire repose touch hume voltaire noble hideous visitation haunt mind since agamemnon blood cry vengeance disappear altogether take tawdry refuge among gaslight melodrama modern rooster lose art crow restless spirit back purgatory athens shakespeare england versailles hierarchy worldly power stable manifest wheel social life spin around royal aristocratic centre spoke order degree lead outward rim common man tragedy presume configuration its sphere royal court dynastic quarrel vault ambition metaphor swift ascent calamitous decline apply oedipus macbeth apply also alcibiades essex fate men tragic relevance public agamemnon creon medea perform tragic action eye polis similarly suffering hamlet othello phedre engage fortune state enact heart body politic hence natural setting tragedy palace gate public square court chamber greek elizabethan life certain extent life versailles share character intense publicity princes faction clash open street die open scaffold rise power middle class centre gravity human affair shift public private art defoe richardson found awareness great change heretofore action possess breadth tragedy involve high personage occur public view behind tragic hero stand chorus crowd observant courtier eighteenth century emerge first time notion private tragedy nearly first time small number elizabethan domestic tragedy famous arden feversham la nouvelle werther tragedy make intimate private tragedy become choose ground drama new unfold art novel novel presenter new secular rationalistic private world middle class serve also literary form exactly appropriate fragment audience modern urban culture say difficult make precise statement regard character greek elizabethan public one major fact seem undeniable advent rational empiricism control habit western mind symbolic allegoric available evidence regarding natural world course history variety human action translate imaginative design mythology classic mythology christianity architecture imagination order manifold level reality moral value along axis extend brute matter immaculate star yet supervene understand expression new language mathematics scientific formula poet definition realist imaginings parable natural organization reality organization certain primal notion play radiant part radiant sense give light pole toward perspective converge mean concept presence supernatural human affair sacrament grace divine retribution idea preordainment oracle oedipus prophecy witch macbeth god covenant people athalie refer notion structure society microcosm cosmic design history conform pattern justice chastisement morality play set motion god instruction conception manner transpose poetry engender poetic form intrinsic western life time aeschylus shakespeare although indicate increase strain time racine still alive theatre essential force behind convention tragedy decisively present oresteia oedipus macbeth king lear phedre seventeenth century audience cease organic community idea attendant habit figurative language would natural immediately familiar concepts grace damnation purgation blasphemy chain everywhere implicit classic shakespearean tragedy lose vitality become philosophic abstraction private problematic relevance mere catchword religious custom diminish part active belief shakespeare master spirit western consciousness longer blind seer poet orpheus perform art face hell descartes newton voltaire chronicler dramatic poet prose novelist romantic immediate inheritor tremendous change yet prepare accept irremediable rousseau primitivism anti mythology blake coleridge organic metaphysics victor hugo image poet magi shelley unacknowledged legislator relate element rear action fight romantic new scientific rationalism action spring idea somehow unite greek shakespearean drama new total form capable restore life ancient moral poetic response dream achieve synthesis sophoclean shakespearean genius inspire ambition poet composer time shelley victor hugo bayreuth could really fulfil convention romantic try breath life longer correspond reality thought feeling attempt produce number brilliant work form transition early romantic period 
