# Supplementary material for: A Complex Network Approach to Stylometry
Source: PLoS One. 2015 Aug 27;10(8):e0136076. doi: 10.1371/journal.pone.0136076 (PMC4552030; doi:10.1371/journal.pone.0136076)
Supplement: S1 File — (ZIP) [file pone.0136076.s001.zip › style_dataset/cg64.txt]

bishop gloucester describe elder thomas rich recusant diocese worth five hundred pound year land good quiney william parsons write greville ask consent election bailiff send letter mr william sawnders attendant worshipful mr thomas bushell marston mr bushell mention joyce hobday widow stratford glover thomas elder marry twice seventeen child die daughter elinor marry quiney son adrian son henry marry mary lane stratford son thomas age fifteen enter oxford marry first wife margaret sister sir edward greville bridges son second wife christen pebworth thomas young live packwood two year later sell broad marston manor third thomas bushell much love bacon call superlative prodigall first part youths errors become expert silver mine art run debt edward greville bear inherit milcote execution father lodowick murder refuse consent election quiney bailiff give request recorder cousin sir fulke greville corporation entertain dinner quiney house wine sugar send bailiff sturley milcote november alderman ask support petition new charter sturley write quiney sir edward give allowance liking thereof affied unto u best endeavour right preserve sir edward saith shall fault money prosecute cause procure lay u time greville propose quiney fit man following cause attend matter suggestion corporation allow quiney two shilling day firmly make good knight sure pleasure corporation sturley write besides ordinary allowance diet shall recompence letter mention shakespeare january sturley ask quiney especially theare might bi sir ed grev meanes make knightes parliament ease discharge tax subsedies wherewith towne like charge assure u great feare doubte bi meanes hable paie sir ed gre gonne brestowe thence lond heare verie well knoweth estate wil willinge u ani good knight warwickshire parliament end session february fulke greville poet william combe warwick fulke greville edward greville corporation vote september quiney ride london suit sir john fortescue chancellor exchequer discharge tax subsidy london several week write shakespeare october sturley november answer letter quiney write october import write sturley countriman mr wm shak would procure u monei like shall heare wheare howe prai let go occasion mai sort ani indifferent condicions allso monei might lease might procure sturley quote quiney write november monei presente much might obtaine charter enlargd ij faires tole corne bestes sheepe matter valewe sturley think matter might rest tithe college house landes towne suggest offer half sir edward fear lest shall thinke good u procure himselfe serve u last time refer happen earl warwick die town petition burghley right name vicar schoolmaster privilege greville buy lordship sturley allusion probably explain greville take patent name best wells sir anthony ashley describe best scrivener within temple bar deal many matter l essex sir gelly merrick especially cause would know adrian quiney write son richard october perhaps next day since bearer letter bailiff expect reach london november second letter old mercer advise son bye warys yow may selle presentlye profet yff yow bargen wm sha ms receave money ther brynge money home yow maye see howe knite stockynges sell ther y gret byinge aysshom wherefore thynke yow maye doo good yff yow money seem refer loan richard ask propose bargain shakespeare richard quiney young schoolboy eleven write letter latin ask father buy copybook chartaceos libellos brother mother bess could write remind husband sturley buy apron promise suite hattes boy yongst line trim silke john year old letter sign isabell bardall entreat good cozen quiney find stepson adrian son george bardell place london handicraftsman william parsons william walford draper ask quiney see business matter london daniel baker deluge unckle quyne request pay money draper watling street two cats canning street letter october name two men quiney write shakespeare day baker write tooke order sr e grevile payment ceartaine monei beefore go towardes london synce write unto dessier paie mee standeth mee greatly uppon paide mr peeter rowswell tooke order master paie mee ask quiney find whether money pay send lodging sir edward entreat pay owe baker add pray delivre inclose letters comend mee mr rychard mytton whoe know ffreind mee payment monei letter november mention sir edward pay forty pound stratford petition queen declare two great fire burn two hundred house town household good value twelve thousand pound chancellor exchequer write petition myn opinion resonable conscionable hir maiestie graunt relief towne twise afflict almost waste fire queen agree december warrant sign january exchequer pay quiney expense february list spend diet london eighteen week sick month mare come day another buy bring home week six day go thither come homewards cost least pound allow forty pound including fee master request mr fanshawe exchequer solicitor general official clerk borrow money shakespeare help would able repay loan since know quiney acquaintance shakespeare stratford career may follow sudden end make manye guiftes myne owne provision bestow uppon cowrtiers others good effectinge suite hande london search record town cause young henry sturley assistant schoolmaster sir edward greville enclose town common bancroft quiney others level hedge january charge riot sir edward also sue take toll grain market accompanied master greene solicitor thomas greene middle temple shakespeare cousin quiney try consult sir edward coke attorney general give money clerk doorkeeper might access master counsel butt colde nott att leasure reason thees trobles essex rise february set give mr greene pynte muskadell roll 
