# Supplementary material for: A Complex Network Approach to Stylometry
Source: PLoS One. 2015 Aug 27;10(8):e0136076. doi: 10.1371/journal.pone.0136076 (PMC4552030; doi:10.1371/journal.pone.0136076)
Supplement: S1 File — (ZIP) [file pone.0136076.s001.zip › style_dataset/cg65.txt]

fall rome discovery precious metal protestant reformation link could explain understand comprehend link precede follow often historian must consider use intuition instinct individual nation study unconsciously government race institution may enter undertaking without fully realize react obedience instinct urge impel natural law court may strike law basis intuitive feeling law inimical numerical majority nation may go war trifle pretext reality may guide unconscious instinct life stake historian encounter situation perceive visible cause effect sequence alert intuition unconscious instinct possible guide adams firmly contend historian must never underrate impact geographical environment history another indispensable tool indeed conclude geographical condition exercise great possibly preponderate influence man destiny failure greece reach imperial destiny periclean athens seem promise almost directly attributable physical conformation area history either favorably adversely affect geographical environment respectable historian could pursue study history without thorough knowledge geography brooks adams consistent admonishment historian necessary tool insight need possess however practice historian leave clue amount professional scholarship use write history fact judgment render upon soundness historicism must base scanty evidence evidence available would seem indicate brooks unlike old brother henry methodological vice usually find amateur credulousness distaste documentation uncritical reliance contemporary account proneness assume theory true adequate proof provide evidence failure comprehend use scientific method evaluate responsibility historian read public assume work without merit validity assumption concerning meaning history must always consider background unprofessional approach credulity perhaps best illustrate introduction emancipation massachusetts purport examine trial moses draw parallel leader israelite exodus egypt leadership puritan clergy colonial new england much criticism level rather force analogy equally significant adams complete acceptance biblical record good trustworthy history light scholarly reappraisal engender high criticism remarkable statement particularly come one well know antifundamentalist view desire substantiate thesis expense sound research technique smack propagandist historian similar amateurish characteristic reveal adams failure check accuracy authenticity informational source find data fit general plan use count source trustworthy conversely statistic uncover contradict cherish theory source denounce faulty manipulation frequently encounter essay suppression monastery english reformation adams depend largely dispatch foreign ambassador observer england claim report agent accurate newspaper certainly irrational dogmatism modern mind attempt understand spirit sixteenth century twentieth term moreover reject contemporary account englishmen casually adjudge distort prejudice opinion englishmen great value exposit observation inherent prejudice englishmen anglophobia brooks adams fairness must admit adams make pretense impartial historian impartiality mean unwillingness generalize search synthesis deplore impact german historiography writing history term dismal monster ranke disciple reduce history profession dullness brooks adams prefer chronicle froissart style theorizing edward gibbon least take stand issue write write eloquently william james impartial history impossible undesirable historian convince correctness allow vision become fog disturbing fact history must error historian basic trait separate adams rank professional historian lead commit time time serious offense historical method namely tendency assume truth hypothesis submit test fact adams work reflect dogmatic characteristic page seem complete without statement least one unproved generalization one example assertion servile revolt must deal physical force explanation term qualification revolt deal force bald dogmatism must undefined compulsion repel matter race similarly inflexible modern latin race seem inherit rigidity roman mind cite french revolution typify rigidity make mention italians able adapt type circumstance pontificate one first sign advance civilization fall value woman men eye make difference evidence point opposite conclusion adams make mind fact available critic adams method observe particular deficiency j shotwell appal spurious history attribute fall carolingian empire woolen trade urge adams transform essay real history embody merely fact fit theory also modification exception m wergeland call adams method literally antihistorical clive day maintain assumption confine theory alone also applicable straight factual evidence moreover state day always omit fact tend disprove hypothesis even d wasson compare emancipation massachusetts lifting fog ancient landscape also force admit methodological deficiency author summary brooks adams felt nature history order order discover much subject historical law force nature moreover believe professional historian lack essential instrument proper study history however despite insight many observation conclusion open suspicion failure employ time correct research method prejudice evaluation finding finding completely impartial investigator perhaps important concept nature history historical method force shape direction thought final analysis contribution american historiography found almost intuitive insight religion economics darwinism three factor condition search law history religion without supernaturalism brooks adams consider religion extremely significant manifestation man fear unknown nothing religion church institution create man god deny god simply believe creator intervene interfere human affair historian need concern philosophical problem suggest religion evidence either positive negative type action divine world since historian interest strictly terrestrial activity research eliminate supernatural furthermore must regard religion expression human force certainly must recognize power attempt ascertain influence flow history must confuse natural mundane divine adams break new ground claim worship unseen power reality reflection man inability cope environment students anthropology comparative religion long aware indeed direct connection adams one first suggest human incompetence motivate factor behind religion fear explain development priestly caste whose function society mollify appease angry deity keep entrench power priest force demonstrate unique status miracle use supernatural keep business german barbarian fourth century offer excellent example germans fourth century simple race comprehend little natural law therefore refer phenomenon understand supernatural intervention intervention could control priest thus invasion cause rapid rise influence sacred class power every 
