# Supplementary material for: A Complex Network Approach to Stylometry
Source: PLoS One. 2015 Aug 27;10(8):e0136076. doi: 10.1371/journal.pone.0136076 (PMC4552030; doi:10.1371/journal.pone.0136076)
Supplement: S1 File — (ZIP) [file pone.0136076.s001.zip › style_dataset/cg66.txt]

stephens write classic incident travel region hundred year catherwood study piranesi london great ruin egypt greece draw splendid illustration accompany text catherwood architect new york forget like stephens victor reconstruct life one reconstruct museum dinosaur two three petrify bone unearth stephens letter new jersey farmhouse discover stephens unmarked grave old cemetery east side new york great traveller hastily bury cholera epidemic victor stir account makers finders stephens one lose writer melville see childhood bend resurrect victor lead adventurous life metier american tropic live latin america among primitive tribe amazon river well know sleepless night howl sore dog bite insect village kofanes huitotoes yet undertake great exploit late year rediscovery ancient inca highway route pizarro peru climb original el dorado andean lake guatemala scale southern sierra nevada tibetan people look emerald mine muzo as naturalist live two year headwater amazon collect specimen mexican museum take london zoo live quetzal sacred bird old mayans fact raise quetzal bird camp forest ecuador moreover spend six month galapagos island among great turtle captain cook find would disappear small island west indies victor book john lloyd stephens largely write study house weston name take telephone book partly convict discharge sing sing call night night say friend heywood broun run free employment bureau several month depression generous broun write know name somehow conceive morbid notion man question prowl round house one day come voice man know boy later remember boy thirty year strike come good something sinister warn never felt way boy utter name telephone forget glad ask captain say army train new york purse money steal would lend twenty dollar give general delivery window never hear remember little boy doubt ten year old live movie melodrama german cook son turn nazis finally get house boy run away four time look nazis threaten murder village schoolchildren brag next fuhrer begin epileptic fit find charitable society new york long case two agree see tragic pair would put poison anybody else soup weston house come william allen neilson president smith college one old professor still call boy sixty remind professor edward kennard rand fond harvard great mediaevalist classical scholar ask call ken say age count nothing among learn know life sub specie aeternitatis always think lovable man many year old although perhaps twenty year old confirm feeling along feeling son teacher classic invariably endearing must write say much enjoy fine book building eternal rome find regret give high mark old course late latin poet although final examination ignore question fill bluebook comparison propertius coleridge write dinner benedictine monk st anselm priory washington read table especially two book pope gregory great account st scholastica dialogues world washington irving say criticize book neither literary criticism history course mean felt washington irving come rather slimly let look title book felt felt best book really tops two three time c c burlingham come lunch u weston wonderful man live hundred year old whose birthplace wall street suburb reading range agatha christie book job insatiable interest fellow letter full gossip new politician old men letter intimately throw six decade could never forget gaiety blind deaf let lead around room look picture come see u new york walk away rainstorm unwilling hear taxi even umbrella although time ninety year old several men ninety know first last still productive know one another naturally come together apex life never meet john dewey whose style sort verbal fog write ask go mexico investigate cause trotsky like think ninety swim work key west long hemingway move cuba lee simonson house din edith hamilton nonogenarian rationalist charming scholar great popular success greek way mark howe henry dwight sedgwick accomplished man letter write spirit montaigne produce end formidable body work saw sedgwick often death ninety remarry age ninety ask return rome know cavallinis church st cecilia trastevere confess miss fresco recently discover study eighty sedgwick choose follow philosophy epicurus follower dante put hell defend doctrine art happiness indeed could say epicurean virtue health frugality privacy culture friendship mark antony de wolfe howe philosopher whitehead say earth first visitor mars person likely make good impression ask would send reply first choice would mark howe friend many year come visit u house weston speak ninetieth birthday party w e burghardt du bois embark fictional trilogy eighty crisis create negro intelligentsia never exist america as interpreter guide break tuskegee become spokesman colour people world mr burlingham c write old friend mine k ratcliffe first meet london also come week weston ever know man great zest information memory like elephant store precise knowledge men thing happening wife katie gay lark lively gazelle seventy sense humour deny neither aesthetic perception people book enough visit c wait breakfast university club spend hour write obituary live americans manchester guardian glasgow herald later rise ninety beset publisher story life miracle put call needy knife spend time write short article long letter could get even small popular book blind say nothing back methuselah g ought know look bookshelf despairingly know nothing however eighty still busy write article review speak never know englishman visit lecture three quarter united states finally college club take line speaker england want longer even speaker like unlike novelist poet patronize americans 
