# Supplementary material for: A Complex Network Approach to Stylometry
Source: PLoS One. 2015 Aug 27;10(8):e0136076. doi: 10.1371/journal.pone.0136076 (PMC4552030; doi:10.1371/journal.pone.0136076)
Supplement: S1 File — (ZIP) [file pone.0136076.s001.zip › style_dataset/cg67.txt]

look speak get speak still simply wordlessly walk end nearly go hotel mayflower telegraph mencken would meet baltimore drawing room car three train leave washington nine o next morning would go new york together party would pile weariness misery long alfred harcourt donald brace write enthusiastic praise elmer gantry change could make proof already come printer order copy large first printing book history none could soothe exacerbate nerve new year eve alfred harcourt drive hudson bill brown training camp well establishment speedy temporary rehabilitation drunkard could longer help depart lewis beg breasted liquor apartment grosvenor return take first thirty galley elmer gantry january boy back school college mrs lewis write harcourt say quite whole washington venture last gesture fail physically well mentally reach limit endurance last gift complete silence book first heat discussion die divorce god wife simultaneously would bad publicity really ill present moment go sort sanitarium normalize withdraw cromwell hall cromwell connecticut harcourt reply really hope achieve serenity course time course hope hal also hope much faint january return grosvenor high spirit look fit write mencken country euphemism experience greatly change charles breasted remember unpack bag telephone bootlegger generous order almost familiar procession people begin mill live room hour two p three stray every kind university student journalist village hanger barflies taxi driver editor unknown poet well friend like elinor wylie william rose benet van dorens nathan rebecca west hugh walpole osbert sitwell laurence stallings lewis browne william seabrook arthur hopkins woodwards come home office end afternoon breasted never know gathering expect find almost always one neglect wife cromwell hall telephone write assurance continue interest wish stand behind separation hope would bitterness occupy attempt write article variety house rent abroad unsettle mind whether go abroad gantry galley finish time urge breasted give public relation work take write instead hop persuade become assistant research labor novel breasted agree would get car tour country visit every kind industrial center breasted insist impossible lewis decide go abroad telephone l m birkhead ask wife come europe guest birkhead decline ground one must united states elmer gantry publish lewis spend morning help two secretary galley long novel make considerable revision combination hard work hard frivolity exhaust compel spend three day harbor sanatorium last week january make retreat telephone earl blackman kansas city ask come europe blackman new york february sail next morning lewis tell clothes bring along enjoin buy anything already would new york blackman arrive day two early lewis take department store immediately outfit luggage take party woodwards go four morning evening sail lewis give party indispose appear woodward take occasion warn blackman lewis drinking urge try keep sober dinner party come new york mrs lewis casanova arrive see elinor wylie make tart observation indicate lewis le discreet promise real nature separation nevertheless mrs lewis still solicitous condition let wish let sleep chambermaid must beg blackman try keep drink great deal bring back good health as stand first rail wave wife casanova lewis say earl gracie future husband question ship reporter separation say adore adore blackman bring news kansas city departure group friend reverend stidger among give luncheon stidger see advance sheet elmer gantry outrage book announce discover fifty technical error account church practice l m birkhead challenge name one silent rancor cease presently march preach sermon text ben was drunk tell congregation disappoint mr lewis regret house warn fact novelist drunk time work book sermon like hundred minister yet deliver london lewis take usual suite bury street newspaper talk unquiet life wish newspaperman prevalence american slang british speech loquacity english impossibility find quiet railway carriage plan wander two year unless stop make write another book manchester guardian wonder anyone railway carriage would opportunity talk mr lewis since well know mr lewis always talk english friend say go train keep vocally allegro movement around luncheon table new york times editorialist wonder would stop mr lewis make write book lewis remark marriage suggestive enough induce american reporter invade office harcourt brace company information pursue mrs lewis cromwell hall return new york ferret stanhope upper fifth avenue take apartment evening post emphatically deny divorce rumor explain stay behind schooling son henceforth would strictly american rumor permanent separation start whole crop story one friend protest snobbery say gracie american aren reply bear america conceive vienna lewis tale say report go hospital call friend serious operation friend protest nothing reply well healthy american peasant blood pull similar tale entertain english friend see show blackman sight london environs upon arrival telephone lady sybil colefax invite tea lewis decide give party quick way round friend invite lady sybil lord thomson bechhofer roberts half dozen others dinner party lewis drink afternoon long party really get way quite drunk result party break even dinner lewis head table would leap move around behind chair guest make remark highly offensive least highly inappropriate presently collapse put bed blackman emerge bedroom everyone go except tolerant lord thomson stay chat half hour blackman lay awake night despair must expect continent finally dawn fell asleep awake come live room find lewis pajama fire smoke cigarette blackman say want apologize prevent lewis make horrible spectacle seize neck forcibly haul bedroom lewis warn 
