# Supplementary material for: A Complex Network Approach to Stylometry
Source: PLoS One. 2015 Aug 27;10(8):e0136076. doi: 10.1371/journal.pone.0136076 (PMC4552030; doi:10.1371/journal.pone.0136076)
Supplement: S1 File — (ZIP) [file pone.0136076.s001.zip › style_dataset/cg68.txt]

list exist contain twenty thirty name as total number incepting bachelor according masson life n two hundred fifty twenty name list ordo senioritatis year constitute slightly le one tenth total number bachelor incepted four st john four christ three pembroke two college jesus peterhouse queens trinity caius clare king magdalene sidney supply one ordo senioritatis list head henry hutton st john matriculate st john easter become fellow jesus proceed m jesus proctor second name edward kempe matriculate queens college easter proceed m b make fellow ordain deacon june priest december third name john ravencroft admit inner temple november fourth name john milton christ college follow richard manningham peterhouse matriculate october venn give b mistake manningham also proceed m become fellow college year john boutflower christ twelfth list come perse school mr lovering pensioner april mr alsop fourteenth name richard buckenham write buckman admit christ college scott july fifteenth name thomas baldwin admit christ march alsop christ college well represent year ordo name highest list college milton fourth entire university small wonder milton later boast well work receive since attain rank order commence bachelor high inceptor christ year possible reconstruct fully arrangement whereby honor list make even name contain assume order find process usually begin tutor boast boy chappell boast lightfoot high officer college university various officer college might take case would however reach proctor officer charge public performance incepting bachelor place individual obtain list depend greatly comport public school act therein incepting course high official could add place name list wherever wish milton name fourth neither high low assign arbitrary action vice proctor master mighty hand evidently earn place assign recapitulation milton undergraduate career looking back spring four year milton undergraduate day certain phase college career stand permanent consequence hence u course principal factor whole experience kind education receive differ undergraduate receive today american college university mainly certainty force learn compare loose widely scatter information obtain today undergraduate milton require absorb display intensive accurate knowledge latin grammar logic ethic physic natural philosophy metaphysics latin greek hebrew also sample various special field learn unable miss study divinity justinian law galen medicine learn write formal latin prose verse remarkable degree artistry learn dispute devastatingly formally informally latin according rule topic pro con draw almost subject especially aristotle work could produce carefully construct oration set formal speech artfully prayerfully make write rewrite aid tutor others could provide deliver verbatim memory also learn dispute extempore remarkably well main evidence course presence name honor list also display ability write latin verse almost topic dispute verse course deliver memory survive least one instance poem prepare another naturam non pati senium perhaps also de idea platonica great achievement eye eye colleague teacher amazing ability produce literary latin piece often call public academic activity domi forisque college university performance attract much attention frequency survive piece calendar may set undergraduate activity testify activity easily recover statement sport exercise physical nature suggestive inconclusive late boasting skill small sword indicative much time practice devote use weapon venn others deal sport pastime cambridge milton day specific result milton uncommunicative less nonliterary activity least give u evidence great walker condition early poem prose prolusion speak wandering city neighbor country may extend cambridge surround countryside town reedy cam often visit university church tavern various place town must know figure well rove tiny hamlet chesterton north fen marsh lie ouse river may attract often many youth time gog magog hills southeast afford student vantage point view town university dwelling country cambridge flat particularly spectacular scenery though offer easy go foot traveler ball game especially football require attention organize sport may attract participant spectator smoke everybody imbibe various alcoholic beverage day although protestation cambridge drunkard point reasonable abstinence wild drink bout undergraduate must add elder including many regent teacher manner person milton appear undergraduate reside christ college slightly build young man pleasing appearance medium stature handsome face graceful fence dance lesson teach addition natural grace slight wiry frame cut enough figure evoke nickname college refer prolusion quibusdam audivi nuper domina trust specious prolusion pack wit persiflage domina sound real enough could trust condition learn use anyone would put much trust phase prolusion except illusive allusiveness deserve whatever fate may meted virtue egregiously stilted banter short traditional epithet milton lady christ eminently fitting rest baffling passage midst treacherous piece write milton leave u aubrey mention bodleian ms aubr f come prolusion christopher milton edward phillips question truth falsity prolusion autobiographic statement epithet occur mass intentionally bury allusion almost nothing accept true discard false entire exercise latin english suggestive kind person milton become christ undergraduate career mere fact select though substitute act interlocutor moderator perhaps say buck father act difficult phase development grasp milton act archfool supreme wit lightly banter pater pater liber could trip lightly deserve treatment could annihilate common enemy college gathering word alone exercise involve merely raucous rough comedy hand performance turn revel wit word play indecent time always learned pointed carefully aim individual present whole assembly successfully require great skill special talent solemn ribald raillery talent bestow many person one milton mark endow least performance obviously revel may think unfortunate call entirely accident perform may trust opening oratio mark beginning 
