# Supplementary material for: A Complex Network Approach to Stylometry
Source: PLoS One. 2015 Aug 27;10(8):e0136076. doi: 10.1371/journal.pone.0136076 (PMC4552030; doi:10.1371/journal.pone.0136076)
Supplement: S1 File — (ZIP) [file pone.0136076.s001.zip › style_dataset/cg69.txt]

writers class science fiction clearly mind assumption man master principle cause universe mastery necessarily better human lot hand bright vision future directly state science fiction concern project ideal society science fiction course relate sometimes distantly utopian literature optimistic science literature whose period great vigor late nineteenth early twentieth century produce edward bellamy looking backward h g wells modern utopia arthur clarke childhood end though write present flood dystopia begin see bright vision science fiction clearly define childhood end apparently indebted kurd lasswitz utopian romance auf zwei planeten also wells histories future especially world set free shape things come describe bloodless conquest earth overlords vastly superior creature come world order prepare human race next stage development eventual merging composite mind universe arriving time stop men turn planet radioactive wasteland overlords unite earth one world justice order benevolence prevail ignorance poverty fear cease exist rule earth become technological utopia abolition war new technique production particularly robot factory greatly increase world wealth situation describe follow passage true utopian ring everything cheap necessity life free provide public service community road water street lighting drainage man could travel anywhere please eat whatever fancy without hand money destructive tension pressure remove men vigor energy construct new human life rebuild entire city expand facility entertainment provide unlimited opportunity education indeed first time give everyone chance employ talent full mankind result attain previously undreamed level civilization culture golden age overlords evident symbol science help produce introduce reason scientific method human activity thus science savior mankind respect childhood end blueprint great detail vision future though always directly state nevertheless present mind science writer considering optimism permeate science fiction long really remarkable last twelve year many science writer turn attack cherish vision future attack childhood end kind faith science technology inevitably better human condition large scale veritable flood novel story either dystopia narrative adventure dystopian element mean publication science magazine cheap paperback dystopian science fiction still appear quantity full range extent phenomenon hardly know though one fact evident science imagination immensely fertile extrapolation among dystopia example isaac asimov caves steel portray deadly effect human life super future james blish case conscience describe world hide weapon destruction underground shelter ray bradbury fahrenheit present book society wall television hearing radio enslave men mind walter m miller jr canticle leibowitz find men great atomic disaster stumble back previous level civilization another catastrophe frederick pohl midas touch predict economy abundance order remain prosperous must set robot consume surplus production clifford d simak tell future robot take leave men nothing robert sheckley status civilization describe world frighten power destruction science give become static conformist complete list would also include bradbury pedestrian philip k dick solar lottery david karp one wilson tucker long loud silence jack vance live forever gore vidal messiah bernard wolfe limbo well three perhaps outstanding dystopia frederik pohl c m kornbluth space merchants kurt vonnegut player piano john wyndham re work later examine detail novel story like pohl drunkard walk focus adventure dystopian element dim background case uneasy overpopulate world mass people uninteresting routine job carefully select university elite run everything likelihood numerous dystopia course nothing new dystopia belong literary tradition including also closely relate satiric utopia stretch least far back eighteenth century swift gulliver travels twentieth century zamiatin capek war newts huxley brave new world e m forster machine stops c lewis hideous strength orwell nineteen eighty science fiction represent present deluge early wells trilogy time machine story days come sleeper wakes recently jack williamson folded hands classic story men replace robot make current phenomenon unique many science writer reverse trend turn write work critical impact science technology human life since great flood dystopia appear last twelve year seem fairly reasonable assume chief impetus publication nineteen eighty assumption support frequent echo detail room along education condition brave new world book science writer may well return new interest read powerful orwell dystopia recent science fiction however dystopian optimistic strain still much alive mission gravity childhood end see well many recent popular novel story like fred hoyle black cloud among work dystopian science fiction provide intelligent criticism much merit literature real quality always scarce science fiction addition many area human situation besides impact science technology examine science dystopia often extrapolate political social economic tendency indirectly relate science technology nevertheless qualification exception current dystopian phenomenon remain impressive criticism science technology instead bring utopia may well enslave dehumanize even destroy men effectively warning present see pohl kornbluth space merchants vonnegut player piano wyndham re easily best know three novel space merchants good example science dystopia extrapolate much impact science human life though important warning area namely use discovery behavioral science may put novel merely dystopian also brilliantly satiric describe future america one population men run advertise agency big corporation control rest people submerge fifteen worker consumer government clear house pressure like economy space merchant must constantly expand order survive like base principle ever increase everybody work profit circle consumption consequence course dreadful reckless expansion lead overpopulation pollution earth depletion natural resource example even successful executive live two apartment ordinary people rent space stairwell office building sleep night soyaburgers replace meat wood become precious save expensive jewelry atmosphere befoul one dare walk 
