# Supplementary material for: A Complex Network Approach to Stylometry
Source: PLoS One. 2015 Aug 27;10(8):e0136076. doi: 10.1371/journal.pone.0136076 (PMC4552030; doi:10.1371/journal.pone.0136076)
Supplement: S1 File — (ZIP) [file pone.0136076.s001.zip › style_dataset/cg70.txt]

often say person look young age old age yet even extreme case seldom go far astray guess age actually mean suppose almost invariably age reveal easily recognizable sign engrave body mind young age mean presence minor characteristic quite usual stigmata quite sufficient diagnosis nevertheless assumption youth presence youthful characteristic deceive successfully rouge dye hair looking young age mean age mean mind express word may reveal little le obviously old young its surface lose bloom submit wrinkle way le immediately obvious body youth may often skeptical cynical despair age may idealistic believe much give profession optimism nevertheless always subtle difference way supposedly similar opinion hold pessimism young defiant anxious confess even exaggerate ostensible gloom exuberant reveal fact regard ability face awful truth enough compensate awfulness truth similarly optimism age protest much proclaim best yet always arouse least young either suspicious question perhaps exclamation negro youth saw tombstone inscription dead sleep boy ain fool nobody may say unfortunate never young truthfully say anyone succeed enter deep sixty never old famous line greek anthology fade beauty dedicate mirror shrine goddess reveal wise attitude venus take votive glass since day shall venus let never see good come contemplate sad inevitable fact youth pass bad bad time still succeed former least two reason contemplate one mind even crack mirror one sometimes real although inadequate compensation grow old serenity one fortunate enough achieve good joy something even hope fear set free least good lose first without get rid second reason one concern one thus become incline inquire opinion change opinion whether represent wisdom experience result difference youth age inevitable obvious physical difference one may exasperatingly aware answer favorable judge one age least question raise many reader department doubt discount certain opinion simple reason guess pretty accurately even never actually tell age least like know know discount make let public glance mirror know men woman say self tell even remember seem utter stranger remote past discontinuous present self lack conscious likeness mature personality self butterfly may imagine discontinuous caterpillar part find difficult conceive state affair change reverse opinion aware uninterrupted continuity persona ego see absurd tendency psychologist heraclitus pirandello proust regard consciousness flux amid nothing remain unchanged far concern child unmistakably father man despite obvious fact child father differ greatly sometimes good sometimes bad fundamental value temperament way one approach conviction change less course specific opinion fact clearly illustrate case many present intellectual communists near youth extremely conservative reactionary many would say define important political conviction seem far even centrist position make distinction mr nixon mr khrushchev hardly worth note way fundamental specific political opinion still always passionate sure without shadow doubt whatever sure capable see black white therefore commit logical extreme whatever temporarily commit reader find many opinion morally politically sociologically antiquate reason know would like say already hint namely opinion may indeed subject discount simple ground longer young therefore incapable youthful mind also remind always incline skepticism kind laodicean lack commitment far public affair concern although eager disapprove still resist prevail opinion age twelve become spencerian liberal always consider liberal kind even though definition change repeatedly since spencer become reactionary several time youth vote socialist ticket le socialist either republican democrat vote franklin roosevelt every time candidate yet year staff nation try limit patience editor almost every occasion permit write editorial bearing political social question never trying thirty come close succumb private climate opinion grant russian communism even weasel encomium interesting experiment thing proud unblemished record many friend time think receive well condemnation lincoln steffens denounce review one book perfect example obsolete man could understand sympathize dead past retort man could see short distance ahead visit russia give voice famous exclamation see future work favorite excuse recant approval communism know thing would develop excuse never much impress seem enough openly declare principle intention russian leader alienate honorable men without wait see would turn many year ago sit dinner next arthur train subject nation come ask suddenly political opinion well reply colleague paper regard rank reactionary moment thought reply still leave lot latitude suppose never kind utopian first come across samuel johnson pronouncement remedy ill life palliative rather radical seem sum profound political social truth probably explain attitude toward society phrase principle could choose fill page particular issue mixture rather tenuous reflection autobiography reason think awareness remark last quarter pacifism may well serve confirm opinion tendency skepticism dissent get u nowhere simply old hope would however like suggest wrong though may tendency see dilemma rather solution one victim ever since remember therefore merely senile phenomenon know one must act one need always sure action either wise conclusive apropos would call cynicism remember anecdote source forget concern small minister stag impressive object lesson confine lion lamb together cage outside church door parishioner whole town ultimately whole county enormously impress object lesson one day visit delegation would imitator want know secret earth manage trick reply perfectly simple trick involve put fresh lamb time time cynical blasphemous really seem promise lion lamb lie together give future tense something expect happen without really change general subject take opportunity confess trouble doubt pacifism also ask join protest law consider humane liberal seem regard obviously barbarous namely law 
