# Supplementary material for: A Complex Network Approach to Stylometry
Source: PLoS One. 2015 Aug 27;10(8):e0136076. doi: 10.1371/journal.pone.0136076 (PMC4552030; doi:10.1371/journal.pone.0136076)
Supplement: S1 File — (ZIP) [file pone.0136076.s001.zip › style_dataset/cg71.txt]

anywhere contemporary literature major effort counterbalance existentialism restore former lustre tarnish image specie man malraux put make men conscious grandeur ignore andre malraux walnut trees altenburg write early year second world war period enforce leisure take prisoner germans fall france manuscript presumably smuggle country publish switzerland work stand entire book malraux write time first section three novel call la lutte avec l first section somehow preserve always annoying little mystery actual fact malraux life gestapo destroy rest believe list title print malraux late book la metamorphose des dieux vol still engage write large novel original title remark preface walnut trees novel hardly ever rewrite one appear final form form first part doubt radically change malraux pretend perhaps trifle self modesty fragmentary work accordingly appeal curiosity bibliophile connoisseur might even present form however first part malraux unrecoverable novel among great work mid century literature far well know theme walnut trees altenburg closely relate immediate predecessor malraux array novel man hope magnificent greatly underestimate book body forth form pressure time comparable creation suffer severely write historical event spanish civil war still capable fan smolder fire old political feud even apparently impartial critic w h frohock take grant book originally intend piece loyalist propaganda go argue unimpeachable consistency obviously non aspect book simply inadvertent contradiction nothing however could far truth whole purpose man hope portray tragic dialectic mean end inherent organize political violence even violence necessary legitimate self liberty justice human dignity nowhere malraux page meet impassioned defender quality man transcend realm politics even realm action altogether action malraux early anarchist like perken garine self action dedicate communists like kyo gisors katow man fate man engage small part action say old alvear art action claim total small part man engage line never cease haunt book amidst exaltation combat make appeal large elemental human community one base brutal necessity war large theme quality man quality transcend ideological flow human form pulsate heart malraux artistic universe malraux sure abandon world violence combat sudden death become hallmark creative artist world apparently imagination flame life walnut trees altenburg include one war two throw turkish revolution along guerrilla fight desert good measure war still serve catalyst value malraux wish express value longer link triumph defeat cause whether individual assertion collective attempt escape humiliation oppression necessary condition contrary frenzy furor combat sombre foil sudden illumination human flash forth pierce radiance caravaggio walnut trees altenburg compose form triptych two small side panel frame enclose main central episode novel central episode consist series staccato scene set period beginning present century first world war framing scene hand take place late spring moment defeat france second great world conflict narrator alsatian serve french army name berger malraux later use resistance like malraux also serve tank corp capture learn well civilian life writer biographical analogy obvious far much time spend speculate possible implication much important grasp feeling narrator whose full name never give become aware disorganize bewilder mass french prisoner cluster together temporary prison camp around cathedral chartres companion gradually dissolve back state primitive confrontation elemental necessity lose appanage acquire culture overcome feeling last confront essence mankind as writer obsess last ten year mankind face face primeval stuff intuition mankind convey open page crucial importance understand remainder text must attend closely usually narrator see feel good many page first section take account dogged determination prisoner write wife family even become clear germans simply allow letter blow away wind awkwardly laboriously stiff unemotional phrase soldier continue bridge distance love instinctively struggle keep open road future heart skillful unobtrusive use imagery enclosure call roman stockade hastily erect lean babylonian hovel men begin look like peruvian mummy acquire gothic face malraux project fresco human endurance also endurance human stretch backward dark abyss time narrator feel catch glimpse pre learn man age familiarity misfortune well equally age ingenuity secret faith endurance however cram catastrophe faith perhaps cave use face famine new vision man narrator acquire also accompany re previous view think know education teach note narrator encounter militant mob political religious faith malraux allude early infatuation ideological know intellectual man book necessary man whose reasoning however elementary may affect direct life point view militant mob past stir action one ideology another compose intellectual level essence mankind discover men around observe narrator live day day thousand year human deep mass ideology certainly deep isolate individual narrator recall word father vincent berger amount scratch individual one finally come mankind entire middle section walnut trees take life vincent berger whose fragmentary note encounter mankind convey son much old write narrator begin feel impact human mystery obsess make begin perhaps understand figure vincent berger malraux obviously draw study e lawrence though berger fight side turks instead like lawrence malraux fervent admirer nietzsche professor university constantinople first course lecture nietzsche philosophy action vincent berger become head propaganda department german embassy turkey as alsatian first world war course german nationality quickly involve young turk revolutionary movement extent country begin doubt patriotism become right man enver pasha send latter pave way new turkish empire embrace union turks throughout central asia adrianople chinese oasis silk trade route vincent berger mission failure ottoman nationalism enver pasha count exist central asia sink somnolence nothing 
