# Supplementary material for: A Complex Network Approach to Stylometry
Source: PLoS One. 2015 Aug 27;10(8):e0136076. doi: 10.1371/journal.pone.0136076 (PMC4552030; doi:10.1371/journal.pone.0136076)
Supplement: S1 File — (ZIP) [file pone.0136076.s001.zip › style_dataset/cg72.txt]

pessimistic assessment cold war eden declare must much close unity within west effective negotiation east ordinary method diplomacy within free world inadequate say former prime minister something much thorough require citing experience combined chiefs staff world war eden say would confusion disarray without say exactly happen politically free nation postwar world need joint chief political general staff citing advance communist power recent year sir anthony observe grave state affair continue free nation accept together reality danger confront unite policy resource meet fully agree sir anthony contention think must carry analysis far bear mind common peril may measure need existence absence positive sense community must measure capacity hazardous project trend history seem clear genuine community painfully emerge western world particularly among country western europe end world war free europe ready new beginning excess nationalism bring upon europe generation tyranny war return old order thing seem unthinkable condition new generation europeans begin discover bond long association share value long subordinate nationalist xenophobia slow painful trend toward unification take hold trend may time arrest reverse may also lead bind federation europe may well unification europe prove inadequate survival free society require nothing le confederation entire western world movement toward european unity express two current federalism functionalism one look constitution united states europe building wartime precedent practical cooperation solution specific problem thus far advance make almost entirely along functional line many factor contribute growth european movement sir winston churchill speak often european union war advocate formation kind united states europe churchill return office possible britain instead stand fearfully aloof would lead europe toward union necessity massive coordinate effort achieve economic recovery lead formation organization european economic cooperation supervise coordinate us american aid marshall plan united states might well exploit opportunity provide european recovery program push hesitant european nation toward political federation well economic cooperation proposal effect reject united states government time another powerful factor european movement threat soviet aggression communist coup czechoslovakia follow immediately conclusion brussels treaty alliance among britain france benelux country course soviet threat responsible nato grand alliance atlantic nation new organ unification proliferate decade follow conclusion nato alliance council europe come existence purely consultative parliamentary body first organ political rather functional unity european coal steel community launch place coal steel production france west germany italy benelux supranational high authority time appear common european army might create project european defense community reject french national assembly social approach european integration cap formation among six tariff european common market euratom cooperation development atomic energy overseas democracy generally encourage european unification movement without seriously considering wisdom full participation broad atlantic community united states canada belong nato new o britain recently go along area enthusiasm groom shotgun wedding area hold back plead commonwealth bond britain decide seek admission european economic community seem certain join partner loose free trade area outer seven besides historical significance break centuries tradition british insularity britain move successful constitute historic landmark first importance movement toward unification europe western world broad atlantic community form judgment lie within realm need capacity ready nucleus machinery hand nato alliance time ripe indeed overdue vigorous development non potentiality development instrument atlantic community require full implementation article treaty provide parties contribute toward development peaceful friendly international relation strengthen free institution bring good understanding principle upon institution found promote condition stability well seek eliminate conflict international economic policy encourage economic collaboration as lester pearson write nato live fear alone become source real atlantic community remain organize deal military threat first bring problem nato one machinery abundance use nato council available executive agency standing group high military authority unofficial conference parliamentarians available potential legislative authority machinery become instrument atlantic community fiat community evolve potentiality reality existence community state mind conviction goal value widely share effective communication possible mutual trust reasonably assure equally promising avenue toward atlantic community may lie development expansion o conceived organ economic cooperation reason o evolve broad instrument union member desire indeed might appropriate vehicle nato development parliamentary organ atlantic nation could encompass member atlantic community including like sweden switzerland unwilling associate essentially military alliance like aj underlying hope prescription conviction nation north atlantic area indeed form community least potential community nothing new new compelling west one several powerful civilization system one others may pose mortal danger west century north atlantic nation dominate world long could afford luxury fight time past atlantic nation survive must develop full community must also look beyond frontier western civilization toward world concert free nation burden reflection broad unity among free nation core need aspire much also within capacity realistic balancing need new form international organization one hand capacity achieve must approach concept community history demonstrate many time concert nation base solely negative spur common danger unlikely survive external danger cease dramatically urgent concert nation rest positive foundation share goal value likely form viable instrument long policy follow solution current disunity free nation limit extent matter devise new machinery consultation coordination much matter build foundation community reason proposal new world order radical overhaul united nations sort world federation utterly fatuous recent book call world peace world law two distinguish lawyer grenville clark louis sohn call overhaul u base case world fear nuclear holocaust believe proposal however meritorious term 
