# Supplementary material for: A Complex Network Approach to Stylometry
Source: PLoS One. 2015 Aug 27;10(8):e0136076. doi: 10.1371/journal.pone.0136076 (PMC4552030; doi:10.1371/journal.pone.0136076)
Supplement: S1 File — (ZIP) [file pone.0136076.s001.zip › style_dataset/cg73.txt]

recent experiment new poetry movement see part san francisco renaissance popular notorious might well start craze like swallow goldfish pee golf write kenneth rexroth explanatory note evergreen review may right general heading poetry widely divergent experiment carry lawrence ferlenghetti bruce lippincott concentrate write new poetry read jazz closely relate musical form jazz vocabulary musician even musician take write poetry judy tristano poem well ballad write best know exploiter new medium kenneth rexroth kenneth patchen rexroth patchen far apart musically poetically experiment rexroth longtime jazz buff name jazz hero student traditional well modern jazz san francisco work brew moore charlie mingus swing musician secure reputation thus place within establish jazz tradition addition part san francisco school although patchen give previous evidence interest jazz musical group work chamber jazz sextet often ignore jazz critic downbeat mention los angeles appearance patchen sextet although engagement last two month state goal cjs synthesis jazz serious music patchen musician outsider establish jazz circle patchen remain outside san francisco poetry group maintain self isolation even though conversion poetry extreme sudden may first appear read poetry musician early entire career characterize radical experiment form presentation poetry however subject matter basic theme remain surprisingly consistent together certain key poetic image may trace work including new jazz experiment beginning career patchen adopt anti approach poetry first book brave collection poem almost communistic publication book reject communism advocate pacifistic anarchy though retain revolutionary idiom speak proletariat include lose sick hunt earth patchen believe world destroy power money people running counter destroy force world virtue innate man capacity love brotherhood ability appreciate beauty beauty well love redemptive patchen preach kind moral salvation salvation take form christian heaven patchen eye organize church odious organize government christian symbol take moneyed class agent corruption patchen envision dark kingdom stand water sentinel warn man danger kind dark kingdom send angels death fateful messenger u stern tenderness actually heaven dark kingdom overlap form two aspect heavenly life death patchen almost never use strict poetic form experiment instead personal myth much early work conceive term pseudo myth reference concern imaginary place describe grandiloquent travelogue language early experiment evidently altogether satisfying patchen beginning cloth tempest experiment merge poetry visual art use drawing carry long narrative segment story sleepers awake construct elaborate poem impossible distinguish art poetry art making pseudo myth meet patchen requirement poetic frame reference many poem purport exactly contemporary political period approximately patchen often use private detective story myth reference private eye myth hero speaking term sociological stereotype private eye might appeal poet search myth many reason private detective least mind listener reader country individual hero fight injustice usually something underdog must battle organize police force well recognize criminal private detective must rely youngest son trickster hero primitive myth wit private detective militant injustice humorous ironic explorer underworld important patchen non hero contemporary probably almost every american know sam spade kind emotional feeling memoirs shy pornographer patchen exploit national sentiment make hero albert budd private detective since sam spade undergo metamorphosis become friday dragnet mouthpiece arbitrary police authority like many secular religious culture symbol go side rule class obviously private eye appeal patchen fill job contemporary hero patchen need someone else logical would come figure modern jazz musician revolution jazz take place around evolution bebop school dizzy gillespie cool sound miles davis lennie tristano lee konitz whole legend charlie parker make impression many academic literary men differentiation east coast west coast school jazz difference hard bop school rollins cerebral experiment tristano konitz marsh general difference white negro musician become fairly well know certain segment public immense amount interest new jazz young generation must impress begin work toward merger jazz poetry previously attempt union graphic art poetry addition experiment read poetry jazz patchen begin use figure modern jazz musician myth hero way use figure private detective decade ago respect approach poetry mark contrast kenneth rexroth rexroth use many early poem read jazz including many chinese japanese translation usually draw kind comparison jazz tradition poem read instance draw parallel poem read oriental courtesan wait man love never come old blue chant ma rainy negro singer usually comparison specious rexroth may sometimes achieve effective juxtaposition rarely make effort capture jazz feeling text poem rely competent musician supply feeling patchen read early work music write entire book short poem seem especially suit read jazz new poem direct reference jazz jazz musician show change patchen approach poetry try enter understand emotional attitude jazz musician difficult draw line stereotype reality jazz musician everyone know private detective real life like sam spade pat novak real imaginary musician closely link seen public musician underdog par excellence force play little money must often take another job live approach music highly individualistic accent improvisation rather arrangement worldly musician often cultivate public attitude childlike astonishment naivete musician non non far literary hero yet creative artist many aspect see comparable ideal detective detective active militant jazz musician passive almost victim society order write authority either musician musician patchen would soft pedal characteristically outspoken anger change least purpose poetry revolutionary victim must become one know injustice world decline anything involve shift patchen attitude first step toward write new jazz poetry show considerable ingenuity adapt early symbol 
