# Supplementary material for: A Complex Network Approach to Stylometry
Source: PLoS One. 2015 Aug 27;10(8):e0136076. doi: 10.1371/journal.pone.0136076 (PMC4552030; doi:10.1371/journal.pone.0136076)
Supplement: S1 File — (ZIP) [file pone.0136076.s001.zip › style_dataset/cg74.txt]

let u see typical krim new york jewish spend one year university north carolina thomas wolfe go return new york work new yorker edit western pulp duck war owi write publicity paramount pictures commentary newsreel begin career critic various magazine abandon writer want quibble typicality certain sense one manner experience typical give group another get news krim typical pretty special may typify certain kind postwar new york experience experience certainly typical generation case ever think new york typical anything men krim age aspiration level sophistication typically involve politics war duck war fight however reluctantly sweat kind formal education read widely eclectically fall pseudo job pseudo magazine whatever nasty thing could get order eat find could within limit talent worry experience experience thrust upon travel new york native new yorker could believe new york ever literary center publish public relation center fact prevent literary center writer dislike provincialism untruth krim typicality consist new yorker view new york world display outlander call new york mind state subject necessarily unable perceive new york mind two part abstraction one part misinformation rest country fact world fulminate literary world krim really struggle new yorker lose battle closely relate illusion typicality krim complicate feeling jewishness write friend jewish also literary combination jewish intellectual tradition sensibility need writer create circle potent incredible intellectual ambition ever see could ever imagine within people friend often torture unappeasably bitter offspring unhappily unique breed reading think give extension normal blush appear jewish subway bus racetrack movie house public place use make jew generation self heavy thinker walk across seventh avenue without glass willing dare truck long didn look like ikey caricature yiddish intellectual point narrative krim associate jewishness unappeasable literary ambition abstraction personal turn aside good true beautiful fiction manner james farrell international false inflate krim say short suffer jew possible answer suffer franco love suffer u love suffer others krim go far new york chapel hill might discover large number american jews find new york version jews lot remotely recognizable important simple human point men suffer kind anthropological pride part jew believe suffering poignant mine anyone else deny existence pogrom ghetto assert horror effect nerve people experience among various side effect local hysteria jewish writer intellectual cry confusion call oppression pain stupidity arrogance believe call upon remind gentile continually pogrom ghetto u imagination sensibility finally undeniable fact fine american fiction write jews jewish fiction saul bellow bernard malamud intellectual toughness perception experience fact obviously liberate sentimental krim self might tempt krim main attack upon aesthetic publish apparatus american literary culture day krim able get advance novel time opportunity write yaddo good natural sock say storyteller precociously good description dialogue staple fiction trade bug mammoth complex thought feeling prevent diddle surface sustain fiction write haven yet read bartleby scrivener krim come believe novel form outlive vital meaning articulate jewish friend convince education read reading must move highly intellectual group greenwich village late forty become internationalize overnight follow period write review new york times book review commonweal commentary small piece partisan review move hudson village voice exodus work commonweal satisfying work commentary staff tiptoe fear make booboo commentary mere suburb partisan review arch magazine rigid reactionary eliot buber fear partisan fail krim say snob overcerebral europeanish aristocratically alienate u creation monstrous historical period wherein think synthesize literature politics avant art every kind writer crazily try outdo spenglerian inclusiveness kenyon sewanee hudson operate anglo new critical chill example cause krim friend put englishy air affect sort impressive scholarship social unnaturalness order slip narrow transom get page qui french jewish intellectual use say raving krim perform traditional bore rite attack intelligence upon largely successful attempt magazine castigate liberate american writing local color variety romantic corn god know partisan rest often remain guilty intellectual flatulence sociological jargon germano approximation english third modish fiction outrage common sense often disfigure partisan less degree magazine list krim ignore contempt history accuracy magazine partisan foremost bring genuine revolution american mind mid approximately obvious characteristic contemporary american writing apart beat nonsense cosmopolitanism process cosmopolitanism begin earnest first war depression virtually stall process track without good magazine without book review hospitality european writer without awareness literary standard might well generation krim hero wolfes farrells dreisers might add sandburgs frosts macleishes verse would screwed stew tattoo krim might say read book sailor partisan kenyon set shop mencken still accept arbiter taste remember hergesheimer george jean nathan alexander woollcott honor odd quarter whole booth tarkington willa catheter sic pearl buck amy lowell william lyon phelps atmosphere lay thick los angeles smog country politics economics sociology entire area life lie literature krim call experience urgently need dig university certainly popular magazine day partisan never print word literature contribution politico area would still historic print good verse good fiction editor sometimes doze print pretentious new york dross also print malraux silone chiaromonte gide bellow robert lowell francis fergusson mary mccarthy delmore schwartz mailer elizabeth hardwick eleanor clark host good writer partisan review literary magazine help educate best sense entire generation magazine also delude krims world unfortunate inevitable fact life magazine edit group wouldn publish also fact life always youngish half people around dazzle glitter look like literary movement literary movement writer 
