# Supplementary material for: A Complex Network Approach to Stylometry
Source: PLoS One. 2015 Aug 27;10(8):e0136076. doi: 10.1371/journal.pone.0136076 (PMC4552030; doi:10.1371/journal.pone.0136076)
Supplement: S1 File — (ZIP) [file pone.0136076.s001.zip › style_dataset/cg75.txt]

sign portent like regular toppling defacing bust lauro di bosis near villa lante gianicolo something happen right slowly true could feel italians felt little thing italian poet notice plainclothes policeman lounge around area quirinal palace first time since war least hadn step ask see paper hat flat dialect mispronunciation mussolini home district dogumenti per favore know might come one day italians still bore scar earn police station basement resist laugh true national form manner never talk long solemnly subject worry loud short memory ghost saw giuseppe berto party tall lean nervous handsome opinion best novelist except pavese pavese dead berto sky red small masterpiece special way best book come war marry beautiful girl small son live expensive apartment work movie desk slowly accumulate treatment script count monte cristo bookshelf late american novel including bellow seize day hadn read send american publisher wasn especially interest american writer interest robert musil man without qualities lot people interest italo svevo think way new novel big one one people wait go hard going way hadn write seriously except story tire old method realismo successfully use sky red one go different buy little piece property along coast hard country calabria know well go one two film cash chuck leave rome intellectual clique money life go back calabria berto seem worry know put journal form war black shirt wonderful book strange reason publish u know appeal black shirt jackboot poor southern peasant boy know infection fever moment realization saw throw hand quit end war prisoner texas berto know fascism friend young novelist rimanelli rimanelli tough square adventurous say think put war novel day lion people talk much foreigner sense apprehension disappointment talk around english lady say go vienna pity plan lay wreath foot garibaldi statue tower rome spectacular benediction highpoint gianicolo around statue green park child play lover walk two glow view whole city park row marble bust garibaldi fall men one one day rush porta san pancrazio fire way long straight narrow lane take lose high ground villa doria pamphili lose french artillery move end garibaldi time april gate charge straight narrow lane walk many time shiver figure fish barrel french park fill marble bust street immediate area full proper name men fell party hear idealistic young european call awful charge glorious companion huge plain american sculptor sixteen rifleman across france say stupid butchery order men make charge like matter give order oh would butchery right european say would see way glorious last time history anybody could something gloriously like think old old world new world sculptor look bugeyed amaze angry make assault men pick assault company go ss unit comparable size little rise ground open field object village crossroad make kill every last one krauts take village schedule eight company still alive eight wound whole thing moment jump heavily truck spread move position behind cover slight rise ground jump take maybe twenty thirty minute sculptor look let color drain face grin look drink bad martini make raw italian gin bullshit say softly excuse european say familiar expression apartment talk afternoon march face onto street garibaldi men charge along across way apartment building ruin house shoot hell day leave way memorial bronze wreath wall like everything else rome ruin monument alike house live see diaper string across ruin roof english lady really want put wreath garibaldi monument 30th april reason one thing wasn go ceremony year reason garibaldi take exploit communists nowadays therefore government want part sort government decide disown washington lincoln reason ecclesiastical matter matter garibaldi anti new pope vatican make hear felt day as happen english lady good catholic liberal political persuasion nothing go year celebrate garibaldi bold unsuccessful defense rome english lady want walk monument lay wreath base would show somebody even foreigner live rome care thing marble bust park young englishmen fight die garibaldi also mention leave little bunch flower bust lauro di bosis hard know feel lauro di bosis suffer mix feeling well handsome sensitive young poet bust show intense mustached fine face fly rome one day early day mussolini scatter leaflet city denounce fascists never hear think either kill fascists soon land kill fly sea crash plane thus early spectacular victim something wonderfully romantic really didn know fly crash takeoff gossip gossip soul rome famous american dancer time pay plane absurd dramatic remember commemorate bust park square city rename piazzo lauro di bosis war romans even postman know old name faced gesture like di bosis find usually sentiment closer sculptor friend thing happen police station basement dirty grubby often anonymous poetry airplane dancer real routine resistance go strength directly proportionate number insignificant people let take piece piece piece without quit ugly business wreath keep think young woman know occupation austria prague pick russians question connection pamphlet sentence life imprisonment espionage escape crawl usual mine field barbed wire shoot swim river finally pick linz show u happen airplane nathan hale statement spot even dimesize spot whole body wasn bruise bruise top bruise beating understand well lauro di bosis action symbolic trouble like many symbol doesn seem realistic one english lady want pay tribute garibaldi lauro di bosis wasn go u interest enough idea proxy speak pretty 
