# Supplementary material for: A Complex Network Approach to Stylometry
Source: PLoS One. 2015 Aug 27;10(8):e0136076. doi: 10.1371/journal.pone.0136076 (PMC4552030; doi:10.1371/journal.pone.0136076)
Supplement: S1 File — (ZIP) [file pone.0136076.s001.zip › style_dataset/ch01.txt]

office business economics obe u department commerce provide basic measure national economy current analysis short change economic situation business outlook develop analyze national income balance international payment many business indicator measure essential job present business government fact require meet objective expand business improve operation economy contact information contact director office business economics u department commerce washington d printed material economic information make available businessmen economist promptly monthly survey current business weekly supplement periodical including weekly statistical supplement available per year commerce field offices superintendent documents u government printing office washington d technical assistance small business community small business administration sba provide guidance advice source technical information relate small business management research development product small business management practical management problem suggest solution deal series sba publication publication write especially manager owner small business indirectly aid community development program write specialist numerous type business enterprise cover wide range subject direct need interest small firm sba offer administrative management courses design improve management efficiency know small business concern within community sba cosponsor course educational institution community group sba management counseling program practical personalize advice sound management principle available upon request prospective establish businessmen community one conference cover specific phase business management also part continue activity small business administration aid community economic development program short streamline meeting usually sponsor local bank chambers commerce trade association civic organization product research development production specialist sba regional office available help individual small business concern technical production problem guidance advice available new product research development new product potential process method product market development new industrial us raw semi waste material industrial us agricultural product sba serve also clear house information product process particularly adaptable exploitation small firm may helpful improve competitive position establish firm diversification expansion economical utilization plant capacity production assistance production specialist available sba regional office help individual small business concern technical production problem problem frequently arise firm make item government directly along line normal civilian business government specification require operation firm understand undertake contract production assistance often take form locate tool material urgently need advice give also problem plant location plant space property sales assistance property sale assistance program design assist small business concern may wish buy property offer sale federal government program property sale specialist small business administration regional office help small business concern locate federal property sale insure small firm opportunity bid competitively surplus personal real property certain natural resource including timber national forest sba work closely principal property disposal installation federal government review propose sale program identify type property small business concern likely interest purchase proposed property sale general interest small business concern publicize sba regional news release flyer direct small business concern sba regional office also maintain want list surplus property principally machinery equipment desire small business concern area suitable equipment locate sba representative small business concern contact advise bid property facilities inventory section small business act amend authorize sba make complete inventory productive facility small business concern administration maintain productive facility inventory small business industrial concern voluntarily register keep regional office small firm within region purpose inventory include eligible productive facility sba facility register small business concern may opportunity avail service authorize congress establish small business administration service include procurement technical assistance notice surplus sale invitation bid government contract product service within registrant field operation sba make complete facility inventory small business concern labor surplus area within budgetary staff limitation contact information contact small business administration regional offices atlanta ga boston mass chicago ill cleveland ohio dallas tex denver colo detroit mich kansas city mo los angeles calif minneapolis minn new york n philadelphia pa richmond va san francisco calif seattle wash branch offices locate large city printed material small business administration does sba services community economic development various useful publication currently important management technical production market topic available request small business administration washington d new product introduction small business owners cent developing selling new products cent u government purchasing specifications sales directory cent available superintendent documents u government printing office washington d loans small business sba make loan individual small business firm provide finance otherwise available private lend source reasonable term many loan make establish small concern aid growth thereby contribute substantially community development program loan policies sba loan may make small manufacturer small business pool wholesaler retailer service establishment small business finance otherwise available reasonable term finance business construction conversion expansion purchase equipment facility machinery supply material supply work capital evidence source finance unavailable must provide types loan sba business loan two type participation direct participation loan make jointly sba bank private lend institution direct loan make sba alone qualify either type loan applicant must small business approve small business pool must meet certain credit requirement small business define one independently operate dominant field addition sba use criterion number employee dollar volume business credit requirements credit requirement stipulate applicant must ability operate business successfully enough capital business loan assistance sba able operate sound financial basis propose loan must sound purpose sufficiently secure assure reasonable chance repayment record past earnings prospect future must indicate ability repay loan current anticipate income loan amount amount may borrow sba depend much require carry intend purpose loan maximum loan 
