# Supplementary material for: A Complex Network Approach to Stylometry
Source: PLoS One. 2015 Aug 27;10(8):e0136076. doi: 10.1371/journal.pone.0136076 (PMC4552030; doi:10.1371/journal.pone.0136076)
Supplement: S1 File — (ZIP) [file pone.0136076.s001.zip › style_dataset/ch02.txt]

le develop country however programing best inadequate bad nonexistent advance one india pakistan develop systematic technique program others development plan little list project collect various ministry others statement goal without analysis action require attain rarely attention give accurate progress report evaluation help plan process neither growth development program impose country must express nation goal nevertheless administer aid program manner promote development responsible programing first encourage responsibility establish condition assistance substantial sustain scale definition objective assessment cost second make assistance particular project conditional consistency project program third offer technical help formulation program development adapt country objective resource include assistance assemble basic economic financial technological educational information program depend survey need requirement time broad sector economy transport agriculture communication industry power design financial mechanism economy way promote growth without inflation administrative practice make possible effective review implementation program establish must use common sense apply condition application condition allocation aid fund course mechanical must recognize country different stage development different capability meet condition insist level performance program budget completely beyond capability recipient country would result frustration basic objective development assistance encourage rapid growth primitive area capacity absorb utilize external assistance limit activity may obvious priority may decide support well work program available thus might provide limit assistance field education essential transport communication agricultural improvement despite absence acceptable country program case however would encourage recipient country get program task supply substantial technical assistance perform task make plain expansion even continuation assistance country development conditional upon program progress make end spectrum advance country rely upon make well think decision project priority within consistent program prepare depart substantially detail project approval basis grant assistance move toward long support cooperation develop country essential foreign exchange requirement country development program d encouraging self reason stress self systematic approach development budgeting programing one important kind self many others vitally important new u aid program encourage since main thrust development must come le develop country external aid marginal although margin case marshall plan decisive external aid effective complement self u aid therefore increasingly design provide incentive country take step take aid advice interference establish condition self important expect country remake image open society take many form within broad limit recipient must free set goal devise institution achieve goal hand interference sovereignty point defect exist plan call factory without power run institution without train personnel staff make clear genuinely concern country development potential blunt suggest technical condition must meet development occur range self major area self following effective mobilize resources include development programing also establish tax policy design raise equitably resource investment fiscal monetary policy design prevent serious inflation regulatory policy aim attract financial managerial resource foreign investment prevent excessive luxury consumption b reduction dependence external source include foresee balance crisis adequate attention reduce dependence import adopt realistic exchange rate encourage infant industry spur export also include provide training national operate project complete c tap energies entire population economic political reason segment population must able share growth country otherwise development lead longrun stability d honesty government many society regard corruption favoritism personal influence accept consistent officialdom integral part routine administrative practice attempt force elimination regard local leadership unwarranted unfriendly yet economy get resource dishonesty corruption favoritism widespread moreover tolerance u practice result serious waste diversion aid resource long run generate anti sentiment kind peculiarly damage political interest dramatic success communism win local support trace identification correct communist regime personal honesty pro regime corruption requirement reasonably honest administration may politically uncomfortable short run politically essential long run u position self united states use aid incentive self respond aid sustain basis tailor priority need country make serious effort self many instance withhold limit aid country yet willing make effort country skillful diplomacy may able aid give encouragement group government would like press forward economic social reform measure promote growth governments rarely monolithic still country despite inadequacy level self shall deem wise political military reason give substantial economic assistance even case promote self make clear support assistance subject reduction ultimately termination e encouraging long approach development require long approach fundamental concept new approach economic aid focusing attention resource energy effort promote economic social development le develop country short goal success effort must view enterprise stretch considerable number year must encourage recipient aid view fashion aid go near self long take show substantial success effort vary greatly country country several significant case india decade concentrate effort launch country stage carry forward economic social progress little government assistance case light already visible end tunnel one next year absorb bulk capital assistance gradually others move level number country thus favorably situate small people constitute half population underdeveloped world meantime decade sixty hope many country ready big push self growth still others barely threshold transition modernity decade bring significant progress launch slow process develop human resource basic service point expand range developmental activity possible aid long process whole program must conceive effort stretch considerable number year alter basic social economic condition le develop world must recognize slow tool design prevent political military crisis recently confront laos cuba tool deal crisis erupt specific reason long approach need budget period year many individual project development assistance require call expenditure lengthy period dams river development scheme transportation 
