# Supplementary material for: A Complex Network Approach to Stylometry
Source: PLoS One. 2015 Aug 27;10(8):e0136076. doi: 10.1371/journal.pone.0136076 (PMC4552030; doi:10.1371/journal.pone.0136076)
Supplement: S1 File — (ZIP) [file pone.0136076.s001.zip › style_dataset/ch03.txt]

hear tell young people almost year service congress see kaisers hitlers mussolinis tojos stalins khrushchevs come go pass free nation mankind ever know see pride country well eye young people say mr speaker god bless keep many year body united states america free world remember word president kennedy week ago someone ask canada dean rusk europe vice president johnson asia run store say fellow run sam rayburn general leave extend mr mccormack mr speaker ask unanimous consent members desire may extend remark point record also may legislative day extend remark speaker pro tempore objection request gentleman massachusetts objection remarks hon joseph p addabbo new york mr addabbo notably significant many members side aisle express respect admiration beloved speaker honorable sam rayburn purposely refrain add usual distinction say state texas agree many today beloved speaker people united states dignity influence power legislative branch government privilege u honor great man represent alone district people country honor honor first year member body experience many memorable moment many experience important cherish forever like many present hold highlight occasion first meeting honorable speaker house time afford courtesy busy workday length may need speak background hope view various national local topic problem may vex time fatherly handling subject tremendously wise counsel conclusion wish well kindly humbly humane gentleman could express ask remember wife child short period believe time otherwise popular man side aisle effective ordinary business house legislative accomplishment session easily rise great occasion even height unpleasantness exciting legislative struggle nation witness contest rise even admit differ proportion hero noble partisan highly privileged today commemorate brilliant career parliamentary giant ever example true statesman one thoroughly human affect dignity endow real ability genuine worth sterling honesty dedicate secure best interest country love serve long may divine speaker heaven bless country sam rayburn continue service year come remarks hon wayne l hays ohio mr hays matter deep personal satisfaction add voice great distinguish chorus colleague paean praise respect affection speaker sam rayburn hour crisis wisdom dedication stabilize force represent current american government almost indispensable source strength become half century grand old man american history seem prayer whole free world must rise like vast petition providence sam rayburn vigor life remain undiminished come decade briefly humble tribute seek simple succinct summation would define immense service patriot country task beyond hold impossible compress sentence two complicate prodigious contribution sam rayburn make individual legislator statesman leader conciliator majestic progress nation happen legislator ohio feel deeply need aspiration interest district state sam rayburn life prove u magnificent lesson political science one devotedly absolute dedication represent seemingly provincial interest one community one district one state help represent even well sweep scope problem great nation time sam rayburn never forget bonham home community never forget texas way like think owe loyalty legislator community district state follow rayburn pattern consciously instinctual political sense like think follow nature loyalty immediate area must necessarily reflect devotion service country sam rayburn life house teach u loyalty character divisive thing country neglect district thing diligent national affair indifferent home need two one may great certainly come close great lesson sam rayburn career hour teach u would aspire distinction political life process government sam rayburn live symbol iron integrity powerful nature constantly demonstrate count best friend opposition rancorous battle political controversy bitterly fight national presidential campaign character shin example dignity honesty forthrightness nobility sam rayburn never look back devastate fight ever feel ashamed conduct combatant fire political manner heat conflict ambition mean much american tradition answer way individual highly dramatic charge democratic process necessarily vicious campaign characteristic name rayburn one dominant history american politics last half century insist hard define rayburn contribution political civilization massive widespread complicate go deep know great life every area american politics give american people occasion pride invest democratic process decent quality honor decency self pray god may spar u many year come influence united states whole world ill afford lose remarks hon melvin price illinois mr price two nine term house representatives serve speakership sam rayburn proud distinct admiration man honor today humility carry greatness sam rayburn great man one go american history truly great leader nation consider great among contemporary great among americans play part country history since beginning pay personal tribute sam rayburn stalwart texan great american today establish record serve speaker house representatives twice long henry clay contribution make welfare people nation almost half century service member congress speaker rayburn limit leadership statesman direction house speaker chair outstanding record legislator since start career house 63d congress one sponsor progressive important legislation sam rayburn recognize father rural electrification administration security exchange commission run gauntlet program sam rayburn bring legislative effort would fill page today record great pleasure come service house present today participate tribute great speaker great legislator great texan great american sincere wish continue add record set today remarks hon john monagan connecticut mr monagan sam rayburn one great american public figure history country consider singly honor privilege know sam rayburn share right obligation member house representatives congress united states others may speak speaker rayburn uniquely long devote service championship many progressive social measure adorn statute book today cooperation time adversity presidents major party help pilot ship state 
