# Supplementary material for: A Complex Network Approach to Stylometry
Source: PLoS One. 2015 Aug 27;10(8):e0136076. doi: 10.1371/journal.pone.0136076 (PMC4552030; doi:10.1371/journal.pone.0136076)
Supplement: S1 File — (ZIP) [file pone.0136076.s001.zip › style_dataset/ch04.txt]

origin state automobile practice practice state vehicle use employee business date back forty year least one state vehicle existence state presently passenger vehicle comparison approximately automobile maintenance unit motor pool come existence responsible centralize maintenance management state transportation since time motor pool make exceptional progress automotive management including establishment cost billing system record keeping analysis vehicle use effect economy vehicle operation cars operate average per mile purchase state vehicle handle similarly state purchase unit price state considerably low general public quantity purchase payment state sale federal excise tax vehicle purchase assignment use policies legislature role policy determination concerning state vehicle confine almost exclusively appropriate fund vehicle meaningful policy govern purchase assignment use management state vehicle shape state administrative officer meaningful policy include kind car state b car trade c need assignment vehicle d use car lieu mileage allowance e employee take car home f need liability insurance state automobile review policy indicate state purchase assign grade car according need position status driver use vehicle purchase compact economy car make currently test basis cars trade mostly three basis interest economy factor govern need assignment car flexible according circumstance unsuccessful effort make replace high mileage allowance state automobile reasonably economical state driver garage state car home state recently undertake liability insurance driver state car automobile practice state survey practice policy state concerning assignment use state automobile reveal several point comparison rhode island practice forty state assign provide vehicle employee state business two state provide vehicle legislative approval states provide automobile employee assign variously agency individual central pool twenty state operate central motor pool acquisition allocation maintenance state vehicle nineteen state report law policy regulation assign state vehicle lieu pay mileage allowance state average change point car substitute allowance mile per year mileage allowance mileage allowance state employee two type actual mileage b fix monthly allowance actual mileage allowance itemize reimbursement allow employee use personally vehicle state business rate per mile fixed monthly allowance reimbursement purpose except non basis allowance govern condition restriction set forth detail state travel regulations rhode island reimburseable rate per mile use personally car compare favorably state rate average state rate per mile rhode island rate per mile considerably low reimburseable rate federal government industry nationally approximate per mile average actual mileage allowance well unduly expensive state travel regulation requirement procedure govern reimbursement control properly overly restrictive fixed monthly allowance controversial subject great advantage ease audit time payment however lend abuse inadequate control measure flat payment per month expensive state assignment state vehicle travel allowance travel allowance including subsistence revise administrative official recently compare favorably state allowance exception traveler state business allow actual travel expense per day subsistence travel allowance well pose little problem administration audit control origin state automobile practice general background difficult pinpoint time origin state purchase automobile use employee rhode island record available concerning subject prior available shed little light registry motor vehicles indicate least one state automobile register far back enough say practice state buy automobile least forty year old best reason advance state adopt practice advent expand highway construction 1920s time highway engineer travel rough dirty road accomplish duty using privately vehicle personal hardship employee matter provide state transportation felt perfectly justifiable principle establish increase state vehicle come rapidly reason employee need contribute growth table immediately show rate growth vehicle employee rate increase signify anything indicate loose management ineffective control poor policy show automobile increase steadily year almost proportion increase state employee past twenty year ratio state automobile per state employee vary whether automobile many problematical fact simply state vehicle remain practically proportion employee use history operation motor pool origin state automobile may obscure subsequent development concerning assignment use management state automobile relate clearly prior automobile individual responsibility agency assign responsibility include phase management embrace determine purchase trade vehicle drive repair make gasoline automobile service obtain ally matter however nation war gasoline automobile tire ration commodity state confront transportation problem similar individual meet problem creation state automobile maintenance unit popularly call motor pool centralize operation maintenance control state transportation motor pool headquarter facility providence garage locate throughout state organizationally responsibility department public works finance rotary fund basis agency government contribute pool operation pool operation transfer newly department administration agency establish central staff auxiliary department state government management state vehicle since time describe recent report follow manner new management considerable progress appear make agency government bill actual cost service provide passenger car rather prior uniform charge car whereas maintenance rotary fund past sustain loss considerably beyond expectation introduction cost system plus control refinement result keep fund proper work basis one indication merit new management find fact period total annual mileage put vehicle increase total maintenance cost increase order far refine management passenger vehicle july actual title every vehicle transfer executive order division methods research office services objective behind action place one agency responsibility management assignment replacement vehicle note far state police car concern replacement division tie closely current attempt upgrade state car extent vehicle retain beyond point maintenance cost light depreciation become excessive moreover allow present management reassign vehicle mileage uniformly distribute throughout fleet example one driver put mile per year another driver mile per year car switch car mile two 
