# Supplementary material for: A Complex Network Approach to Stylometry
Source: PLoS One. 2015 Aug 27;10(8):e0136076. doi: 10.1371/journal.pone.0136076 (PMC4552030; doi:10.1371/journal.pone.0136076)
Supplement: S1 File — (ZIP) [file pone.0136076.s001.zip › style_dataset/ch05.txt]

rhode island property tax time year ago local taxation city town sufficient support operation part cost state government well many year state tax city town pay several municipality state proceeds general property tax tax discontinue since time demand citizen new expand service place financial burden state could foresee early year time upgrading expansion municipal service well thus come situation state must raise revenue addition must give assistance local government financial assistance state become necessary local government find property tax least rate exist insufficient requirement consequently develop several form grant share tax well unrestricted grant local government general purpose whose adoption accompany introduction sale tax state level notwithstanding state aid local government continue seek additional revenue strengthen property tax revaluation real property seek form personal property hitherto neglect ignore taxation tangible movable property rhode island generally hand nature due possibly several reason local assessor main well pay inadequate office staff numerous category component personal property make locate extremely difficult inexperience majority assessor evaluate type property problems tax personal property among many problem tax personal property movable tangible property particular two significant situs fair equitable assessment value problem local rhode island recognize common state situs property although law various state general specify situs property residence domicile owner location property exception regarding boat airplane mobile home etc seem add uncertainty proper origination point assessment rhode island law specify real estate taxable town situate also provide taxation personal property belong inhabitant state tangible intangible tangible personal property non state define personal property specifically mention ship vessel home abroad intangible property taxable wherever owner place abode great portion year although similar situs tangible property mention statute cancel provision definite kind property tangible property situate town taxable property situate would seem fix tax situs movable personal property location december boat aircraft would fall within category well motor vehicle location latter determine tax purpose time registration accept practice consider motor vehicle situate garage obviously would impossible determine every vehicle might 31st day december view acceptance accord status motor vehicle tax purpose absence specific provision would seem entirely consistent apply interpretation boat aircraft recent example problem flying six airplane december newport airpark middletown north central airport smithfield situation result town claim tax probably justifiably middletown base claim general provision law rateable property tangible intangible shall tax owner thereof town owner shall actual place abode large portion twelve month next precede first day april year smithfield tax assessor turn claim tax provision law tangible personal property situate town upon place storage shall tax person town say property situate assessment value problem fair equitable assessment value difficult one solve determination fair valuation dependent local assessor general non part personnel take individualistic approach problem account wide variance assessment practice movable tangible property various municipality rhode island condition undoubtedly continue time state uniform system evaluation establish mutual agreement local assess official method standard assessment practice adopt rhode island public expenditure council publication comment realistic way face problem would state take full responsibility assess taxable property adequately staff equip state assess office could apply uniform method standard would go far toward produce equitable assessment property throughout state single statewide assess unit would eliminate difference complication inherent system different independent assess unit institute public administration report state fiscal study commission recommend consolidate centralize aspect property tax administration single state agency professionally organize equip job result setup declare would similar successful operation number metropolitan county large large rhode island practices rhode island determine practice attitude municipal government concerning tangible movable property questionnaire send local government assessor board assessor rhode island reply individual town give detail question ask personal opinion several assessor necessarily establish policy town case legitimate reason difference opinion among assessor whole among public official town opinion assessor significance indicate thinking seem present time reply question whether tax boat airplane movable property excluding automobile nineteen say twenty wording question quite general may subject different interpretation one assessor check boat another trailer tractor one mention house trailer two others refer trailer without specify type two case airplane indicate difficult tabulate exactly mean individual situation conclusion may draw town assess movable personal property remainder certain type value tax purpose boats indicate specifically one five town know tax boat would seem movable property equipment tax whole certain type tax town bind expedient particular kind personal property answer question relate effort assess movable property result inconclusive four town indicate make normal effort list property kind great interest question whether movable property assess according location ownership fifteen state according location four residence owner nineteen answer twenty assessor state favor improve mean assess movable personal property five oppose seven others express opinion point fairly general agreement assessor would like clear however whether think movable property boat trailer aircraft certain type personal property whose assessment would advantageous particular town another question ask assessor whether favor assessment movable property location residence owner eighteen vote assessment town locate eleven prefer assessment town owner reside ten others make reply opinion seem assessment location prefer one vote location place property situate great portion twelve month precede assessment date summarize may say one prevail practice rhode island respect taxation movable property assessor would like see improvement opinion assessment town location prefer basis 
