# Supplementary material for: A Complex Network Approach to Stylometry
Source: PLoS One. 2015 Aug 27;10(8):e0136076. doi: 10.1371/journal.pone.0136076 (PMC4552030; doi:10.1371/journal.pone.0136076)
Supplement: S1 File — (ZIP) [file pone.0136076.s001.zip › style_dataset/ch06.txt]

local industry investment rhode island big story industrial development effort fifty company start commit new plant construction total square foot represent investment new post war record minor exception expansion institute either firm base rhode island manufacturer already operate make new location figure particularly impressive fact although year mild business recession throughout nation rhode island score marked progress new industry new plant new job major expansion three finance r industrial building authority guarantee mortgage plan collyer wire leesona corporation american tube controls leading firm arrange financing include speidel corporation cornell photek inc division textron narragansett gray iron foundry w r cobb company mays manufacturing company expansion relocation industry rhode island direct responsibility development council industrial division figure quote indicate successful year operation industrial division personnel work rhode island concern many still interest rhode island location conscious state new feeling optimism assurance definitely impress number new plant construction project rhode island aids small business although much industrial division promotional effort devote secure new location expansion major industry small business also afford considerable attention office foreign domestic commerce carry vigorous program directly aim solve expedite problem manufacturer low employment category primary function operation government bid center receive bid daily federal government principal purchase agency assistance render interest rhode island businessmen concerning interpretation bid invitation obtain specification follow concerning qualification past year government bid invitation receive procurement lead mail rhode island manufacturer addition office domestic trade program provide consultant service seek information establishment new business apply financial assistance detail market information concerning patent copyright trade mark availability technical report subject interest small business office foreign domestic commerce also active field international trade assist rhode island firm develop enlarge market abroad office cooperate u department commerce give statewide coverage service include statistic market abroad locate foreign agent buyer distributor etc information foreign domestic import duty regulation licensing investment establishing branch representative plant abroad documentary requirement concerning export shipment arrangement payment year office supply visitor information relate foreign domestic commerce make field visit advertising program medium advertising continue previous effective program stress specific financing plant availability location advantage also continue run series ad feature endorsement rhode island industrialist recently establish new plant reach still great audience location manufacturer industrial advertising budget fiscal year increase industrial building authority financial participation newspaper advertising mainly concentrate new york times wall street journal eastern midwestern edition average two prominent ad per month less degree new york herald tribune west coast los angeles times wall street journal pacific coast edition addition regular schedule advertisement run maximum impact special edition new york times boston herald american banker electronic news local promotion providence sunday journal magazine advertising include management methods new englander u investor plant location direct mail campaign consist intra mailing letter direct electronics plastic pharmaceutical business machine manufacturer publisher total piece correspondence advertise campaign bring total inquiry medium direct mail two hundred nineteen receive united states come foreign country new york lead number inquiry follow california new jersey massachusetts pennsylvania among foreign country respond germany canada brazil india industrial promotion important operation solicit industrial location involve term missionary call one division industrial promotion specialist consist visit without previous announcement top official manufacture concern locate highly industrialize area carefully select city visit including new york brooklyn long island city newark elizabeth stamford waterbury new haven bridgeport boston cambridge worcester waltham total call contact establish top executive personnel receive visitor interest investigate rhode island industrial advantage industrial division personnel make follow visit industrial conferences two important conference organize development council industrial division june office foreign domestic commerce conjunction local trade association chamber commerce bank official sponsor world trade conference sheraton hotel its purpose find way offset united states decline balance trade approximately representative business attend conclave r export conference committee later vote continue activity annual event october 8th last year industrial division sponsor governor conference industrial development former henry barnard school comprehensive program devote various phase development effort attract interest individual morning session include address ward miller jr u dept commerce richard preston executive director new hampshire state planning development commission edwin c kepler general electric company workshop session afternoon feature development executive pennsylvania connecticut maine round rewarding program connection conference supplement publish october 2nd edition providence sunday journal devoted improvement business climate increase industrial construction rhode island prove valuable mail piece division copy send prospective client mailings publications special mailing industrial division include copy speech deliver governor conference letter brochure conferee med symposium university rhode island letter reprint industrial advertisement organization society industrial realtors copy r directory manufacturers distribute industrial division publish new attractive industrial brochure rhode island right industry prepare copy new edition directory manufacturers print shortly new space catalogue additional promotional activity include organize dedication program operation turnkey new automate post office conference representative brown university providence college university rhode island eight electronics concern regarding inauguration train program electronics personnel planning division stated simple term main job planning division plan future state rhode island activity planning division define considerable detail enable act development council assign agency broad responsibility specific duty field plan two year ago institute public administration issue extremely comprehensive report entitle state relations metropolitan rhode island as result exhaustive review recommendation contain report plus 
