# Supplementary material for: A Complex Network Approach to Stylometry
Source: PLoS One. 2015 Aug 27;10(8):e0136076. doi: 10.1371/journal.pone.0136076 (PMC4552030; doi:10.1371/journal.pone.0136076)
Supplement: S1 File — (ZIP) [file pone.0136076.s001.zip › style_dataset/ch07.txt]

special district rhode island within scope report elaborate great detail upon special district rhode island however word mention regard independent unit government forty special district government rhode island excluding two regional school district four house authority kent county water authority forty special purpose government authority levy tax borrow money property sue sue general exercise normal corporate power unlike city town however submit financial statement state bureau audits exaggeration say state government little fiscal control unit government addition collection service charge special district levy annual property tax approximately fiscal years state comparative data review practice state regarding fiscal uniformity pertinent report included finding forty state including rhode island end fiscal year june four state end vary date alabama sept new york march pennsylvania may texas august sixteen state fiscal year end city june state alaska arizona california delaware massachusetts montana nevada new mexico north carolina north dakota oklahoma oregon vermont west virginia wyoming hawaii eleven state fiscal year city end december state fiscal year end june arkansas colorado indiana kansas new hampshire new jersey ohio south dakota utah washington wisconsin eight state whose fiscal year close june majority city close fiscal year december georgia iowa kentucky maine maryland minnesota virginia south carolina one state alabama close fiscal year september city state one exception also close fiscal year september mississippi close fiscal year june city close fiscal year september pennsylvania close fiscal year may city close fiscal year december remain twelve state vary fiscal year state city local government however illinois oregon louisiana rhode island situation sundry unit government vary widely relation fiscal uniformity fiscal uniformity advantage disadvantage advantage excellent summary advantage concerning uniform fiscal year coordinate fiscal calendar contain paper present public finance authority recently list among value fiscal uniformity uniform fiscal year require compliance common sense administration local finance adoption budget financial plan advance spend uniform fiscal year ensure conformance another common sense rule cash bank check draw enable town make economical purchase take advantage cash discount uniform fiscal year promote careful budgeting strengthen control expenditure fix tax rate advance spend upper limit set expenditure uniform fiscal year bring town fiscal year line school expend large share local disbursement greatly simplify town bookkeeping financial reporting uniform fiscal year eliminate interest charge money borrow form tax anticipation note furthermore tax collection immediately need current expenditure may invest short treasury note augment town miscellaneous revenue reduce tax levy uniform fiscal year facilitate inter comparison revenue expenditure town fiscal year relatively easy make meaningful comparison cost local government increase demand comparison also increase towns different fiscal year difficult compare advantage probably none important elimination tax anticipation note borrowing anticipation current tax revenue routine procedure majority municipality time may bank loan sale note warrant somewhat casual method issuance registration warrant event form borrow could render unnecessary its elimination would result saving interest cost heavy short money rate high freedom dependence credit always available need type borrow reduce minimum quarterly installment payment tax institute first payment place near opening fiscal year approach toward system look toward save security note equally important reason establish meaningful intergovernmental report base uniform fiscal year federal state government commence fiscal year july unit government contribute increasingly large sum money several local government state indicate say local government revenue mostly produce locally property tax lack uniform fiscal year great handicap growth state federal fiscal aid emphasis equalization state sharing responsibility certain important function longer true haphazard fiscal year calendar obstacle planning clear efficient state revenue expenditure relationship disadvantages although many sound reason adopt uniform coordinate fiscal year rhode island also certain difficulty encounter involve mechanic employ adjust fiscal uniformity actual disadvantage principle one problem matter shift date finance transition little changing date inherent part adjust fiscal calendar usually mean confuse disgruntle tax public period time cooperation understand local official citizenry help lessen problem problem matter finance transition period several city town cover fully later keep mind ease difficulty town city convert propose plan directly dependent upon financial condition town city fortunately city town state one two possible exception difficult position finance propose change sacrifice make case municipality advantage finance change short period time rather pay interest tax anticipation note indefinitely adjusting fiscal calendar advantage uniform fiscal year well synchronize fiscal tax collection calendar sufficiently great rhode island municipality exert effort secure type program desire determine nature extent adjustment need two feature immediately evident first present situation vary systematize single formula second shift uniform july june fiscal year improve tax collection calendar great majority city town least two problem consider one matter adjust fiscal calendar finance adjustment necessary latter matter consider detail late section twelve city town rhode island presently indicate plan establish uniform coordinate fiscal tax year calendar plans vary talk stage establish special committee accomplish end important many city town recognize need improve fiscal practice take initiative obtain analysis fiscal tax collection year calendar throughout state indicate transition may painful commonly think however must stress much depend upon financial condition individual city town involve adjustment need establish uniform coordinate fiscal tax collection year calendar throughout rhode island base july june year show adjustment need six city town presently july june fiscal year coordinate tax collection year 
