# Supplementary material for: A Complex Network Approach to Stylometry
Source: PLoS One. 2015 Aug 27;10(8):e0136076. doi: 10.1371/journal.pone.0136076 (PMC4552030; doi:10.1371/journal.pone.0136076)
Supplement: S1 File — (ZIP) [file pone.0136076.s001.zip › style_dataset/ch08.txt]

rhode island heritage week proclamation john notte jr governor theme rhode island heritage week independence union commemorate 185th anniversary rhode island independence upon may general assembly action establish first free republic new world as year mark centennial beginning civil war fact commemorate several exhibit throughout state pay tribute first rhode island volunteers rush defense city washington put disposal president lincoln fully equip best train regiment time april ceremony commemorate departure volunteer take place p dexter training grounds providence independence day celebration properly observe big military civic parade west warwick greene homestead anthony therefore john notte jr governor state rhode island providence plantations proclaim week april 29th may 7th rhode island heritage week advise citizen throughout week many historic house beautiful garden open visitor well industrial plant craft shop museum library earnestly urge take advantage opportunity see many place outstanding week testimony whereof hereunto set hand cause seal state affix 21st day april year lord one thousand nine hundred sixty independence one hundred eighty governor armed forces day proclamation john notte jr governor year mark fourteenth anniversary unification armed forces national security act national defense like continue search peace freedom justice everybody business investment effort great nation history reflect determination ensure peace future freedom sound investment as president say arm sufficient beyond doubt certain never employ armed forces day annual report investment public presentation design give people people land stand u peace freedom justice best possible opportunity see understand purpose armed forces day give americans opportunity honor men armed forces make supreme sacrifice remain preserve security freedom depend upon therefore john notte jr governor state rhode island providence plantations proclaim saturday may 20th armed forces day remind citizen rededicate nation respect uniform guardian precious liberty testimony whereof hereunto set hand cause seal state affix 17th day may year lord one thousand nine hundred sixty independence one hundred eighty governor national maritime day proclamation john notte jr governor president united states pursuant joint resolution congress issue proclamation year since declare may 22nd national maritime day date mark sailing savannah savannah georgia liverpool voyage first successful crossing atlantic steam propulsion day appropriately set aside honor american men woman contribute success merchant marine fleet peace war merchant marine fourth arm defense strong effective american merchant marine essential economy security nation trade travel across sea american merchant marine carry historic mission link united states america friendly nation across sea therefore john notte jr governor state rhode island providence plantations proclaim monday may 22nd national maritime day remind citizen american merchant ship american seaman ready time serve nation cause freedom justice testimony whereof hereunto set hand cause seal state affix 20th day april year lord one thousand nine hundred sixty independence one hundred eighty governor miss rhode island pageant week proclamation john notte jr governor miss rhode island pageant sponsor rhode island junior chamber commerce part nation search typical american girl miss america rhode island official preliminary contest miss america pageant hold september atlantic city ideal girl possess talent poise intelligence personality beauty face figure choose year represent rhode island many hour give free jaycees make local pageant outstanding event proceeds realize pageant use jaycees help support various youth health welfare community betterment activity throughout state miss sally may saabye miss rhode island say within short time june 17th reign come end hop support contestant community attend pageants state pageant june therefore john notte jr governor state rhode island providence plantations proclaim week june 11th 17th miss rhode island pageant week deep appreciation jaycees local statewide presentation beautiful pageants encouragement rhode island girl participate testimony whereof hereunto set hand cause seal state affix 11th day june year lord one thousand nine hundred sixty independence one hundred eighty governor united nations day proclamation john notte jr governor purpose maintain international peace promote advancement people united states america join found united nations united nations charter set forth standard adhere promote peace justice throughout world extremely important american realize theme united nations business apply personally world desperately need united nations united nations day birthday united nations mankind noble attempt establish last peace justice therefore john notte jr governor state rhode island providence plantations proclaim tuesday october 24th united nations day call upon citizen engage appropriate observance demonstrate faith united nations thereby contribute good understanding aim united nations throughout land testimony whereof hereunto set hand cause seal state affix 5th day july year lord one thousand nine hundred sixty independence one hundred eighty governor state ballet rhode island week proclamation john notte jr governor ballet originate italy time series sophisticated social dance whose step often combine step devise choreographer ballet flower italy next hundred year carry france italian princess catherine de medicis marry king france famous ballet time call ballet comique de la reine dances alternate sing speak verse ballets use opera beginning place either middle act intermission state ballet rhode island first incorporate group form purpose extend knowledge art ballet community promote interest ballet performance contribute cultural life state provide opportunity gifted dance student one reason another unable pursue career develop others professional state therefore john notte jr governor state rhode island providence plantations proclaim week monday november state ballet rhode island week request rhode 
