# Supplementary material for: A Complex Network Approach to Stylometry
Source: PLoS One. 2015 Aug 27;10(8):e0136076. doi: 10.1371/journal.pone.0136076 (PMC4552030; doi:10.1371/journal.pone.0136076)
Supplement: S1 File — (ZIP) [file pone.0136076.s001.zip › style_dataset/ch09.txt]

enact senate house representatives united states america congress assemble act july stat amend u far amend read follow section view increase shortage usable surface ground water many part nation importance find new source supply meet present future water need policy congress provide development practicable low mean large production water quality suitable municipal industrial agricultural beneficial consumptive us saline water study research relate thereto as use act term saline water include sea water brackish water mineralize chemically charge water term united states extend include district columbia commonwealth puerto rico territory possession united states sec order accomplish purpose act secretary interior shall conduct encourage promote fundamental scientific research basic study develop best economical process method convert saline water water suitable beneficial consumptive purpose b conduct engineer research technical development work determine laboratory pilot plant testing result research study aforesaid order develop process plant design point demonstrate large practical scale c recommend congress time time authorization construction operation participation construction operation demonstration plant process determine basis subsection b great promise accomplish purpose act recommendation accompany report size location cost propose plant engineer economic detail respect thereto d study method recovery marketing commercially valuable byproduct result conversion saline water e undertake economic study survey determine present prospective cost produce water beneficial consumptive purpose various part united states lead saline water process compare standard method sec carry function section act secretary may acquire service chemist physicist engineer personnel contract otherwise b enter contract educational institution scientific organization industrial engineer firm c make research train grant d utilize facility federal scientific laboratory e establish operate necessary facility test site carry continuous research testing development program necessary effectuate purpose act f acquire secret process technical data invention patent application patent license land interest land including water right plant facility property right purchase license lease donation g assemble maintain pertinent current scientific literature domestic foreign issue bibliographical data respect thereto h cause inspection make promising project domestic foreign case project locate united states cooperate participate development instance purpose act serve thereby foster participate regional national international conference relate saline water conversion j coordinate correlate publish information view advance development low saline water conversion project k cooperate federal department agency state local department agency instrumentality interest person firm institution organization sec research development activity undertake secretary shall coordinate conduct jointly department defense end development act primarily civil nature contribute defense nation development primarily military nature great practicable extent compatible military security requirement available advance purpose act strengthen civil economy nation full cooperation atomic energy commission department health education welfare department state concern agency shall also carry interest achieve objective act b research within united states contract sponsor cosponsor authorize authority act shall provide manner information us product process patent development result research develop government expenditure exception limitation secretary may find necessary interest national defense available general public subsection shall construe deprive owner background patent relate thereto right may thereunder sec secretary may dispose water byproduct result operation act money receive disposition section shall pay treasury miscellaneous receipt b nothing act shall construe alter exist law respect ownership control water sec secretary shall make report president congress beginning regular session action take institute provision act prospective action ensue year sec secretary interior may issue rule regulation effectuate purpose act sec authorize appropriate sum remain available expend may necessary carry provision act fiscal year inclusive b finance two year beyond end say period grant contract cooperative agreement study may theretofore undertake pursuant act c finance three year beyond end say period activity require correlate coordinate round result study research undertake pursuant act provided fund available one year research development may subject approval secretary state assure activity consistent foreign policy objective united states expend cooperation public private agency foreign country development process useful program united states provide far every contract agreement make public private agency foreign country shall contain provision effective insure result information develop connection therewith shall available without cost united states use united states throughout world use general public within united states sec section joint resolution september stat u c hereby amend read authority secretary interior joint resolution construct operate maintain demonstration plant shall terminate upon expiration twelve year date joint resolution approve upon expiration period deem adequate demonstration purpose plant exceed twelve period secretary shall proceed promptly practicable dispose plant construct sale high bidder may otherwise direct act congress upon sale shall return state public agency contribute financial assistance section joint resolution proper share net proceeds sale approved september enact senate house representatives united states america congress assemble secretary interior hereby authorize direct make cause make study cover cause injury health hazard metal nonmetallic mine excluding coal lignite mine relative effectiveness voluntary versus mandatory reporting accident statistic relative contribution safety inspection program embody right b right plus enforcement authority effectiveness health safety education training magnitude effort cost possible phase effective safety program metal nonmetallic mine exclude coal lignite mine scope adequacy state mine law applicable mine enforcement law sec secretary interior duly authorize representative shall entitle admission require report operator metal nonmetallic mine state excluding coal lignite mine product regularly enter commerce operation substantially affect commerce purpose gather data information necessary study authorize first section 
