# Supplementary material for: A Complex Network Approach to Stylometry
Source: PLoS One. 2015 Aug 27;10(8):e0136076. doi: 10.1371/journal.pone.0136076 (PMC4552030; doi:10.1371/journal.pone.0136076)
Supplement: S1 File — (ZIP) [file pone.0136076.s001.zip › style_dataset/ch10.txt]

period presentation member staff make local national international medical group education education function institute carry staff department pathology consultant fiscal year six course conduct forensic pathology application histochemistry pathology pathology diseases laboratory animals ophthalmic pathology pathology oral regions cardiovasculatory pathology seminar fiscal year seven course conduct application histochemistry pathology forensic pathology pathology diseases laboratory animals pathology oral regions ophthalmic pathology forensic sciences symposium orthopedic pathology july january six course conduct workshop resident training pathology pathology diseases laboratory animals application histochemistry pathology orthopedic pathology forensic sciences symposium forensic pathology b fiscal year military civilian student come institute vary period special instruction research institute engage extensive program medico scientific research morphological experimental pathology among specific area concentration staff engage project biological biochemical study effect microwave study motor end plate man animal investigation respiratory disease laboratory animal metabolic response reduce oxygen tension neuropathology nuclear cosmic radiation carcinoma prostate evaluation histochemical technique hip dysplasia dog increase cooperative research federal agency civilian institution period july january additional research affiliation effect u army medical research development command conduct research procedure quantitative electron microscopy study biophysical biological study structure function ocular tissue also defense atomic support agency sponsor long study institute response massive suspension culture mammalian cell acute radiation scientific agency federal civilian support study quantitative electron microscopical approach microchemistry microcytochemistry investigation relationship diphosphopyridine nucleotide synthesizine enzyme tumor growth morphological study classification leukemia lymphoma case animal study structural change m leprae mycobacteria medical illustration service medical illustration service responsible collection publication exhibition file medical illustration material medico importance armed forces addition maintain permanent central file illustration disease wound injury military importance provide facility clinical photography photomicrography medical art operate print plant permission congressional committee publication atlas tumor pathology also maintain shop design fabrication exhibit train aid instrument library loan film teach lantern slide set period total exhibit present medical scientific meeting exhibit newly construct twenty exhibit receive award visual operable train aid develop medical illustration service use support army medical service mass casualty exercise members medical illustration service lecture conduct demonstration use train aid military personnel various civilian medical organization demonstrations new project train aid conduct medical service instructor conference brooke army medical center texas support emphasis place department defense instruction emergency medical care medical illustration service develop casualty simulation kit rescue breathe manikin field test overhead projector transparency set subject military sanitation first aid soldiers bandaging splinting emergency medical treatment unit phase emergency war surgery support north atlantic treaty organization nato handbook fifty lantern slide teach set subject emergency war surgery nato assemble distribute medical military services foreign governments associate nato south asia treaty organization british canadian liaison officers well office civil defense mobilization american red cross similar interest organization inform time time train aid develop nine veterinary lantern slide teach set develop distribute lantern slide teach set pathology subject add loan library medical illustration service illustrations prepare department army manual one graphic training aid sixteen lantern slide set loan government india eight set forward u embassy managua nicaragua educational exchange program senate subcommittee reorganization international organizations provide sample visual aid first aid personal health produce medical illustration service six fascicle copy atlas tumor pathology complete period report american registry pathology consist individual registry two add fiscal year registry forensic pathology testicular tumor registry registry sponsor national medical dental veterinary society mission assemble select case interest military medicine establish mechanism follow live patient natural history various disease military importance american registry pathology operate cooperative enterprise medical research education armed forces institute pathology civilian medical profession national international basis condition may agree upon national research council surgeons general army navy air force staff utilize collect material registry numerous lecture national international meeting exhibit publish study period report new case enter various registry select carefully include detail clinical information adequate pathology value research educational purpose period six new fascicle atlas tumor pathology publish distribute medical center world copy fascicle sell copy distribute free period forty new clinico conferences prepare bring total available loan distribution nine new teach clinico conference set prepare make total type teach set loan period teach set distribute loan clinico conferences acknowledge great value consequent great demand small isolate military hospital demand teach set continue unabated since provide mean military physician review pathology select disease process organ system review basic science correlation clinical physiological behavior structural change medical museum fiscal year medical museum move chase hall temporary building independence avenue ninth street southwest continue display public achievement armed forces medical services period report panel exhibit depict late development medical research display exhibit type show new refurbish specimen newly mount refurbish prepare agency eighty specimen loan study purpose exhibit macropathology ancient art new science present annual meeting american medical association three exhibit depict century naval medicine formally present director george squibb great founder e r squibb sons permanent display museum space provide short guest medical exhibit museum collect new accession microscope medical surgical diagnostic instrument uniform similar item historical medico significance period laboratory render centralize macropathological service qualify requester specimens mount military installation governmental agency medical school three hundred five copy manual macropathological techniques distribute thirty military civilian student receive laboratory training fiscal year visitor museum period july january medical museum require 
