# Supplementary material for: A Complex Network Approach to Stylometry
Source: PLoS One. 2015 Aug 27;10(8):e0136076. doi: 10.1371/journal.pone.0136076 (PMC4552030; doi:10.1371/journal.pone.0136076)
Supplement: S1 File — (ZIP) [file pone.0136076.s001.zip › style_dataset/ch11.txt]

another recent achievement successful development method complete combustion bomb calorimeter metal fluorine product relatively non work give heat formation aluminum fluoride closely substantiate value determine le direct method raise property percent accept year ago similar measurement initiate resolve large discrepancy heat formation another important combustion product beryllium fluoride development testing new apparatus measure property near completion one exploding device study system thermodynamically af atmosphere pressure major goal achieve accuracy measure total electrical energy enter explode wire microsecond verify two independent type comparison heat energy produce uncertainty le percent agreement consider good short time interval method calibration employ fix resistance element calorimeter element insert discharge circuit place explode wire calorimetric heating element measure high accuracy use reference compare ohmic heating electrical energy obtain measure current element measure voltage across element high shutter develop order permit photographic observation portion electrical wire explosion shutter consist two part fast part fast part using edgerton method fast action obtain blackening window explode series parallel lead wire fast shutter consist piece aluminum foil approximately af place directly front camera lens light may pass camera open action obtain capacitor charge high voltage suddenly discharge foil discharge magnetic force set passage current cause edge foil roll inward toward center line thus allow light pass camera experiments show shutter percent open microsecond shutter aperture may make large small change foil area adjust electrical energy input foil laboratory measurements interstellar radio spectra besides well hydrogen line cm wavelength spectrum extraterrestrial radio source may contain sharp line characteristic atom ion small molecule detection study line spectrum would add considerably present information interstellar gas cloud perhaps planetary atmosphere among likely producer detectable radio line spectrum light diatomic hydride oh ch somewhat le likely source heavy hydride sh sih aj small concentration hydride detectable interstellar gas concentration low af molecule per af may sufficient compare af hydrogen atom af require detection line high sensitivity radio telescope achieve reduce bandwidth receiver therefore precise foreknowledge line frequency astronomical search radio spectrum molecule feasible secure precise measurement frequency research program free radical microwave spectroscopy start since conventional method insensitive low frequency molecular transition paramagnetic resonance method use instead involve application strong magnetic field radical vapor shift low spectrum conveniently high microwave range may measure optimum sensitivity first diatomic hydride investigate paramagnetic resonance method oh radical results experiment include frequency two strong spectral line oh may identify interstellar gas frequency af uncertainty af success observe spectral line far apparently confine laboratory extraterrestrial observation yet report preparations make similar experiment ch sh radical low temperature thermometry bureau pursue active program provide temperature scale thermometer calibration service range af effort accomplishment fall three main category absolute thermometry base upon velocity sound helium gas secondary thermometry involve principally study behavior germanium resistor helium vapor measurement see p acoustical interferometer acoustical interferometer construct use helium gas thermometric fluid measure temperature near af interferometer provide mean absolute temperature measurement may use alternative gas thermometer value temperature derive instrument compare accept value associate liquid helium vapor pressure difference millidegree respectively find result preliminary work continue resistance thermometers carbon resistor impurity germanium resistor investigate use precision secondary thermometer liquid helium temperature region several germanium resistor thermally cycle af resistance find reproducible within millidegree temperature derive vapor pressure thermometer whose tubing jacket liquid helium preliminary calibration resistor make af every af estimate standard deviation data two resistor millidegree third resistor millidegree vapor pressure method reproducibility helium vapor thermometer investigate conjunction constant temperature liquid helium bath af surface temperature gradient find exist liquid helium bath contain metallic storage dewar gradient one half millidegree af increase several millidegree bath temperature slightly great point hydrostatic head correction neither necessary applicable determination vapor pressure temperature bulk liquid helium however surface temperature gradient produce erroneous vapor measurement bulk liquid helium unless precaution take isolate tube pass surface vapor pressure bulb liquid helium surface also observe helium large discrepancy exist surface vapor pressure pressure measure vapor pressure thermometer attribute helium film flow vapor pressure thermometer case also design thermometer modify reduce helium film flow pressure transducer pvt measurements precise pressure measurement corrosive gas dependent sensitive yet rugged pressure transducer prototype fulfill requirement develop thoroughly test transducer null instrument employ stretch diaphragm thick diameter small pressure unbalance displace diaphragm change capacitance diaphragm electrically insulate plate space apart af spherical concave back surface support diaphragm excessive pressure apply prevent stress within diaphragm exceed elastic limit temperature range af pressure atm overload psi apply period one day result uncertainty pressure one millimeter mercury transport properties air study transport property air elevate temperature complete project carry sponsorship ballistic missile division air research development command u air force goal investigation transport diffusion heat energy chemical bind significant effect discover study existence prandtl number reach value unity nitrogen dissociation region another effect discover large coefficient thermal diffusion tend separate nitrogen oxygen temperature difference straddle nitrogen dissociation region present result study base collision integral compute late critically evaluate data intermolecular force air report form table viscosity thermal conductivity thermal diffusion diffusion coefficient temperature af logarithm pressure atmosphere af af time normal density international cooperative activities march representative national laboratory australia canada netherlands united kingdom u united states west germany meet nbs devise mean reach 
