# Supplementary material for: A Complex Network Approach to Stylometry
Source: PLoS One. 2015 Aug 27;10(8):e0136076. doi: 10.1371/journal.pone.0136076 (PMC4552030; doi:10.1371/journal.pone.0136076)
Supplement: S1 File — (ZIP) [file pone.0136076.s001.zip › style_dataset/ch12.txt]

e addition penalty provide title united states code section person guilty act provide therein respect matter title shall forfeit right title payment shall make grant commission shall take action may necessary recover f connection claim decide commission pursuant title award make commission may upon write request claimant attorney heretofore hereafter employ claimant determine apportion reasonable attorney fee service render respect claim total amount fee determine case shall exceed per centum total amount pay pursuant award written evidence claimant attorney agree amount attorney fee shall conclusive upon commission provided however total amount fee agree upon exceed per centum total amount pay pursuant award fee determine shall enter part award payment thereof shall make secretary treasury deduct amount thereof total amount pay pursuant award agreement contrary shall unlawful void commission authorize direct mail claimant proceeding commission notice provision subsection whoever united states elsewhere pay offer pay promise pay receive account service render render connection claim compensation add amount previously pay account service exceed amount fee determine commission shall guilty misdemeanor upon conviction thereof shall fin imprison twelve month payment shall make grant commission shall take action may necessary recover addition thereto person shall forfeit right title g attorney general shall assign officer employee department justice may necessary represent united states claim government united states respect commission jurisdiction title payment require make secretary treasury title pursuant award make commission government united states shall cover treasury credit miscellaneous receipt h commission shall notify claimant approval denial claim state reason ground therefor approve shall notify claimant amount claim approve claimant whose claim deny approve le full amount claim shall entitle regulation commission may prescribe hearing commission duly authorize representative respect claim upon hearing commission may affirm modify revise former action respect claim including denial reduction amount theretofore allow respect claim action commission allow deny claim title shall final conclusive question law fact subject review secretary state official department agency establishment united states court mandamus otherwise commission may discretion enter award respect one item deem clearly establish individual claim defer consideration action item claim j commission shall comply provisons administrative procedure act except otherwise specifically provide title sec commission shall soon possible order making award certify secretary treasury secretary state copy award make favor government united states national united states title commission shall certify secretary state upon request copy formal submission claim file pursuant subsection b section act transmission foreign government concern sec commission shall complete affair connection settlement united states claim arise yugoslav claims agreement later december provided nothing provision shall construe limit life commission authority act future agreement may effect provision legislation sec subject limitation hereinafter provide secretary treasury authorize direct pay prescribe section title amount exceed principal award plus accrue interest award bear interest certify pursuant section title accordance award payment application payment shall make accordance regulation secretary treasury may prescribe b shall deduct amount payment make pursuant subsection c section reimbursement expense incur united states amount equal per centum payment amount deduct shall cover treasury credit miscellaneous receipt c payments make pursuant title shall make person person behalf award make except person deceased legal disability payment shall make legal representative provided total award qualify executor administrator payment may make person person find comptroller general united states entitle thereto without necessity compliance requirement law respect administration estate case partnership corporation existence terminate behalf award make payment shall make except provide paragraph person person find comptroller general united states entitle thereto receiver trustee partnership corporation duly appoint court competent jurisdiction united states discharge prior date payment payment shall make receiver trustee accordance order court receiver trustee partnership corporation duly appoint court competent jurisdiction united states make assignment claim part thereof respect award make make assignment award part thereof payment shall make assignee interest may appear case assignment award part thereof make write duly acknowledge file award certify secretary treasury payment may discretion secretary treasury make assignee interest may appear d whenever secretary treasury comptroller general united states case may shall find person entitle payment payment shall receive person shall absolute bar recovery person united states officer agent employee respect payment e person make application payment shall hold consent provision title f nothing title shall construe assumption liability united states payment satisfaction whole part claim behalf national united states foreign government sec hereby create treasury united states special fund know yugoslav claims fund special fund may discretion secretary treasury require claim fund know name foreign government enter settlement agreement government united states describe subsection section title shall cover treasury credit proper special fund fund hereinafter specify payment authorize section title shall disburse proper fund case may amount cover treasury credit aforesaid fund hereby permanently appropriate making payment authorize section title b secretary treasury authorize direct cover yugoslav claims fund sum amount pay government federal people republic yugoslavia pursuant yugoslav claims agreement special fund create purpose pursuant subsection section amount hereafter pay united states dollar foreign government enter claim settlement agreement government united states describe subsection section title c secretary treasury authorize direct sum cover fund pursuant subsection b section make deduction provide section b title make payment full principal award le certify pursuant section title make payment principal award principal amount 
