# Supplementary material for: A Complex Network Approach to Stylometry
Source: PLoS One. 2015 Aug 27;10(8):e0136076. doi: 10.1371/journal.pone.0136076 (PMC4552030; doi:10.1371/journal.pone.0136076)
Supplement: S1 File — (ZIP) [file pone.0136076.s001.zip › style_dataset/ch13.txt]

mr dooley mr speaker several year commuter railroad serve large metropolitan area find increasingly difficult render kind service expand population want entitle cause decline commuter railroad many complex high tax loss revenue government subsidize highway air carrier name two solution problem commuter line equally vary range way government ownership complete discontinuance important service number sound plan propose none implement instead stand idly watch commuter railroad service decline fail offer help hand though number people flow metropolitan area day increase tremendously since world war total annual rail commutation drop million nowhere decline painfully evident new york city area new york central railroad one nation important carrier alone lose percent passenger since time crisis nation commuter railroad new threat continue operation new york central appear form chesapeake ohio railroad proposal control baltimore ohio railroad new york central point control approve interstate commerce commission would give combine c o b o railroad total point serve common new york central kind duplication wasteful give combine system ability take freight traffic away new york central railroad serve area new york central note freight traffic susceptible raid c o b o provide backbone central revenue revenue make possible provide essential freight passenger service entire new york central system well new york area commuter terminal freight service service maintain new york central must revenue make possible new york central today handle percent southbound commuter traffic come new york city million operation involve employee work commuter traffic exclusively blow phase central operation would serious economic consequence railroad people per day provide efficient reasonably price transportation city workable alternative potentially dangerous harmful c o b o merger scheme central point logic create strong balance competitive two railroad service east obvious b o publicly commit approach outline detailed study plan well underway though far completion study indicate beyond doubt saving would result would unprecedented benefit railroad concern investor customer user public large abandon study face promising outlook concern b o enter negotiation c o result present situation light fact hand however new york central intend pursue objective help create healthy two eastern railroad structure public interest interstate commerce commission commence deliberation propose c o b o merger june obviously interstate commerce commission force new york central far curtail commuter operation give undue competitive advantage line wish merge however profound consideration propose merger profit loss serve long public interest past year congress advocate carefully plan balance competitive railway system must ask two alternative help commuter two b o c o merger three new york central b o c o merger serve best interest stockholder interest travel public mr lindsay mr speaker rise today pay tribute great newspaper new york times occasion major change top executive command arthur hays sulzberger distinguish publisher distinguish newspaper fit take due notice major contribution american journalism occasion retirement please note mr sulzberger continue serve chairman board new york times mr sulzberger successor publisher mr orvil e dryfoos president new york times co times since mr dryfoos outstanding career journalist guarantee high standard make times one world great newspaper maintain also please note mr john b oakes member times staff since appoint editorial page editor mr oakes succeed charles merz editor since become editor emeritus like time mr speaker pay warm tribute arthur hays sulzberger charles merz occasion retirement distinguish career american journalism hearty congratulation go successor orvil e dryfoos john b oakes count upon sustain illustrious tradition new york times people 17th district new york representative congress take great pride new york times one great authoritative newspaper world mr stratton mr speaker late newsletter constituent urge imposition naval blockade cuba effective method prevent continue soviet armament come western hemisphere violation monroe doctrine yesterday privilege read thoughtful article u news world report may discuss type action detail including advantage disadvantage leave extend remark include relevant portion newsletter together text article u news world report congressman samuel stratton report washington may cuban whatever may setback result unsuccessful attempt cuban rebel establish beachhead castro mainland last week least one positive benefit clear revelation whole world complete conversion cuba russian military base fact one major reason failure ill expedition appear lack full information extent cuba get russian military equipment somehow picture story soviet tank cuban beach russian mig jet fighter strafe rebel troop bring home u stark blunt truth mean russian military base mile away home russian tank plane cuba jeopardize security united states violate monroe doctrine threaten security every latin american republic full extent russian military penetration cuba clear president kennedy announce would take whatever action appropriate prevent even go alone latin american republic rather incline drag foot take action castro also react swiftly last week finally throw cuba inter defense board year united states try get country exclude castro representative secret military talk take picture migs tank job new atmosphere urgency washington week see example extensive effort president kennedy make enlist solid bipartisan support action toward cuba laos effort see direct way toward support future action already past next move time course tell personally think ought set immediate naval blockade cuba simply tolerate russian weapon including possibility long nuclear missile locate cuba obviously stop come however talk naval blockade would thoroughly line monroe doctrine 
