# Supplementary material for: A Complex Network Approach to Stylometry
Source: PLoS One. 2015 Aug 27;10(8):e0136076. doi: 10.1371/journal.pone.0136076 (PMC4552030; doi:10.1371/journal.pone.0136076)
Supplement: S1 File — (ZIP) [file pone.0136076.s001.zip › style_dataset/ch14.txt]

inception passage public law 66th congress purpose vocational rehabilitation program assist states mean grant return disable men woman productive gainful employment authority program renew several time vocational rehabilitation program make permanent title social security act time next eight year service provide disable person consist mainly train counsel placement job recognizing limitation program 78th congress pass p l broaden concept rehabilitation include provision physical restoration service remove reduce disability revise finance structure recent change despite successful rehabilitation half million disable person first eleven year exist program still see inadequate cope nation backlog estimate two million disable assist states therefore rehabilitate handicap individual may prepare engage remunerative employment extent capability 83rd congress enact vocational rehabilitation amendments p l amendment vocational rehabilitation act design help provide specialize rehabilitation facility shelter half workshop great number adequately train personnel comprehensive service individual particularly homebound blind administrative improvement increase program overall effectiveness financial aspects law exist federal government make grant states basis population match state expenditure basis p l 78th congress federal government assume responsibility necessary state expenditure connection administration counseling placement disable necessary cost provide client rehabilitation case service throughout year statutory authorization sum necessary carry provision act amendments completely change financing vocational rehabilitation program provide three grant structure basic support extension improvement research demonstration train traineeship vocational rehabilitation addition short training instruction first part new structure support basic program vocational rehabilitation service describe section subsequent section grant describe category grant structure follow table show select year authorization appropriation allotment base federal grant states state match fund part grant program method distribute fund description formula order assist states maintain basic vocational rehabilitation service section amend act provide allotment states support service base need measure state population fiscal capacity measure per caput income act far provide floor minimum allotment set level call base allotment ceiling maximum allotment state stipulate addition amount remain result impose ceiling use insure floor redistribute states still maximum provision design reflect difference wealth population among states objective vocationally handicap person access need service regardless whether reside state low high per caput income sparsely thickly populate state provision also design avoid disruption state program already operation might otherwise result allotment fund basis wealth population alone method compute allotments method use compute allotment specifically set forth act term state mean several states district columbia virgin islands guam puerto rico term united states include several states district columbia exclude virgin islands guam puerto rico prior alaska hawaii follow step employ calculation state except puerto rico guam virgin islands prior alaska hawaii determine average per caput income base last three year see source data per caput income data use step determine average per caput income u base last three year see source data per caput income data use step determine ratio average per caput income u divide result obtain item determine state except virgin islands guam puerto rico prior alaska hawaii percentage bear ratio particular state average per caput income bear average per caput income u multiply result obtain item result obtain state item determine particular state allotment percentage law virgin islands guam puerto rico alaska hawaii fix allotment percentage effect prior fiscal year states difference obtain subtract result obtain item except state shall allotment percentage le result difference particular state le extreme state allotment percentage must raise lower appropriate extreme square state allotment percentage determine state population see source data population data use step multiply population state square allotment percentage multiply result obtain item result obtain item determine sum product obtain item states state make computation set forth item add result obtain state item determine ratio amount allot sum product states divide amount allot result obtain item determine particular state unadjusted allotment particular fiscal year multiply state product item result obtain item determine particular state unadjusted allotment result obtain item great maximum allotment lower unadjusted allotment maximum allotment state unadjusted allotment fiscal year exceed minimum allotment describe item percentage great one one time percentage sum allot exceed must reduce amount excess determine particular state unadjusted allotment result obtain item le minimum base allotment raise unadjusted allotment minimum allotment regardless unadjusted allotment state guarantee law minimum allotment year equal allotment receive fiscal year increase uniform percentage bring total allotment states fund recoup reduction item use first increase unadjusted allotment specify minimum states unadjusted allotment le minimum allotment item second increase uniformly allotment states whose allotment maximum adjustment prevent allotment state thereby exceed maximum additional note allotments states maintain two separate agency one vocational rehabilitation blind one rehabilitation person blind act specify minimum base allotment shall divide two agency proportion divide fiscal year funds allot addition minimum allotment apportion two agency may determine matching requirements explanation match formula as case allotment provision support vocational rehabilitation service match requirement also base statutory formula prior order provide match minimum base allotment state fund equal state fund prior since rest support allotment match rate relate fiscal capacity state pivot state federal participation total program cost percentage federal participation cost state refer law state federal share purpose explanation percentage refer state unadjusted federal share beginning match requirement base allotment adjust upward downward require year entire support allotment match basis pivot state share maximum minimum state share respectively 
