# Supplementary material for: A Complex Network Approach to Stylometry
Source: PLoS One. 2015 Aug 27;10(8):e0136076. doi: 10.1371/journal.pone.0136076 (PMC4552030; doi:10.1371/journal.pone.0136076)
Supplement: S1 File — (ZIP) [file pone.0136076.s001.zip › style_dataset/ch15.txt]

entrance side shelter roof beam rest inside inch block wall outside space fill mortar block edge wooden bracing roof beam place flush inside wall mortar pour bracing block edge complete wall thickness radiation shielding detail see inset fig first one two roof board mark e fig slip place across roof beam outside shelter board nail roof beam reach open space beam inside shelter concrete block pass beam put board roof block two layer mortar together work roof continue way last roof board cover block outside shelter roof block place final row wall block mortar position structure complete see fig building plan page solid concrete block relatively heavy dense use shelter block sell various size seldom necessary cut block fit solid block recommend hollow block would fill concrete give effective protection bricks alternative use wall roof inch thick give protection solid concrete block illustration fig show lay concrete block wall detail instruction may obtain local build supply house craftsman source information include national concrete masonry association south dearborn street chicago ill portland cement association west grand avenue chicago ill structural clay products association washington d aboveground double shelter outdoor aboveground fallout shelter also may build concrete block see fig double shelter people would hire contractor build shelter plans page shelter could build region water rock close surface make impractical build underground shelter two wall concrete block construct least inch apart space fill pit gravel earth wall hold together metal tie place wet mortar wall build roof show fig slab reinforce concrete cover least inch pit gravel alternate roof perhaps within reach could construct heavy wooden roof beam overlay board waterproofing would cover least inch pit gravel material double shelter would cost contractors charge would additional shelter would provide almost absolute fallout protection pre metal shelter pre corrugate metal section pre concrete use shelter either ground particularly suitable region water rock close surface form effective fallout shelter mound earth show figure materials shelter would cost contractor probably would require help build charge would add cost material shelter show page would provide almost absolute protection fallout radiation alternate hatchway entrance show page would reduce cost material national lumber manufacturers association washington d c develop plan utilize specially treat lumber underground shelter construction structural clay products institute washington d work develop brick clay product suitable shelter construction underground concrete shelter underground reinforce concrete shelter build contractor depending type entrance shelter show would provide almost absolute fallout protection illustration fig show shelter roof ground level mound shelter could build embankment ground level plans shelter either stairway hatchway entrance show page another type shelter give excellent fallout protection build add room basement home construction would add total cost home shelter illustrate figure base room build new home washington d area spring important consideration common type shelter arrangement entrance ventilation radio reception lighting entrance must least one right turn radiation scatter somewhat like light go around corner rest continue straight line therefore sharp turn shelter entrance reduce radiation intensity inside shelter ventilation provide concrete block basement shelter vent wall open entrance blower may instal increase comfort blower essential double shelter underground shelter provide le cubic foot per minute air per person vent pipe also necessary show fig filter radio reception cut shielding necessary keep radiation as soon shelter complete radio reception check must make probably necessary install outside antenna particularly receive conelrad broadcast lighting important consideration continuous low lighting may provide shelter mean hot battery wire flashlight bulb tests show device fresh battery furnish light continuously least day spare battery source light week would assure flashlight electric lantern also available period bright light need regular electrical outlet shelter power may continue many area consideration outside window basement corner build shelter shield show appendix page basement window block emergency threaten basement wall project ground shield show appendix page shelter entrance foot wide bunks material build may put inside enclosure shelter wall complete basement belowground shelter also serve tornado hurricane protection living shelter radioactivity fallout decay rapidly first forty hour atomic burst radiation intensity percent hour explosion radiation may intense start one percent may extremely dangerous therefore civil defense instruction receive conelrad mean follow battery radio essential radiation instrument suitable home use available would value locate portion home offer best protection fallout radiation possibility battery radio built radiation meter may become available one instrument thus would serve purpose local civil defense gather information receive broad information state federal source tell soon possible long stay shelter soon may go outdoors long may stay outside prepare stay shelter full time least several day make home day longer checklist appendix page tell need families child particular problem provide simple recreation task everyone task rotate part family sleep rest awake break monotony may necessary invent task keep family busy records diary keep survival family depend largely information receive radio record keep information instruction including time date broadcast family rationing probably necessary blowers operate periodically regular schedule come time basement shelter radiation decay enough allow use whole basement however much time possible spend within shelter hold radiation exposure minimum housekeeping problem live shelter begin soon shelter occupy food medical supply utensil equipment already store shelter must quickly gather carry family 
