# Supplementary material for: A Complex Network Approach to Stylometry
Source: PLoS One. 2015 Aug 27;10(8):e0136076. doi: 10.1371/journal.pone.0136076 (PMC4552030; doi:10.1371/journal.pone.0136076)
Supplement: S1 File — (ZIP) [file pone.0136076.s001.zip › style_dataset/ch16.txt]

former du pont official become general motors vice president set maximize du pont share general motors market lines communication establish two company several du pont product actively promote within year various du pont manufacture item fill entire requirement four seven general motors eight operate division fisher body division long control fisher brother vote trust even though general motors majority stock follow independent course many year resistance collapse purchase du pont compare favorably purchase general motors division competitors come receive high percentage general motors business late year likely trend stem least part need general motors outstrip du pont capacity fact stick voluminous record bulk du pont production always supply large part requirement one customer automobile industry connect du pont stock interest inference overwhelming du pont command position promote stock interest gain solely competitive merit u court agree trial court consideration price quality service overlook either du pont general motors u however determine neither factor fact concern high executive post company act honorably fairly honest conviction action best interest company without design overreach anyone including du pont competitor outweigh government claim relief claim submit district court dismiss f allege violation clayton act also sherman act latter provision proscribe contract combination conspiracy restraint interstate foreign trade monopolization attempt combination conspiracy monopolize trade however court put one side without consideration government appeal dismissal sherman act allegation rest decision solely read pertinent part corporation engage commerce shall acquire directly indirectly whole part stock share capital another corporation engage also commerce effect acquisition may substantially lessen competition corporation whose stock acquire corporation make acquisition restrain commerce section community tend create monopoly line commerce section shall apply corporation purchase stock solely investment use vote otherwise bring attempt bring substantial lessening competition purpose provision thus explain court opinion section design arrest incipiency substantial lessening competition acquisition one corporation whole part stock compete corporation also arrest incipiency restraint monopoly relevant market reasonable probability appear time suit likely result acquisition one corporation part stock corporation section violate whether actual restraint monopoly substantial lessening competition occur intend u thus finding conspiracy restrain trade attempt monopolize exclude court decision indeed already note court proceed assumption executive involve dealing du pont general motors act honorably fairly exercise business judgment serve deem best interest company however bar find du pont become pre supplier automotive fabric finish general motors product constitute line commerce within meaning clayton act general motors share market product substantial competition share market endanger financial relationship two concern statutory policy foster free competition obviously supplier advantage competitor acquisition customer stock likely effect condemn statute repeat test violation whether time suit reasonable probability acquisition likely result condemn restraint conclusion upon record inescapable likelihood prove acquisition u basis finding lead conclusion court remand case district court determine appropriate relief sole guidance give court discharge task commit judgment must therefore reverse cause remand district court determination far hearing equitable relief necessary appropriate public interest eliminate effect acquisition offensive statute district courts framing equitable decree clothe large discretion model judgement fit exigency particular case international salt co v united states u u bring u course proceeding district court court judgment file district court july first pretrial conference hold appoint amici curia represent interest stockholder du pont general motors consider procedure follow subsequent hearing take place september outset government spokesman explain counsel government du pont already hold preliminary discussion view arrive relief plan side could recommend court du pont say propose disenfranchisement general motors stock along restriction du pont general motors relationship government deem suggestion inadequate urge judgment include divestiture du pont share general motors counsel government invite du pont view proposal recommend specific program state court desire counsel du pont think discussion would profitable government prepare submit plan within thirty day counsel du pont indicate preference submission detail plan side early date previous antitrust case say involve interest magnitude present complex problem relief submission detail plan would place issue court readily would discussion divestiture disenfranchisement abstract court adopt procedure appropriate time schedule carry government submit propose decree october plan call divestiture du pont share general motors stock equal annual distribution stockholder dividend period ten year christiana securities company delaware realty investment company major stockholder du pont stockholder delaware deal specially provision require annual sale trustee ten period du pont general motors stock allocable well general motors stock christiana delaware outright trustee judgment reasonable market condition prevail give year allow petition court extension time within ten period addition right vote general motors stock hold du pont vest du pont stockholder christiana delaware stockholder delaware du pont christiana delaware enjoin acquire stock exercise control general motors du pont christiana delaware prohibit director officer common general motors vice versa general motors du pont order terminate agreement provide purchase general motors specify percentage requirement du pont manufacture product grant exclusive patent right grant general motors du pont preferential right make sell chemical discovery general motors maintenance joint commercial enterprise two company motion amici curiae court direct ruling obtain commissioner internal revenue federal income tax consequence government plan may commissioner announce ruling annual dividend pay du pont stockholder share general motors stock would taxable ordinary income extent du pont earnings profit measure federal income tax purpose dividend 
