# Supplementary material for: A Complex Network Approach to Stylometry
Source: PLoS One. 2015 Aug 27;10(8):e0136076. doi: 10.1371/journal.pone.0136076 (PMC4552030; doi:10.1371/journal.pone.0136076)
Supplement: S1 File — (ZIP) [file pone.0136076.s001.zip › style_dataset/ch17.txt]

medieval mental quirk attitude unnourished sense believe husband wife subject risk possibility permit endanger confidentiality marriage relationship easy enough ridicule hawkins pronouncement pleas crown metaphysical point view concept oneness marry couple may reflect abide belief communion husband wife action always regard criminal law marriage make inroad name law enforcement protection congress afford marriage relationship court today continue path chart recent decision wyatt v united states u court hold circumstance case wife could compel testify husband objection one need waver belief virile law enforcement insist thing american life also great importance even law enforcement must accommodate one solidarity confidential relationship marriage court opinion dogmatically assert husband conspiracy doctrine fact protect relationship hence doctrine enthrone unreality rule law easily persuade rule accept many people many century lightly dismiss event submit power depose belong congress court dissent petitioner claim conscientious objector convict violate 12a universal military training service act refuse induct arm force claim deny due process law violation fifth amendment hearing hearing officer department justice permit rebut statement attribute local board trial deny right hearing officer report original report federal bureau investigation claim held record case administrative procedure prescribe act fully comply petitioner deny due process conviction sustain pp petitioner deny due process administrative proceeding statement question file access opportunity rebut hearing officer department justice appeal board pp b petitioner entitle hearing officer note report especially since fail show particular need copy department justice recommendation appeal board pp c petitioner entitle either administrative hearing department justice trial inspect original report federal bureau investigation since furnish resume challenge accuracy show particular need original report pp haydn c covington argue cause file brief petitioner daniel m friedman argue cause united states brief solicitor general rankin assistant attorney general wilkey beatrice rosenberg j f bishop mr justice clark deliver opinion court prosecution refusal induct arm service violation provision universal military training service act stat u app aj petitioner claim conscientious objector contend deny due process proceeding hearing officer department justice trial say permit rebut hearing officer statement attribute local board far deny trial right department justice hearing officer report original report federal bureau investigation claim violation fifth amendment trial judge decide administrative procedure act fully comply refuse require production document petitioner find guilty sentence month imprisonment court appeals affirm f 2d grant certiorari view importance question administration act u conclude petitioner claim control rationale gonzales v united states u united states v nugent u therefore affirm judgment petitioner register local board boulder colorado march answer classification questionnaire reflect minister jehovah witnesses employ night sugar producer claim classification minister religion devote minimum hour month preach november classify class november write board protest classification state regular minister devote average hour month actual preaching publicly addition hour ministerial duty oppose war form thereafter classify april six month full pioneer petitioner discontinue devote hour month preach fail notify local board periodic review local board july reclassify uphold classification personal appearance petitioner willingness kill defense church home upon administrative approval reclassification order report induction june fail prosecute however case subsequently reopen light sicurella v united states u reclassify local board follow customary department justice hearing petitioner appear report attorney general hearing officer suggest petitioner exempt combatant training service march however department recommend approval classification its ground recommendation petitioner claim local board august evidence memorandum file date devote hour per month actual preaching headquarters jehovah witnesses report longer contrary relinquish pioneer bible student servant position report devote hour per month public preaching hour per month church activity claim therefore highly exaggerate department conclude cast doubt upon veracity consequently upon sincerity good faith appeal board furnish petitioner copy recommendation answer thereto advise board make statement assert claim pioneer appeal board however unanimously concur department recommendation upon return file local board petitioner order report induction prosecution follow failure petitioner first contend department deny procedural due process give timely opportunity final recommendation appeal board answer statement local board claim devote hour actual preaching statement local board attribute claim petitioner file admit know open time could rebut hearing officer fail assert know file apparently never take trouble find nevertheless ample opportunity contest statement appeal board recommendation department forward appeal board appropriate place registrant lodge denial find gonzales v united states supra control reason copy recommendation furnish registrant say necessary registrant give opportunity rebut department recommendation come appeal board agency ultimate responsibility classification u fail see procedure result prejudice petitioner contention consider appeal board deny as say gonzales appeal board render selective service determination consider final court overturn unless basis fact estep v united states u u contention might consider difficult trial petitioner seek secure subpoena duces tecum longhand note department hearing officer evensen well report thereon petitioner also claim trial right inspect original federal bureau investigation report department justice allege specific procedural error evidence withhold elaborate favorable evidence federal bureau investigation report might disclose section j act hold require department recommendation place registrant file gonzales v united states supra nothing act require hearing officer report likewise turn registrant regulation formerly require hearing officer report place registrant file requirement eliminate moreover hearing officer report intradepartmental direct attorney general course recommendation department essentially different memorandum attorney department justice attorney general receive many may 
