# Supplementary material for: A Complex Network Approach to Stylometry
Source: PLoS One. 2015 Aug 27;10(8):e0136076. doi: 10.1371/journal.pone.0136076 (PMC4552030; doi:10.1371/journal.pone.0136076)
Supplement: S1 File — (ZIP) [file pone.0136076.s001.zip › style_dataset/ch18.txt]

foreign policy total context enlarge role mind like make suggestion united states make large difference happen rest world department must think foreign policy total context regard foreign policy something leave defense policy trade policy fiscal policy extract foreign policy total involvement american people people government abroad mean achieve new standard leadership must think term total context situation concern department state american people safe secure defense monopoly concern department defense also concern department state trade relationship rest world vigorous profitable active pass interest matter concern department commerce longer rely interdepartmental machinery somewhere upstairs resolve difference department assistant secretaries state carry increase burden active formulation coordination policy means must find enable u keep touch regularly efficiently possible colleague department concern foreign policy think need concern also timeliness action every policy officer help plan officer unless keep eye horizon ahead shall fail bring target present movement event fast pace severe attempt peer future essential think accurately present anything executive branch government speed process come decision matter must act promptly would major contribution conduct affair action take today often far valuable action take several month later response situation control course time delay inaction suggest delay fail act intentionally inadvertence bureaucratic procedural difficulty also hope something reduce infant mortality rate idea affliction bureaucracy want stimulate idea bottom top department want make sure junior colleague realize idea welcome initiative go right bottom go way top hope one expect presidential appointee look upon source idea responsibility take initiative generate idea every officer department policy function regardless rank would hope could pay attention little thing observe operation government various part world felt many situation policy good tend ignore minor problem spoil main effort cite example wrong man wrong position perhaps even junior position abroad source great harm policy attitude u delegate experience difficulty find adequate housing new york city foreign diplomat similar circumstance capital easily direct united states stand dozens seemingly small matter go wrong world sometimes know far line able anything would hope could create recognition department overseas come across little thing go wrong responsibility bring attention something department state take primary responsibility foreign policy washington follow ambassador expect take charge overseas mean purely bureaucratic sense active operational interest responsible fashion expect know go among representative agency station country expect supervise encourage direct assist way official operation abroad begin go wrong shall look ambassador find get suggestion remedial action problems policy officer occur might interest thought express privately recent year hope clear certain confusion public mind foreign policy mean develop certain compassion carry responsibility inside government try call attention problem senior departmental policy officer face mean practically everybody room whether strike home determine senior policy officer may move think hard problem infinite variety stimulus idea head suggestion colleague question secretary president proposal another department communication foreign government american ambassador abroad file item agenda united nations dozen international body news item read breakfast table question president secretary news conference speech senator congressman article periodical resolution national organization request assistance private american interest abroad et cetera ad infinitum policy officer live antenna alert question fall within range responsibility first thought question question american foreign policy know first sometimes difficult job know question accurately identify sometimes answer way pose frequently shape answer chewing colleague mind reach tentative identification question tentative may change explore far tolerable answer find may change one answer meanwhile think fact surround problem fact know never complete general background much already lose history appreciative expert help available draw resource play take care examine least raw material underlie frequently policy conclusion know must give expert place know must also keep already begin box compass alternative line action including nothing know think action relation future perceive dimly merciful fog take bearing great guideline policy well precedent commitment united states international charter treaty basic statute well notion american people conduct policy literature country paper national security council paper accumulate department surprise find general principle produce conflict result factual situation confront must think principle must take precedence know general policy paper write month may fit problem crucial change circumstance aware every moderately important problem merge imperceptibly every problem must deal question manage part handle without relation whole whole large grasp must think others stake question answer consult among colleague department department agency government american ambassador could provide helpful advice private interest sufficiently involve consult probable attitude government including le directly involve stage sequence government consult action indicate kind action relevant problem selection wrong tool mean waste best bad unwanted inflammation problem president secretary act exist authority new legislation new money require action unilateral multilateral matter one united nations international body path lead complex process parliamentary diplomacy add still another dimension problem respect opinions mankind type action hope win public support first country abroad policy officer know action almost never secret general effectiveness policy condition readiness country sustain interest public opinion two reason first important second know american public care decent respect opinion mankind give probable public attitude reasonably good estimate make action call insure necessary support may add caution particular point want policy officer level presidential appointee concern much problem domestic politics recommend foreign policy action first place business foreign policy business presidential leadership appointee department consider 
