# Supplementary material for: A Complex Network Approach to Stylometry
Source: PLoS One. 2015 Aug 27;10(8):e0136076. doi: 10.1371/journal.pone.0136076 (PMC4552030; doi:10.1371/journal.pone.0136076)
Supplement: S1 File — (ZIP) [file pone.0136076.s001.zip › style_dataset/ch19.txt]

general age limit restriction one sex particular project require special maturity open men woman peace corps pay expense wife family unless wife also accept full peace corps work project draft exemption peace corps service case service corps probably consider ground temporary deferment peace corps volunteer obviously pay might earn comparable activity united states would possible many case live health effectiveness counterpart abroad pay guide principle indeed anything like compensation individual service rather principle akin allowance peace corps volunteer give enough provide minimum decent standard live live modest circumstance avoid conspicuous consumption wherever possible live host country counterpart special health requirement might meet example probably necessary corps authority pay medical expense volunteer perhaps exist public health service state department armed services medical facility utilize readjustment u volunteer give separation allowance end overseas service base length time serve part government peace corps establish idea peace corps capture imagination great many people support cut across party regional ethnic line peace corps therefore offer opportunity add new dimension approach world opportunity american people think anew start afresh participation world development peace corps administer small new alive agency operate one component whole overseas operation pending reorganization foreign aid structure program peace corps establish agency department state aid operation reorganize peace corps remain semi functional unit meanwhile peace corps could physically locate ica facility depend state department ica administrative support need program assistance way peace corps launch identity spirit yet receive necessary assistance responsible united states foreign policy overseas operation peace corps launch peace corps either begin low gear preparatory work undertake congress finally appropriate special fund launch earnest executive action sufficient fund make available exist mutual security appropriation permit number substantial project start summer peace corps launch soon opportunity recruit qualify people year graduate class lose lose opportunity use summer train university campus launch careful determine way within next week peace corps could several hundred person train summer placement next fall within year two several thousand might service grow steadily prove need demonstrate would first project first year probably considerable emphasis teach project need clearly felt capacity recruit train qualify volunteer short period time great would however variety skill medical agricultural engineer would call first year private agency program provision technician helper exist development project first year project also spread several country latin america africa asia peace corps receive abroad although need outside train manpower exist every newly develop nation readiness receive manpower receive united states vary country country certain skepticism coming americans expect many quarter unfriendly political group doubt everything power promote active hostility indication many develop nation welcome peace corps volunteer volunteer well choose soon demonstrate value make many friend important however peace corps advance arm cold war contribution world community present government united nations could propose every nation consider formation peace corp united nations sponsor idea form international coordinate committee hope peace corp project truly international citizen find work alongside citizen host country also volunteer land case peace corps personnel offer technician helper development project u international agency peace corps diplomatic propaganda venture genuine experiment international partnership aim must learn much teach peace corps offer opportunity bring home united states problem world well opportunity meet urgent host country need train manpower present spirit response result immeasurably good finance already appropriate fund within discretion president secretary state mutual security act immediately available source finance summer pilot program peace corps decide make small shift may require military aid special assistance fund order carry purpose mutual security act new peaceful program hopeful sign world congress ask give peace corps firm legislative foundation next fiscal year specifically congress consider authorize peace corps receive contribution american business union civic organization public large must project whole american people advisory council outstanding public figure experience world affair form give program continue guidance afford focal point public understanding steps also take link food peace program peace corps foreign currency accumulate sale u surplus food p put use pay host country expense peace corps personnel extent participate body u voluntary agency university international organization host country institution host country share cost peace corps program must fully explore worth cost risk matter well conceive efficiently run probably failure could costly serious effect home abroad popular response suggest potentiality peace corps great contribute development critical country region promote international cooperation good toward country also contribute education america intelligent american participation world thousand young americans go work develop area million americans become directly involve world ever college university carry large part program student look toward peace corps service impact educational curriculum student seriousness letter home talk later give return member peace corps influence life spend two three year hard work abroad may combine provide substantial popular base responsible american policy toward world meet world need since world need country good understanding world peace corps thus add new dimension america world policy one people abroad long wait as say state union message problem tower unprecedented response must tower unprecedented well congress united states recommend congress establishment permanent peace corps pool train american men woman send overseas u government private organization institution help foreign country meet urgent need skilled manpower today sign executive order establish peace corps temporary pilot basis temporary peace 
