# Supplementary material for: A Complex Network Approach to Stylometry
Source: PLoS One. 2015 Aug 27;10(8):e0136076. doi: 10.1371/journal.pone.0136076 (PMC4552030; doi:10.1371/journal.pone.0136076)
Supplement: S1 File — (ZIP) [file pone.0136076.s001.zip › style_dataset/ch20.txt]

wildlife habitat resources one million recreation visit national forests grasslands primary purpose hunt fish hunter fisherman visit since increase time faster nationwide sale hunt fish license use expect increase million visit long objective habitat management make fully productive support fish game population contribute need public use enjoyment wildlife habitat management proposal period revise complete wildlife habitat management improvement plan administrative unit assure proper coordination wildlife habitat management resource inventory evaluate wildlife habitat resource cooperation federal agency states national forests grasslands locate basis orderly development wildlife habitat improvement coordination program including big gamebird small habitat survey investigation million acre national forests grasslands b fishery habitat survey investigation mile national forest fish stream nearly million acre lake impoundment c participation plan inspection control phase habitat improvement land water use project conduct national forest land states federal agency private group assure project benefit wildlife harmony resource value improve food cover million acre key wildlife area develop wildlife opening food patch game way dense vegetation clear control burning acre improve mile fish stream acre lake stabilize bank plant streamside cover construct channel improvement protection total adverse impact disease insect fire weather destructive animal force us value forest resource generally recognize kill destroy retard prevent reproduction growth impair damage value disrupt us loss growth sawtimber damage destructive agency united states estimate billion board foot effect destructive agency sawtimber growth would nearly twice great billion board foot percent loss growth attributable disease percent insect percent fire percent weather animal various cause destructive force also seriously adverse effect upon watershed life waterflows upon renewable forest resource long objective hold damage destructive agency level would seriously interfere intensive management national forest system principle multiple use high sustain yield product service accomplish substantially continue trend toward good facility technique fire control resource cope critical fire period intensive application program prevention detection control insect disease infestation addition direct protection measure intensive management timber resource assist reduction loss insect disease protection insects disease period propose insect disease control national forest system step level prevention detection control insect disease infestation substantially reduce occurrence large infestation toward end initial period require percent increase present level protection work consist intensification present activity quick extensive thorough survey detect incipient outbreak b reliable evaluation potential initial outbreak cause widespread damage c quick effective control action initial stage prevent large epidemic initial suppression activity would cover twice acreage currently treat continuation present blister rust control work plus extension control acre protect manage white pine production objective achieve sufficient effectiveness control area treatment plus additional acre initial period maintenance control need initiating program control dwarf mistletoe several hundred thousand acre select good stand young softwood sawtimber good grow site coordination pest control objective timber management activity reduce loss protection fire propose year commercial timberland critical watershed land national forest system develop propose intensive use give protection fire adequate meet fire situation bad year serious peak load include million acre compare million acre receive protection additional million acre give less degree protection adequate meet average fire situation meeting level protection fire call expansion modernization development fire control proficiency strength force prevent many fire possible suppress fire spread beyond permit standard accomplish nearly double present level preventive effort detection skilled fire crew equipment use include stepped program train development personnel adoption use new modern technique develop prevention suppression fire small stop large fire run burn intensely reduction hazardous fuel condition minimize chance large fire develop spread high area work cover serious one land need treatment consist burn acre highly hazardous debris concentration fell snag acre high lightning area prescribe burn million acre remove roadside fuel acre clear maintain mile firebreak protection damage rodent control work period aim control serious infestation harmful rodent porcupine mouse high area forage commercial timberland area comprise half total area rodent infestation national forests approximately million acre rangeland million acre timberland would treat period control would limit rodent economical mean control know roads trail transportation system serve national forests complex highway access road trail various ownership jurisdiction system divide forest highway system administer secretary commerce forest development road trail system administer secretary agriculture system essential production development use national forests forest highway system mile public road mostly highway carry traffic go one destination another administration forest highway system responsibility secretary commerce maintenance provide states county development program national forests include estimate fund need maintain forest highway system construct addition need estimate mile forest highway eventually need fully serve national forests forest development road trail system mile road mile supplemental foot horse trail road largely le highway standard usually carry traffic relate use national forests construction maintenance system responsibility secretary agriculture estimate mile forest development road mile trail constitute system eventually need obtain maximum practicable yield use wood water forage wildlife recreation resource national forests continue basis ultimate trail system value primarily recreation wildlife utilization fire protection carefully plan maintain optimum service important resource watershed presence lack access road trail direct control influence phase forest management utilization protection forage timber wildlife resource fire insect disease b balance use recreation hunt fish area c volume timber market especially small sale support dependent community small business enterprise d level salvage cutting dead die timber stand 
