# Supplementary material for: A Complex Network Approach to Stylometry
Source: PLoS One. 2015 Aug 27;10(8):e0136076. doi: 10.1371/journal.pone.0136076 (PMC4552030; doi:10.1371/journal.pone.0136076)
Supplement: S1 File — (ZIP) [file pone.0136076.s001.zip › style_dataset/ch21.txt]

strategy tactic u military force undergo one great transition history change emphasis conventional missile warfare must make care mindful one type warfare safely neglect favor military force must capable contend successfully contingency may force upon u limit emergency nuclear general war forces military personnel strength budget provide fiscal year continue support force approximately present level year strength men woman active force force support include army division men navy active ship men marine corps division air wing men air force combat wing men reserve component serve effectively time war basic organization objective must conform change character mission active force quality combat readiness must take precedence mere number modern condition especially true ready reserve request secretary defense reexamine role mission reserve component relation active force light change requirement modern warfare last year congress discontinue previously impose minimum personnel strength limitation army reserve similar restriction strength army national guard contain department defense appropriation act likewise drop strongly recommend congress avoidance mandatory floor size reserve component may flexibility make adjustment keep military necessity propose reduction army national guard army reserve present strength respectively end fiscal year strength consider adequate meet essential role mission reserve support national security objective military personnel cost expenditure department defense military personnel cost including pay active reserve retire military personnel expenditure estimate billion increase million reflect additional longevity pay career personnel dependent increase number men draw proficiency pay social security tax increase effective full year compare month retired pay cost increase million partly substantial increase number retire personnel increase cost partially offset decrease million expenditure reserve force largely plan reduction strength army reserve component traditionally rate pay retire military personnel proportionate current rate pay active personnel military pay act depart establish formula provide increase rather proportionate increase everyone retire prior effective date june endorse pending legislation restore traditional relationship retire active duty pay rate operation maintenance expenditures operate maintain station equipment armed forces estimate billion million increase stem largely grow complexity high degree maintenance require new weapon equipment substantial increase estimate cost operate additional communication system air defense program well program speed security communication essential also program fleet modernization step cause increase expenditure increase arise civilian employee health program enact congress last year factor increase operate cost include high unit cost fly hour two year steam hour total increase operate cost outweigh saving result decline program economy measure reduce number unit installation small inventory major equipment improvement supply distribution system armed forces budget message recommend immediate repeal section act september stat section prevent military department office civil defense mobilization carry certain transaction involve real property unless come agreement committees armed services senate house representatives as state previously attorney general advise section violate fundamental constitutional principle accordingly repeal congress present session shall alternative thereafter direct secretary defense disregard section unless court competent jurisdiction determine otherwise basic long communication alaska provide federal facility operate army air force federal aviation agency grow communication need new state best meet states operation development facility private enterprise legislation already propose authorize sale government system alaska early enactment desirable procurement research construction approximately expenditure department defense procurement research development construction program expenditure estimate billion compare billion decrease largely construction aircraft procurement offset part increase research development procurement military equipment tank vehicle gun electronic device expenditures shipbuilding estimate level new obligational authority recommend budget aircraft procurement excluding amount relate research construction total million million enact hand new authority million propose missile procurement excluding research construction million high contrast trend procurement reflect anticipate change composition mission armed forces year ahead department defense appropriation act past several year contain rider limit competitive bidding firm country certain military supply item as repeatedly state provision much restrictive general law popularly know buy american act urge congress reenact rider task provide reasonable level military strength without endanger vital aspect security greatly complicate swift pace scientific progress last year witness perhaps rapid advance military technology history weapon system become obsolescent still production still development furthermore unexpectedly rapid progress technological break one weapon system often diminish relative importance competitive system necessitate continuous review reevaluation defense program order redirect resource new important weapon system eliminate reduce effort weapon system overtake event thus last year number program look promising time development commence since completely eliminate example importance regulus promising aerodynamic ship missile design launch surface submarine greatly diminish successful acceleration much advance polaris ballistic missile launch submerge submarine another example recent cancellation f long interceptor speed three time great speed sound design use man bomber period mid substantial progress make ballistic missile technology rapidly shift main threat man bomber missile considering high cost f system billion force plan time period would become operational decide stop work project meanwhile air defense force make effective describe later message size scope important program reduce early plan notable category jupiter thor intermediate range ballistic missile successfully develop produce deploy relative importance diminish increase availability atlas intercontinental ballistic missile impact technological factor also illustrate history high fuel program project start time critical need high fuel provide extra margin range high performance aircraft particularly heavy bomber continuing technical problem involve use fuel couple significant improvement aircraft range mean raise serious question value high fuel program as result scope project 
