# Supplementary material for: A Complex Network Approach to Stylometry
Source: PLoS One. 2015 Aug 27;10(8):e0136076. doi: 10.1371/journal.pone.0136076 (PMC4552030; doi:10.1371/journal.pone.0136076)
Supplement: S1 File — (ZIP) [file pone.0136076.s001.zip › style_dataset/ch22.txt]

purchase authorization include provision relate sale delivery commodity including class type variety food grain time circumstance deposit rupee accrue sale relevant matter united states recognize desire india accumulate quickly possible substantial part one million ton reserve stock rice provide agreement assist stabilize internal market commodity india agreement first annual review rice availability make august time consideration give whether light united states supply rice available title disposal india production consumption stock food grain import united states country friendly united states india storage capacity relate factor increase would possible portion total rice program currently plan procurement first year two governments agree issuance purchase authorization wheat rice provide purchase june shall dependent upon determination united states government commodity surplus supply available title act time united states government shall right terminate financing sale agreement commodity determine time june action necessitate existence international emergency article use rupees two governments agree rupee accrue government united states america consequence sale make pursuant agreement use government united states america manner order priority government united states america shall determine follow purpose amount show united states expenditure subsection b d e f h r section act subsection rupee equivalent million b grant government india subsection e section act rupee equivalent million finance project promote balance economic development may time time mutually agree c loan government india subsection g section act rupee equivalent million finance project promote balance economic development may mutually agree term condition loan provision set forth separate agreement two governments event agreement reach use rupee grant loan purpose within six year date agreement government united states america may use local currency purpose authorize section act event total rupee accrue government united states america consequence sale make pursuant agreement different rupee equivalent million amount available purpose specify paragraph article adjust proportionately article deposit rupees deposit rupee account government united states america payment commodity ocean transportation cost finance government united states america except excess cost result requirement united states flag vessel use shall make rate exchange united states dollar generally applicable import transaction excluding import grant preferential rate effect date dollar disbursement united states bank government united states america provide purchase authorization article general undertake government india agree take possible measure prevent resale transshipment country use domestic purpose except resale transshipment use specifically approve government united states america surplus agricultural commodity purchase pursuant provision agreement assure purchase commodity result increase availability like commodity export india two governments agree take reasonable precaution assure sale purchase surplus agricultural commodity pursuant agreement displace usual marketing united states america commodity unduly disrupt world price agricultural commodity normal pattern commercial trade friendly country carry agreement two governments seek assure extent practicable condition commerce permit private trader function effectively use best endeavor develop extend continuous market demand agricultural commodity government india agree furnish upon request united states america information progress program particularly respect arrival condition commodity provision maintenance usual marketing information relate export like commodity article consultation two governments upon request either consult regarding matter relate application agreement operation arrangement carry pursuant agreement article entry force agreement shall enter force upon signature witness whereof respective representative duly authorize purpose sign present agreement done washington duplicate fourth day may government united states america dwight d eisenhower government india k patil excellency honor refer agricultural commodities agreement sign today government united states america government india hereinafter refer agreement regard rupee accrue us indicate article agreement state understanding government united states america follow respect article paragraph agreement government india provide facility conversion rupee equivalent million maximum million per year accrue subject agreement agricultural market development purpose currency united states dollar request government united states america facility need purpose secure fund finance agricultural market development activity government united states country government united states america may utilize rupee india pay good service including international transportation need connection market development agricultural project activity india country rupee equivalent million percent currency receive agreement use loan make export bank washington section e agricultural trade development assistance act amend hereinafter refer act administrative expense export bank washington india incident thereto understand loan section e act make united states business firm branch subsidiary affiliate firm india business development trade expansion india united states firm indian firm establishment facility aid utilization distribution otherwise increase consumption market united states agricultural product event rupee set aside loan section e act advance within six year date agreement export bank washington approve loan propose loan mutually agreeable export bank washington department economic affairs government india government united states america may use rupee purpose authorize section act b loans mutually agreeable export bank washington government india act department economic affairs ministry finance secretary department economic affairs designate act government india president export bank washington designate act export bank washington c upon receipt application export bank prepare consider export bank inform department economic affairs identity applicant nature propose business amount propose loan general purpose loan proceeds would expend d export bank prepare act favorably upon application notify department economic affairs indicate interest rate repayment period would use propose loan interest rate similar prevail india comparable loan maturity consistent purpose financing e within sixty day receipt notice export bank prepare act favorably upon application department economic affairs indicate export bank 
