# Supplementary material for: A Complex Network Approach to Stylometry
Source: PLoS One. 2015 Aug 27;10(8):e0136076. doi: 10.1371/journal.pone.0136076 (PMC4552030; doi:10.1371/journal.pone.0136076)
Supplement: S1 File — (ZIP) [file pone.0136076.s001.zip › style_dataset/ch23.txt]

broad delegation leave within discretion subject always criterion public interest determination degree interference shall consider excessive method excessive interference shall avoid present proceeding concern standard broadcast band kc kc whenever two standard broadcast station operate simultaneously closely adjacent frequency interfere extent reception extent interference may slight undetectable point either station render usable signal may great virtually destroy service area station depend many factor among principal one distance station respective radiate power particular significance time day factor play part extent service interference frequency involve time year position year sunspot cycle ground conductivity along transmission path atmospheric manmade noise others existence many factor variable obviously never possible commission make assignment station case basis insure interference circumstance rather assignment make must basis certain overall rule standard represent extent statistical approach problem take account situation variable e power station separation average others order achieve balance must strike protection destructive interference assignment number station large enough afford optimum radio service nation example overall standard apply ratio establish determination degree cochannel interference regard objectionable standard determine two station operate frequency involve objectionable interference station exist point within service area station b station signal intensity one strength station b signal point ratio cochannel interference embody one fundamental limit principle must always take account assignment allocation signal particular station potential source objectionable interference area much great within provide useful service second fundamental principle involve particularly present proceeding difference nighttime daytime propagation condition respect standard broadcast frequency phenomenon familiar radio listener result reflection skywave signal night ionize layer upper atmosphere know ionosphere station radiate skywave groundwave signal hour middle daytime hour skywave radiation reflect substantial quantity portion day skywave service skywave interference general negligible nighttime hour skywave radiation reflect ionosphere thereby create possibility one station render service via skywave much great distance groundwave signal time vastly complicate interference problem still great distance skywave signal may cause interference signal station closely adjacent frequency difference daytime nighttime propagation condition necessary evolve different allocation structure daytime nighttime broadcasting band many station operate day night recognize year ago transition daytime nighttime propagation condition vice versa instantaneous process take place period time roughly hour sunset hour sunset roughly hour sunrise hour sunrise period hour around sunset skywave transmission condition build full nighttime condition prevail period around sunrise skywave transmission decline hour sunrise reach point become little practical significance however case elsewhere necessary arrive single standard apply situation represent averaging condition thus fix particular point time would consider divide point daytime nighttime condition determine hour sunrise sunset respectively use purpose accordingly rule adopt hour limitation upon operation daytime station class station operate clear channel require cease operation operate nighttime restriction begin either local sunset daytime class station sunset location dominant class station locate west class station limited class station restriction apply local sunset case class station operate regional channel time require operate nighttime restriction order protect respect nighttime assignment degree skywave service interference determine skywave curve fig sec rule give average skywave value curve derive analysis extensive skywave measurement data recognize skywave signal reflect nature great variability subject wide fluctuation strength reason uncertain skywave service denominate secondary rule compare steady reliable groundwave primary service skywave service skywave interference signal strength express term percentage time particular signal level exceed percent time skywave service percent time skywave interference allocation policies as mention allocation station represent balance protection interference provision opportunity adequate number station rule policy apply process course must base objective represent desire radio service maximum use nation objective state many time provide service listener provide many choice service many listener possible provide service local origin many listener possible since broadcast frequency limit number objective extent inconsistent fully realize extent realize corresponding reduction possibility full achievement others accordingly commission recognize optimum allocation pattern one frequency necessarily represent best pattern frequency assign different frequency use different class station frequency assign use primarily dominant class class b clear station design operate adequate power provide service groundwave night skywave large area great distance protect interference degree necessary achieve objective deal frequency objective list first provision service listener predominant objective subordinate class station clear channel protect groundwave contour daytime cochannel interference respect skywave service render night class station station permit operate united states clear channel specify class operation render skywave service free cochannel interference whereever may receive class b station protect night time skywave contour cochannel interference since provision skywave service require adequate freedom interference class station capable render skywave service nighttime operation station class course entail skywave interference groundwave service interference substantial unless step take minimize respect frequency designate regional local assign use class class station respectively station operate generally low power allocation pattern work frequency provision long service extent subordinate two objective assignment multiple facility assignment station many community possible as mention primary allocation objective follow allocation station clear channel provision widespread service free destructive interference nighttime hour intense skywave propagation prevail large number station permit operate one channel wide area service frequency assign render satisfactorily dominant station must rely upon render therefore longstanding allocation rule channel station dominant class station permit operate night station render service interference free wherever receive remainder clear channel dominant class b station protect describe relatively small number secondary class 
