# Supplementary material for: A Complex Network Approach to Stylometry
Source: PLoS One. 2015 Aug 27;10(8):e0136076. doi: 10.1371/journal.pone.0136076 (PMC4552030; doi:10.1371/journal.pone.0136076)
Supplement: S1 File — (ZIP) [file pone.0136076.s001.zip › style_dataset/ch24.txt]

elect use standard deduction tax table later find itemize deduction may file amend return within time prescribe file claim refund see may claim refund page true itemize deduction later decide use standard deduction tax table word amend return plainly write across top return file april usually final date file income tax return people use calendar year end december use fiscal year year end last day month december return due 15th day 4th month close tax year saturday sunday holiday last day due date perform act tax purpose file return make tax payment etc fall saturday sunday legal holiday may perform act next succeed day saturday sunday legal holiday since april sunday return calendar year timely file file monday april mail return tax payment must place mail ample time reach district director due date declaration estimate tax require file declaration estimate tax calendar year necessary pay fourth installment otherwise due january file income tax return form pay tax full calendar year january file original amend declaration otherwise due january also waive file form pay full tax january farmers purpose february file form pay tax full calendar year fiscal year taxpayer last day first month follow close fiscal year farmer 15th day 2d month see chapter nonresident alien live canada mexico earn wage united states may subject withhold tax wage citizen united states united states tax return due april however united states income subject withholding tax wage return due june use calendar year 15th day 6th month close fiscal year nonresident alien puerto rico nonresident alien resident puerto rico return also due june 15th day 6th month close fiscal year taxpayer die executor administrator legal representative must file final return decedent 15th day 4th month follow close deceased taxpayer normal tax year suppose john jones file basis calendar year die june return period january june due april return decedent may also serve claim refund overpayment tax case form complete attach return form may obtain local office district director returns estate trust due 15th day 4th month close tax year extensions time file unusual circumstance resident individual may grant extension time file return may apply extension file form application extension time file district director internal revenue district may make application letter application must include follow information reason request extension whether file timely income tax return precede year whether require file estimate return year whether file pay estimate tax payment due date failure file timely return make estimate tax payment due must fully explain extensions grant matter course reason request must substantial unable sign request illness good cause another person stand close personal business relationship may sign request behalf state reason unable sign make request extension early refuse return may still time see also interest unpaid taxes extensions abroad citizens united states april united states puerto rico allow extension time june file return precede calendar year extension month beyond regular due date file also available taxpayer make return fiscal year alaska hawaii taxpayers reside travel alaska also allow extension time file reside travel hawaii allow automatic extension military naval personnel duty alaska outside united states puerto rico also allow automatic extension time file return must attach statement return take advantage automatic extension show alaska outside united states puerto rico april due date interest unpaid tax interest rate year must pay tax pay due date interest must pay even though extension time file grant payment due computation form form 1040a show owe additional tax remit return unless owe le case forgive payment cash ask receipt file form 1040a district director compute tax send bill additional tax due bill pay within day payment check money order whether check certify uncertified tax pay check pay check good april due date deadline elapse addition tax may incur furthermore bad check may subject maker certain penalty check money order make payable internal revenue service refunds overpayment income social security tax entitle refund unless indicate return overpayment apply succeeding year estimate tax file form 1040a district director compute tax refund entitle mail file form indicate place provide overpayment tax amount want refund amount want credit estimate tax refunds le make unless attach separate application return request refund file send return director internal revenue district legal residence principal place business neither legal residence principal place business internal revenue district return file district director internal revenue baltimore md principal place abode tax year outside united states including alaska hawaii puerto rico virgin islands legal residence principal place business internal revenue district united states file return office international operations internal revenue service washington d adjusted gross income deduction allow determine adjusted gross income put taxpayer comparable basis amount enter line page form deduction subtract gross income determine adjusted gross income deduction subtract adjusted gross income arrive taxable income compute adjust gross income total item income see chapter amount deduct item indicate businessmen deduct ordinary necessary expense attributable trade business rents royalties hold property production rent royalty subtract compute adjusted gross income ordinary necessary expense certain deduction attributable property see chapter outside salesman deduct expense attributable earn salary commission compensation see chapter employees deduct expense travel meal lodge away home connection performance service employee also deduct transportation expense incur connection 
