# Supplementary material for: A Complex Network Approach to Stylometry
Source: PLoS One. 2015 Aug 27;10(8):e0136076. doi: 10.1371/journal.pone.0136076 (PMC4552030; doi:10.1371/journal.pone.0136076)
Supplement: S1 File — (ZIP) [file pone.0136076.s001.zip › style_dataset/ch25.txt]

one two hunt many recently may harm good program raise hope assistance toward achieve excellence scholarship art dash program discontinue dash le lack skill make selection men woman development toward high reach mind spirit making selection basis excellence require foundation make selection shall available judgment corp advisor whose judgment know good judgment know good record select record make subsequent selection considerable period time central group foundation advisor one period time member advisory board consist thirty men woman choose foundation board trustees base first accomplishment different field scholarship art location part united states location several kind educational research institution principal home intellectual artistic strength also factor trustees mind concept advisory board ancillary board trustees indebted late president harvard university lawrence lowell master subject structure cultural institution administration wit wisdom adopt mr lowell concept make base process selection one reason selection may say truly pretty uniformly good accordance mr lowell concept advisory board selection make experience selector give constancy consistency process choice lest become consistent sense become heedless new field scholarship new point view art foundation board trustees maintain trickle flow new member advisory board two committee member advisory board constitute committee selection one selection fellows canada united states english caribbean area one selection fellows latin american republic republic philippines member advisory board specially member constitute committee selection foundation indebted success choice fellows know utterly dependent quality advice get quality advice add devotion foundation purpose ideal get advisory board measure full appreciate u work every day fact advisory board member duty one several set fact quest advice reliable imaginative base selection fellows example interest past member foundation advisory board remain place knowledge judgment disposal much formally member board besides large number scholar artist composer music novelist poet essayist choreographer lawyer servant government men affair hundred indeed serve foundation well advice give u freely gratis experience foundation give kind thanks thanks grateful beyond possibility convey word grateful truism business business good board director top management true every foundation biennium review report board trustees name able men young rest u board top management insure future continuance first administration foundation affair dr james brown fisk physicist president bell telephone laboratories elect board trustees member national academy sciences american philosophical society serve country well scientific statesman international commission dr gordon n ray provost vice professor english university illinois appoint associate secretary general trustees foundation appoint dr ray position state expectation would succeed present secretary general upon latter eventual retirement dr ray fellow foundation appoint thrice assist study william makepeace thackeray h g wells appointment foundation executive staff give high scholarly accolade appointment advisory board referring far foundation officer dr james f mathias eleven year discern colleague associate secretary promote secretary historian great merit historian long view also appoint foundation staff assistant secretary mr j kellum smith jr mr smith like present secretary general lawyer lawyer great virtue train read fine print carefully able professional experience arrive imaginative solution difficult problem many field indispensable even foundation office present secretary general foundation principal administrative officer continuously since foundation establishment thirty year ago even last indefinitely new arrangement quite simply make assure qualitative continuity foundation policy practice effective recognition excellence nurture learn learn day even year give lamentation neither personally reports contrary apocalyptic era commonly say see era opportunity grant great present problem solve problem make great demand demanding tend create resource men mind heart problem easy answer bring forth example legion pericles speak funeral oration ancient greece extremity thermopylae make testament freedom jefferson write declaration independence amid catastrophe revolution christ preach sermon mount close ultimate sacrifice shakespeare speak indescribable gusto elizabethan voice keats word day spanish armada threat isaac newton age twenty industriously calculate logarithm two fifty place great plague year england winston churchill olympian optimistic resolute saying britain stand alone arm force tyranny le twenty year ago present exploration space answer age question science philosophy face possible war extinction forsan et haec olim meminisse iuvabit roman poet virgil declare much historical sense writer today give indeed cause rejoice remember many catastrophe past produce note also confidence grow remember great men often appear past turn local catastrophe future good mankind example social evil english industrial revolution come novel charles dickens genius move reader seek solution evil western men today industrialize west social evil substantially exist solution arrive theoretician karl marx stripe men government lawyer men business educate men mr justice holmes fond say form induction experience burden responsibility put realistically run business profit get vote get elect nevertheless make naught marx prophecy capitalism would never pay worker use marx word subsistence wage consequence increase productivity must inevitably find way capitalist pocket result turn gap rich poor would irrevocably widen misery poor increase understand eye see nothing kind happen indeed contrary happen gulf rich poor narrow industrialize western world point word poor hardly applicable reason could happen clear men government business men lawyer concern welfare fellow men let concern run business profit restrict development freedom opportunity would say permit run business profit even put way would prove marx anything wrong sir henry sumner maine hundred year communism force reckon write brilliant legal generalization progress society status contract essence contract one free make choice one hence 
