# Supplementary material for: A Complex Network Approach to Stylometry
Source: PLoS One. 2015 Aug 27;10(8):e0136076. doi: 10.1371/journal.pone.0136076 (PMC4552030; doi:10.1371/journal.pone.0136076)
Supplement: S1 File — (ZIP) [file pone.0136076.s001.zip › style_dataset/ch26.txt]

brown sharpe manufacturing company reach 125th year go industrial concern become almost unique institution mechanical world history stand astride beginning industrial revolution brown sharpe become year singular monument mechanical foresight founder joseph r brown world synonym precision progress metalworking technology joseph r brown grow bustle enterprise new england early expose mechanical world youth often help father david brown master clock watchmaker ply trade age become apprentice machinist shop walcott harris valley falls rhode island follow two three job quick succession graduation go business make lathe small tool enterprise lead father combination begin name d brown son business eventually grow modern corporation call brown sharpe year joseph partnership father number devastate fire gutted small shop soon thereafter david brown move west illinois settle land grant decline year joseph brown continue business quickly rebuild establishment lose fire begin first step establish pioneer raise standard accuracy machine shop practice throughout world much genius course spring familiarity clock movement early year repair watch clock building special clock church steeple form important part young man occupation become particularly interest graduate precision measurement thinking along line develop considerably period business also grow tell mr brown find increasingly difficult devote much time creative thinking inclination lead desire must pleasure relief september joseph brown make momentous entry job book characteristically cryptic style lucian sharpe come work day apprentice young apprentice apparently well mr brown third year apprenticeship lucian offer full partnership firm company become j r brown sharpe enter new important period development mr sharpe arrival business indeed provide mr brown covet time tinker opportunity carry back room development precision graduation interest time new partnership announce precision vernier caliper first fruit joint effort basic significance invention help follow rapidly development unique precision gear cutting divide engine development turn form foundation still significant expansion late year gear cutting circular graduating index drilling many field accuracy paramount requirement throughout career mr brown mr sharpe interest problem set standard measurement mechanical trade several effort make direction though survive day brown sharpe wire gage system eventually adopt american standard still common use today as one development follow another company reputation precision graduate field bring broad broad opportunity expansion precision manufacture partnership begin manufacture willcox gibbs sew machine as story go mr gibbs originally come back county commonwealth virginia saw illustration magazine famous howe sew machine curious make work build crude model wood file piece steel succeed make metal pickup thread enable crude machine take stitch show model solution howe sew machine operate tell wrong discover amazement howe machine unknown detail use two thread one perfect use one thus invent single thread sew machine mr gibbs partnership mr willcox decide bring brown sharpe proposal small company undertake manufacture new work boon partnership value particularly stimulation provide imagination j r brown toward yet development production equipment turret screw machine know brown sharpe hand screw machine take ancestry directly mr brown effort introduce equipment simplify manufacture sew machine mr brown make important addition art screw machine design drastically improve mean revolve turret introduce automatic feed device stock reversible tap die holder mr brown attention call yet another basic production problem manufacture twist drill time civil war union musket manufacture providence drill drill hand rattail file process neither satisfy urgent production schedule mr brown imagination possibility situation child problem mr brown famous serial universal milling machine archtype descend today universal knee mill machine use throughout world original machine bear famous serial number still exhibition brown sharpe precision center providence civil war period mr brown also invent brown sharpe form tooth gear cutter basic invention ultimately revolutionize world gear manufacture industry change basic economics time possible make cutter make gear teeth good one sharpening as soon time come re precise form gear tooth lose new cutter make process make economical manufacture gear questionable way could find permit repeat re gear tooth cutter without loss precision form mr brown invention achieve byproduct form cornerstone brown sharpe position leadership gear making equipment field last supercede method micrometer caliper common workshop tool also owe much j r brown although mr brown inventor french idea typical intuition first conceive importance mass producing basic tool general use mr brown mr sharpe first saw french tool exhibition paris bring sample united states start brown sharpe yet another field retain leadership day final achievement mr brown long interesting mechanical career run close second importance development universal mill machine achievement creation universal grind machine make appearance philadelphia centennial exposition machine like mill counterpart antecedent machine use day precision metalworking shop throughout world along j r brown major development universal grind machine profoundly influential set course brown sharpe many year come following mr brown death come forward brown sharpe organization many men contribute greatly development company one man samuel darling as head firm darling swartz mr darling begin challenge brown sharpe keen competition early however truce call company partnership darling brown sharpe form year buying mr darling interest large portion company precision tool business carry name darling brown sharpe day many old precision tool use still bear famous trademark perhaps outstanding standard bearer mr brown tradition accuracy mr oscar j beale whose mechanical genius closely parallel mr brown whose particular forte development 
