# Supplementary material for: A Complex Network Approach to Stylometry
Source: PLoS One. 2015 Aug 27;10(8):e0136076. doi: 10.1371/journal.pone.0136076 (PMC4552030; doi:10.1371/journal.pone.0136076)
Supplement: S1 File — (ZIP) [file pone.0136076.s001.zip › style_dataset/ch27.txt]

sales net income year end december show improvement net income per share common share currently outstanding compare per share adjust number share sales operate income increase increase sufficient overcome effect net income high cost manufacture increase expenditure research development spite fact large market textile industry affect substantially current decline business activity able produce deliver machine throughout year rate materially high outlook current year current rate incoming order contract unless trend reverse production low however healthy inventory position textile industry lend support broadly express belief improvement industry expect second half need sound tax policy connection continue development new efficient mill machinery sound u income tax policy depreciation production equipment enable mill charge cost new machine realistic basis could adopt favorable effect leesona business next year depreciation policy would also believe prove important factor strengthen competitive position u textile industry thus help strengthen position dollar foreign exchange research development research development program serve industry must compete low production throughout world continue primary emphasis leesona program base policy design build efficient machine help produce good textile value fabric whose cost relation quality fashion utility provide consumer good textile product money policy involve continue effort improve exist mill equipment term efficiency versatility important believe must concentrate development entirely new concept textile processing unifil loom winder recent uniconer automatic con machine budget increase basis already substantial budget research development far increase recent year order finance continue engineer design work essential leesona future growth sale earnings much necessary increase research development though properly chargeable current expense reflect earnings project complete new machine sell quantity usually period several year stretch yarn machine december begin ship ultra stretch yarn machine machine produce high quality stretch yarn require weave stretch textured fabric past year great progress make weave mill create new stretch textured fabric fashion center predict broad acceptance sport apparel improve wash wear dress blouse make fabric machine operate speed revolution per minute believe provide one fast mechanical operation industry today transfer yarn directly producer large package ideal supply package use unifil loom winder weave stretch yarn fabric large twister new large ring twister glass fiber yarn perform well customer mill later year additional type leesona twister make available mill man fiber natural yarn machine design provide high operate speed large yarn package great flexibility application different type yarn believe substantially broaden potential market equipment uniconer major activity providence involve schedule completion tool production uniconer automatic con machine work progress schedule expect make initial shipment fourth quarter year machine demonstrate two textile machinery exhibition last year well receive industry potential market machine comparable unifil loom winder uniconer several outstanding feature operate much great efficiency exist equipment incorporate automatic knot device spindle knot break yarn second well tie new bobbin run end exhaust bobbin wind process relatively high operation mill almost complete automation provide uniconer mean important economy textile production time upgrade quality many mill already place firm order machine new unifil application new application unifil loom winder run single filling box loom broaden mill use equipment take machine new spin take machine develop facilitate use take machine production thermoplastic yarn equip electronic control set hold precise tension speed new machine take filament yarn spinneret extruder wind large package speed foot per minute equip automatic thread device reduce waste handle time take machine twister undergo important pilot plant testing application new high polymer yarn several fiber produce plant look forward strong position expand field diversification plan interest diversification field capital good component industrial product recently intensify effort direction patterson moos research patterson moos research division make encouraging progress development fuel cell cooperation exclusive american licensee pratt whitney aircraft division united aircraft corporation important work addition major effort fuel cell patterson moos research division continue carry research field contract defense department government agency account pmr currently supply component vital titan minuteman program recently enter agreement compagnie generale de telegraphie sans fil csf france exclusive exchange technical information thermoelectric material agreement give u right manufacture marketing material united states initially import thermoelectric material module france later manufacture country rapidly grow demand material primarily military research believe develop important commercial application project air force complete nair infrared detect device develop area monitoring noxious dangerous gas initiate research use solid state material infrared detection use method require cool material attain high sensitivity rapid advance science today suggest many avenue investigation plan keep abreast advance select development field seem promising special capability new plant facilities early august break ground new plant warwick rhode island house textile coil wind machinery operation construction well along plant schedule completion november year operation carry plant cranston transfer warwick operations new plant produce efficiently early architect sketch new plant show front cover building contain square foot approximately present plant however modern one layout design increase production capacity permit efficient manufacturing substantially reduce current repair maintenance cost major consideration choice warwick site four mile cranston fact permit retention present train highly skilled work force enter agreement sale present cranston property effective soon complete removal new plant british subsidiary year british subsidiary leesona limited expand plant darwen england add machine tool capacity operation plant rochdale leesona former operation manchester transfer recently acquire plant adjoin town heywood layout 
