# Supplementary material for: A Complex Network Approach to Stylometry
Source: PLoS One. 2015 Aug 27;10(8):e0136076. doi: 10.1371/journal.pone.0136076 (PMC4552030; doi:10.1371/journal.pone.0136076)
Supplement: S1 File — (ZIP) [file pone.0136076.s001.zip › style_dataset/ch28.txt]

following term service japan emissary return brief visit campus interpret experience college community carleton service fund provide financial support program musical activities college one first recognize importance music definite part curriculum vital adjunct campus life extensive facility group performance provide maintain skilled direction choir orchestra band glee club small ensemble wind string player student invite participate musical organization qualify orchestra band choir audition week precede first day class glee club open student faculty audition necessary membership addition many appearance organization throughout college year concert student music department member music faculty visit artist student musical organization knights carleton overtones men vocal group keynotes woman sing group student organization include eight ten member perform many campus social event religious activities founding college responsible management plan provide student favorable condition personal religious development offer opportunity curriculum otherwise understand meaning importance religion courses offer ethic philosophy history religion christian thought history bible carleton aim throughout entire teach program represent point view spirit contribute moral religious development student college service worship hold sunday morning eleven o chapel sermon give college chaplain member faculty guest preacher music furnish carleton college choir chapel service hold weekly service attendance voluntary lead chaplain president college select faculty member student visitor service brief variety form worship practice sunday evening program provide theological lecture music drama film relate issue judeo tradition attendance require college service worship sunday evening program regularly organize service public worship semester every student must attend ten service religious meeting attendance chapel service voluntary religious organization include group describe y y carleton connect corresponding national organization carry general purpose occasional meeting hold whole membership usually guest speaker small discussion group meet frequently associations sponsor many traditional campus event provide student opportunity form new friendship broaden interest engage worthwhile service project organization represent several denominational group included following baptist student movement canterbury club episcopal christian science organization friends meeting worship hillel jewish liberal religious fellowship lutheran student association newman club roman catholic presbyterian student fellowship united student fellowship congregational wesley fellowship methodist student religious organization co religious activities committee stand committee carleton student association northfield church include following alliance congregational episcopal lutheran norwegian danish missouri synod bethel methodist moravian pentecostal roman catholic theater purpose produce play college three provide carleton student best possible opportunity theater within limit set maturity experience performer theatrical facility available encourage practice attend theater develop discriminate audience good drama sensitive performance dramatic activity college organize carry carleton players say student incline advance aim season carleton players announce blood wedding federico garcia lorca knight burning pestle beaumont fletcher moon misbegotten eugene o pre production glass menagerie tennessee williams student workshop workshop locate boliou hall provide facility student work ceramic weave enamel weld woodworking textile printing printmaking lapidary extra activity conduct supervision director student workshop workshop open five afternoon two evening week student organization bottega open student interest increase understanding appreciation graphic ceramic art historical technical productive context group meet week boliou student workshop assist advise member art department athletics athletic program carleton consider integral part activity college operate budgetary procedure control academic work physical education program men recognize value participation competitive sport development individual student aim give every man opportunity enter form athletic competition either intercollegiate intramural standard admission eligibility receive scholarship grant scholastic performance college apply student faculty committee athletics responsible faculty whole exercise control athletic program college concern policy govern program preservation desirable balance athletic academic program college approval athletic schedule maintenance midwest conference eligibility standard carleton member midwest collegiate athletic conference abide eligibility rule addition rule carleton add following student attendance carleton college participate athletic contest school year sponsor college shall permanently ineligible participate intercollegiate athletics carleton college also face permanent suspension institution school year end student complete last examination semester student eligible captaincy carleton team must scholastic record least c club compose men college win official letter carleton athletics purpose club promote good athletic team carleton increase interest among student body encourage entire male student body participate either intercollegiate intramural sport program sponsor carleton cheerleader soccer club soccer club organize undergraduate men interest play soccer promote sport membership consist beginner experience player practices hold regularly schedule game prepare student coach officer club women recreation association association organize affiliate athletic federation college women purpose organization interest woman student recreational activity mean promote physical efficiency sportsmanship play play sake association govern board make representative four class membership open woman student college active group sponsor organization include saddle club orchesis golf club tennis club dolphins saddle club open student proficient horsemanship present annual spring riding exhibition year offer speaker movie breakfast ride trip broaden knowledge sport orchesis student interest modern dance contribute may fete offer earlier year modern dance demonstration tennis club participate dual tennis tournament university minnesota fall also sponsor two state invitational tennis meet carleton may dolphins present three water show week may fete auspex women recreation association interclass competition organize badminton basketball field hockey golf tennis swim association participate winter sport carnival sponsor several play days st olaf nearby college co department physical education men women recreation association arrange mix tournament tennis golf fall spring throughout year social event picnic breakfast hike canoe trip banquet indoor party college 
