# Supplementary material for: A Complex Network Approach to Stylometry
Source: PLoS One. 2015 Aug 27;10(8):e0136076. doi: 10.1371/journal.pone.0136076 (PMC4552030; doi:10.1371/journal.pone.0136076)
Supplement: S1 File — (ZIP) [file pone.0136076.s001.zip › style_dataset/ch29.txt]

recent month much attention give probable extent current downtrend business economist somewhat divide outlook near future yet despite disappointment performance first year new decade good year many way many overall measure business reach new peak year whole shift sentiment excessive optimism early year present mood caution probably good thing prevent accumulation burdensome inventory characterize many previous swing business cycle caution particularly noticeable tendency retailer distributor shift inventory burden back supplier fact stock retail low many line escape attention presence high stock manufacture level electronics industry tendency well illustrate inventory tv set factory stock recent month high three year retail total value industry shipment factory price increase billion approximately billion result increase major segment business home entertainment military industrial replacement believe gain prospect home entertainment sales reflecting large percentage high set console combination since dollar value home entertainment electronics billion compare billion sales tv set retail run ahead like month july set production excluding destine export market also run ahead early month curtail usual vacation shutdown face grow evidence early production plan overly optimistic year whole retail sale tv set probably come million million however production come million compare million contrast low turnout tv total radio production increase million set million excluding export home auto radio excellent demand retail sale home set ahead every month first eleven sale production home set equal million unit auto set production come million compare million separate phonograph also good year reflect grow popularity stereo sound tendency part consumer upgrade characterize radio market outlook entertainment electronics certainly far clear present recent survey show desire part consumer step buy plan durable good would expect sale retail first half might second level show favorable comparison possibility quite strong demand late year business condition recover recent forecast suggest look tv sale production approximately equal million set year look decline radio high rate nearly level million set therefore believe realistic assume modest drop total value home entertainment electronics million slightly military electronics grow witness another substantial increase industry shipment military electronics total billion compare billion interesting note present level military electronics procurement great industry total sale market good year industry television enjoy initial period rapid consumer acceptance correctly point well people industry probably unrealistic expect continuation yearly growth good characterize decade military market may enter upon new phase procurement multiple weapon system give way concentration still undeveloped area defense capability may well true general believe also important keep mind recent development suggest next year military electronics may one strongly grow area economy expand rapidly direction among item schedule acceleration near future polaris b70 program strengthening airborne alert system strategic air command improve battlefield surveillance system research development expenditure connect reconnaissance satellite samos future development ballistic missile defense system nike expect increase substantially research development test evaluation fund devote missile time large devote aircraft actual missile procurement expect exceed aircraft procurement still later realm space technology show substantial gain estimate spend national aeronautics space administration rise le million fiscal billion electronic industry share expenditure closer current stepped defense procurement call budget already begin make felt upturn order military electronic equipment component go suggest additional billion increase total defense spending may request fiscal although impact increase industry shipment gradual balance look another good increase shipment come year least billion industrial electronic equipment paced continue rapid growth electronic data processing sale industrial commercial electronic equipment total billion compare billion market computer data continue expand rate annually reach million informed estimate look market approximately quadruple late stimulus new application field bank retail industrial process control information storage retrieval industrial field prospect high expenditure electronic testing measure equipment also quite bright near term however must realize industrial commercial market somewhat sensitive general business condition military market reason would expect gain may somewhat small recent year sale slightly exceed however reach billion replacement part addition three major original equipment segment electronics business steady growth market replacement part continue year year billion business billion reach billion market electronic part reflect change pattern various end equipment segment industry demand part home entertainment strong first half purchase cut back low level fall set manufacturer reduce operate rate military field incoming order turn early year remain rather slow late fall upturn procurement equipment begin make felt rise order component sales transistor exceed million compare million despite substantial price reduction virtually type production total million unit million look gain million unit worth approximately million sales passive component capacitor resistor although grow fast semi ahead year increase sum look another good year electronics industry total sale increase billion despite uncertainty business outlook generally as indicate base feeling belief current weakness market consumer durable good may continue early month year give way sufficiently strong recovery later bring full figure close prospect continue increase defense spending continue growth application electronics complex problem manufacture trade expand competitive economy appointment gilbert b devey general manager vectrol engineering inc stamford connecticut lead manufacturer thyratron silicon control rectifier electrical control announce david b peck vice president special products mr devey responsible commercial expansion vectrol line electronic electrical power control component furnish end equipment manufacturer work closely walter j brown president director engineering recently acquire sprague subsidiary mr brown time undertake expansion vectrol custom design 
