# Supplementary material for: A Complex Network Approach to Stylometry
Source: PLoS One. 2015 Aug 27;10(8):e0136076. doi: 10.1371/journal.pone.0136076 (PMC4552030; doi:10.1371/journal.pone.0136076)
Supplement: S1 File — (ZIP) [file pone.0136076.s001.zip › style_dataset/ch30.txt]

meeting help president keep track delegate matter since duty fit neatly propose presidential aide one person adequate staff assistance could fill job since faculty see self professional rather employee enthusiasm common enterprise proportionate sense ownership virtue share decision govern course faculty believe broad autonomy necessary preserve freedom teach scholarship president expect faculty member remember exercise autonomy share collective responsibility university income personally accountable top decision may welcome appropriate participation determination high policy right expect return leave administrative matter administration well faculty member govern little evidence give systematic thought general theory optimum scope nature part government sometimes pay attention right internal problem government need learn delegate letting administration take detail hand would give time inform education whole area would benefit faculty attention although faculty insist govern grant little prestige member actively participate college university government nevertheless several thing president stimulate participation enhance prestige willing exercise privilege example present significant university issue senate encourage quality faculty committee work various way see membership committee represent thoughtful well action faculty make certain faculty member many committee assignment assure good liaison committee administration minimize number committee despite many avenue exchange idea faculty administration complaint lack communication persist cause often neglect hesitance disclose busy president conversant problem ramification beset pressure meet deadline tend naturally assume others must familiar problem need interchange understand make vital full use method consultation increase faculty influence decrease tension many president establish stand advisory committee discuss problem frankly president little influence day curricular change look ahead two three five year anticipate issue throw challenging idea open way innovation also great deal say path take success require tact sensitivity faculty prerogative patience persistence critical task every president academic administrative staff assure college university continually rebuild regenerate performance match change social demand great professor automatically reproduce deans form important bridge president faculty serve spokesman area also contribute top decision making president appoint strong men university point view talent respect administration count useful assistance faculty member depend department chairman promote interest administration administration time look chairman strategic aid build strong department one way hire new high professor constantly encourage department member raise standard performance quality president leadership measure first success build faculty support effort many faculty member work attain ever high standard president encourage faculty leadership indirectly best help insure rigorous criterion appointment promotion clearly set forth adhere academic dean take direct long interest faculty development alert dean confer year personnel need plan future qualification job bright prospect elsewhere maintenance long program department particularly chairman strategic evaluate nominate candidate appointment promotion provide independent judgment president academic dean also investigate candidate thoroughly college university faculty committee review report administration qualification candidate faculty member many administrator oppose faculty review group either repeat department action act pro forma effective however member set high standard candidate devote substantial time work one university president cite faculty review committee value partner administration guard promote quality faculty president recommend candidate trustee administration collect view colleague field knowledge campus elsewhere president dean read publication form true possible evaluation quality mind good way evaluate teach ability yet discover although institution use inventory sheet list criterion avoid pass quiet unaggressive teacher well decide whether others merit promotion review right faculty member promotion salary increase make periodically whether recommend advancement department certain aspect personnel development president must involve directly personally consider potential faculty member propose tenure guard mistake make profoundly serious commitment turn solely upon man former achievement one effective president inspiring old men welcome imaginative new teacher whose philosophy approach specialty quite different particular president may summon oratorical power persuade department member accept outstanding man normal salary scale rare occasion faculty member tenure meet standard institution president must also bear ultimate burden decision action true university like successful marriage unity diversity without force component single pattern preparation master plan opportunity consider interrelation knowledge high level university contrast multiversity stand recently college university begin translate educational philosophy institution goal year institution decide question shall require liberal education build around humanity core undergraduate shall permit early specialization scientific technological subject first instance adequate appropriate read material library accommodation must plan second shop laboratory staff require president master plan look ahead five year maximum reach sound forecasting offer several practical advantage trustees faculty administration consider consequence decision make instead afterwards physical plant equipment efficiently develop proposed new program examine appropriateness goal present future financial fitness one president find long plan help attract major gift inspire confidence institution determination establish goal achieve decide go however college university must know first step comprehensive self study make faculty outside consultant combination two sternly appraise curriculum faculty organization building faculty work load potential growth stature size implementation master plan inevitably uneven department attack new goal enthusiastically others may drag foot funds may readily donate purpose others plan must therefore bring date periodically possibly assistance permanent plan officer provide continuous flow information basic administrative decision number institution establish office institutional research office broad responsibility touch almost aspect university instructional program duty include evaluation information collect preparation recommendation often office restrict gathering empirical data president opportunity influence education reach high point decide project cut back advance increase allowance new fund effort matter high hope dream educator budget making adjust cold 
