# Supplementary material for: A Complex Network Approach to Stylometry
Source: PLoS One. 2015 Aug 27;10(8):e0136076. doi: 10.1371/journal.pone.0136076 (PMC4552030; doi:10.1371/journal.pone.0136076)
Supplement: S1 File — (ZIP) [file pone.0136076.s001.zip › style_dataset/cj01.txt]

introduction recently become practical use radio emission moon planet new source information body atmosphere result present observation thermal radio emission moon consistent low thermal conductivity surface layer derive variation infrared emission eclipse e garstung sufficiently accurate complete measurement available possible set limit thermal electrical characteristic surface subsurface material moon observations radio emission planet extensive atmosphere probe atmosphere great extent use short wave length case give otherwise unobtainable information characteristic solid surface radio observation venus jupiter already supply unexpected experimental data physical condition planet observe intensity radio emission venus much high expect thermal intensity although spectrum indicate measurement wave length near cm cm like black body result suggest high temperature solid surface planet although possibility observe radiation may combination thermal non component observe spectrum black body merely coincidence case jupiter radio emission spectrum definitely like spectrum black radiator seem likely radiation reach earth combination thermal radiation atmosphere non component remain planet mars saturn observe radio source much information available mars observe twice wave length intensity observe radiation reasonable agreement thermal radiation might predict basis know temperature mars low intensity radiation saturn limit observation measure radiation seem consistent thermal origin attempt measure radio emission remain planet report distance small diameter low temperature thermal radiation radio wave length reach earth source expect low intensity spite large radio reflector improve amplify technique become available make possible observe radio emission planet year study radio emission moon planet begin detection thermal radiation moon wave length dicke beringer follow comprehensive series observation emission moon three lunar cycle piddington minnett deduce measurement radio emission whole disk moon vary lunation roughly sinusoidal fashion amplitude variation considerably le amplitude variation infrared emission measure pettit nicholson pettit maximum radio emission come day full moon contrast infrared emission reach maximum full moon piddington minnett explain observation point rocklike material likely make surface moon would partially transparent radio wave although opaque infrared radiation infrared emission could assume originate surface moon radio emission originate depth beneath surface temperature variation due solar radiation reduce amplitude shift phase since absorption radio wave rocklike material vary wave length possible sample temperature variation different depth beneath surface possibly detect change structure composition lunar surface material radio emission planet first detect burke franklin identify origin interference radio noise record meter wave length emission jupiter sporadic type planetary radiation discuss burke chap gallet chap steady radiation presumably thermal origin observe venus cm mars jupiter cm mayer mccullough sloanaker b c saturn cm drake ewen relatively short time since early observation venus observe additional wave length range cm jupiter observe wave range aj observable characteristic planetary radio radiation intensity polarization direction arrival wave maximum angular diameter planetary disk observe earth minute arc much small high resolution even large reflector construction consequently radio emission different region disk resolve possible however put useful limit diameter radio source observe large reflector interferometer measurements polarization presently limit apparatus sensitivity remain difficult low intensity planetary radiation earth measurement specifically determination polarization planetary radiation measurement make nrl reflector altitude would show systematic change local hour angle measure intensity venus jupiter substantial part radiation linearly polarize recent interferometer measurement radhakrishnan roberts show emission jupiter partially polarize originate region large diameter visible disk significant result information available radio emission planet restrict intensity radiation concept apparent black temperature use describe radiation receive moon planet receive radiation compare radiation hypothetical black body subtend solid angle visible disk planet apparent black disk temperature temperature must assume black body order intensity radiation equal observe radiation use concept specify origin radiation planet really radiate black body apparent black temperature correspond physical temperature emit material radio radiation sun reflect moon planet negligible compare thermal emission centimeter wave length except possibly time exceptional outburst solar radio noise quiescent level centimeter wave solar radiation would increase average disk brightness temperature le meter wave length increase order average disk temperature near planet would expect therefore neglect extreme outburst reflect solar radiation expect cause sizable error measurement planetary radiation centimeter decimeter range moon observations radio observation moon make range wave length mm cm result summarize table observations also make mm use optical technique sinton see also chap observer use procedure make assumption lunar brightness distribution reduce data together difference method calibrate antenna receiver must account much disagreement measure radio brightness temperature observation mm coates diameter antenna beam small enough allow resolution large feature lunar surface contour diagram make lunar brightness distribution three lunar phase observation indicate lunar maria heat rapidly also cool rapidly mountainous region mare imbrium seem exception remain cool region surround contour diagram also suggest rather rapid falloff radio brightness latitude recently observation make wave length reflector meter diameter resultant beam width amenitskii noskova salomonovich constant contour much smooth observe mm coates apparently emission mm nearly sensitive difference surface feature high observation need several wave length order radio emission moon properly interpret observation mayer mccullough sloanaker cm sloanaker cm previously publish briefly describe measurements cm obtain day spread interval may june use reflector u naval research laboratory washington half diameter antenna beam angle subtend moon include entire main beam part first side lobe antenna pattern power gain peak beam measure mayer mccullough sloanaker absolute power sensitivity antenna beam solid angle moon know ratio 
