# Supplementary material for: A Complex Network Approach to Stylometry
Source: PLoS One. 2015 Aug 27;10(8):e0136076. doi: 10.1371/journal.pone.0136076 (PMC4552030; doi:10.1371/journal.pone.0136076)
Supplement: S1 File — (ZIP) [file pone.0136076.s001.zip › style_dataset/cj02.txt]

abstract experiments make electric arc apply porous graphite anode cool transpire gas argon thus energy transfer arc anode partly feed back arc show proper anode design net energy loss arc anode could reduce approximately total arc energy detail energy balance anode establish anode ablation could reduce negligible amount dependence arc voltage upon mass flow velocity transpirate gas investigate various arc length current amp aj qualitative observation make high motion picture take study flow phenomenon arc various mass flow velocity introduction high heat flux exist electrode surface electric arc necessitate extensive cooling prevent electrode ablation cool requirement particularly severe anode free electric arc instance approximately total arc power transfer anode give rise local heat flux excess af measure author exact value depend arc atmosphere plasma generator currently commercially available industrial use high temperature research tool often total energy input transfer cool medium anode high heat transfer rate anode compare cathode explain physical phenomenon occur free burn arc plasma generator superimpose force convection may modify picture somewhat heat transfer anode due follow effect heat condensation work function plus kinetic energy electron impinge anode energy transfer depend current temperature arc column anode material condition anode sheath heat transfer molecular conduction well radiation arc column heat transfer anode free burn arc enhance hot gas jet flow cathode towards anode velocity af phenomenon experimentally investigate detail maecker ref pressure gradient produce jet due nature magnetic field arc rapid decrease current density cathode anode hence flow condition anode free burn arc resemble near stagnation point apparent experimental evidence cool requirement anode free burn arc large compare cathode gas flow plasma generator modify condition however anode still part receive large heat flux attempt improve life anode efficiency plasma generator must therefore aim reduction anode loss follow possibility exist achieve use high voltage low current proper design reduce electron heat transfer anode give power output continuous motion arc contact area anode flow magnetic force feedback energy transfer anode apply gas transpiration anode third method knowledge successfully apply first time c sheer co ref purpose present study study thermal condition establish energy balance transpiration cool anode well effect blow arc voltage gas injection porous anode transpiration cooling feed back energy transfer anode mention process also modify condition arc detail study latter phenomenon attempt paper argon use blow gas exclude effect dissociation chemical reaction anode material porous graphite sintered porous metal usable principle however technical difficulty arise melt local hot spot experimental arrangement describe base geometry free burn arc thus direct comparison draw free burn arc study detail past year decade numerous investigator ref experimental apparatus figures show photographic schematic view test stand two different model anode holder cathode consist diameter thoriate tungsten rod attach water cool copper tube tube could adjust axial direction electric drive establish require electrode spacing anode figure mount mean anode holder attach steel plug disk transpire gas eject anode form jet direct axially towards cathode inflow air surround atmosphere prevent two disk show figure argon also blow low velocity mass flow rate af tube coaxial cathode additional precaution contamination arc air anode consist inch diameter porous graphite plug inch long graphite national carbon nc porosity average pore size small pore size require ensure uniformity flow leave anode anode plug figure insert carbon anode holder shield thermocouple use measure upstream temperature transpire gas expose high velocity gas jet plug tube hole cylindrical wall divide chamber porous plug two part arrangement purpose prevent heat gas reach thermocouple natural convection two pyrometer show figure pyrometer instrument co model serve simultaneous measurement anode surface temperature temperature distribution along anode holder three thermocouple place different location aluminum disk surround anode holder determine temperature another anode holder use experiment show figure design anode holder water cool heat loss conduction anode determine measure temperature rise coolant reduce heat transfer hot gas anode holder outside regime arc carbon shield attach surface provide air gap inch plate surface anode holder addition inner surface carbon shield cover aluminum foil reduce radiation temperatures shield surface water anode holder measure thermocouple account heat receive coolant originate anode plug argon flow commercial bottle regulate pressure regulator measure gas flow rator power source commercial d c rectifier amp cycle ripple le v peak peak resistive load current regulate mean variable resistor measure mv shunt millivoltmeter arc voltage measure voltmeter whose terminal connect anode cathode holder fall characteristic rectifier ballast resistor require stability operation high frequency starter use start arc experimental procedure error analysis transpiration cool anode carbon anode holder anode holder show figure design two goal mind heat loss holder reduce far possible accurate heat balance make order reduce number variable parameter experiment make constant arc length current aj argon flow porous anode vary systematically af af low limit determine fact small flow rate arc start strike anode holder instead porous graphite plug become highly unstable upper limit determine difficulty measure characteristic anode surface temperature see since small region anode strike arc region high temperature rest anode surface change size location continuously mass flow rate arc voltage measure measure surface temperature anode plug surface scan pyrometer as turn hot region occur plug its temperature denote af size hot region estimate eye rest surface temperature decrease 
