# Supplementary material for: A Complex Network Approach to Stylometry
Source: PLoS One. 2015 Aug 27;10(8):e0136076. doi: 10.1371/journal.pone.0136076 (PMC4552030; doi:10.1371/journal.pone.0136076)
Supplement: S1 File — (ZIP) [file pone.0136076.s001.zip › style_dataset/cj03.txt]

band viscometer show figure consist two block flat surface hold apart shim small well top fluid paste test place tape cellulose acetate pull block tape pull fluid paste parallel face block normal use weight hang end tape allow pull tape material test block reach terminal velocity time tape travel know distance record use various weight data force shear graph obtain instrument use work slight modification previously describe test af tape pull block motor pulley rate af clearance side tape give rate shear af however consider approximate diameter pulley increase build tape tape occasionally remove pulley run face one block contain hole diameter lead manometer measurement normal pressure although four fluid test apparent two distinct type two fluid show high normal pressure undergo shear two show small negative pressure negligible comparison amount positive pressure generate two figure show data silicone fluid label cps give high positive normal pressure although tape run hr steady state reach conclude reason back pressure manometer build material feed block available slow rate system use depend upon feeding fluid manometer measurement normal pressure make reasonable time back pressure introduce rise fall material manometer indicate great normal pressure block back pressure method determine normal pressure exert sample polybutene molecular weight report half atmosphere actual pressure determine pressure beyond upper limit apparatus hand two fluid give small negative pressure polybutene molecular weight state fluid one would expect le viscoelastic newtonian low molecular weight maximum suction test fluid measure top block steady state apparently reach fluid presume negative head associate geometric factor assembly since different reading obtain fluid apparent difference assembly disassembly apparatus negative pressure explain velocity head af since sufficient explain reading several magnitude experiment consider exploratory however demonstrate presence large normal pressure presence flat shear field forecast theory first part paper also give information aid design satisfactory instrument measurement normal pressure instrument would useful characterization many commercial material well theoretical study elasticity parameter fluid subject simple measurement present parameter probably vary unknown manner many commercial material instrument expect especially useful could use measure elasticity heavy paste print ink paint adhesive molten plastic bread dough elasticity relate various property term length shortness spinnability etc usually judge subjective method present actual change af cause shear field calculate multiply pressure differential time volume gravitational osmotic pressure head volume molal volume af obtain molal basis customary terminology chemist although af calculation obvious analogy gravitational field osmotic pressure interesting confirm method generalize include relate effect consider shear field height h cross area oppose manometer height h refer base h cross area af change per unit volume gibbs function cause shear field constant p density fluid total potential energy system reference height af af work necessary fill manometer column reference height h total volume system reference height af h eliminate obtain equation total potential energy system term h minimum total potential energy find take derivative respect h equate zero give af pressure interesting combine thermodynamic concept minimum gibbs function equilibrium minimum mechanical potential energy equilibrium method extend include concentration difference cause shear field relation osmotic pressure gibbs function may also develop analogous way development apply thermodynamics equilibrium refer thermostatics steady state justify thermodynamically case separate paper prepare interesting analogy assumption state philippoff deformational mechanic elastic solid apply flow solution one exception statement point fluid relax flow field low rate shear statement modify state mechanic similar mechanic similar also infer thermodynamics also similar concept strain energy gibbs function difference af exert force normal shear face compatible information obtain optical birefringence study fluid undergo shear essentially birefringence study show low rate shear tension present direction shear rate shear increase direction maximum tension move asymptotically toward direction shear according philippoff recoverable shear give af angle extinction force deformation possible calculate elastic energy deformation equal af calculate pressure normal shear face another mean show direction relative value stress viscoelastic fluid mention literature shape suspend drop low viscosity fluid shear field droplet distort normal force balloon would pull press shape one hand droplet appear ellipsoid mathematically convenient assume ellipsoid conclusion reasonable approximation direction tension minimum pressure course give direction major axis ellipsoid mason taylor show major axis ellipsoid low rate shear approach direction shear increase rate shear suspension break near direction shear become asymptotic without breakup course similar type behavior indicate birefringence study relative force calculate various radius curvature assume surface tension uniform surface drop b low viscosity fluid internal pressure direction c kinetic effect negligible d since shape drop conform force field appreciably affect distribution force fluid reasonable assumption low viscosity fluid suspend high viscosity fluid subject low rate shear pressure exert surface tension spherical drop af pressure exert surface tension cylindrical shape af pressure exert curve surface af interfacial tension af af two radius curvature formula give rumscheidt mason major axis ellipsoid b c two ax radius curvature ab plane end axis af difference pressure along b ax af data publish literature shape low viscosity drop confirm formula however photograph suspend drop cyclohexanol phthalate viscosity poise suspend corn syrup poise paper mason bartok viscosity material drop course negligible measurements photograph paper give af maximum rate shear af assume formula give lodge cosec af apply pressure difference along major ax calculate angle inclination major 
