# Supplementary material for: A Complex Network Approach to Stylometry
Source: PLoS One. 2015 Aug 27;10(8):e0136076. doi: 10.1371/journal.pone.0136076 (PMC4552030; doi:10.1371/journal.pone.0136076)
Supplement: S1 File — (ZIP) [file pone.0136076.s001.zip › style_dataset/cj04.txt]

proton magnetic resonance study polycrystalline af function magnetic field temperature present af paramagnetic electron paramagnetic dipole well nuclear dipole effect lead line broadening line asymmetric range field af gauss temperature af asymmetry increase increase af decrease isotropic resonance shift af low apply field indicate weak isotropic hyperfine contact interaction general theory resonance shift use derive general expression second moment af polycrystalline paramagnetic sample specialize af theory predict linear dependence af af j experimentally determine curie constant experimental second moment af conform relation af agreement theory hence electron paramagnetic effect slope separate nuclear effect intercept paramagnetic dipole effect provide information particle shape nuclear dipole effect provide information motion hydrogen nucleus symmetry af bond af remain doubt introduction magnetic moment unpaired electron associate nearby may tremendous influence magnetic resonance property nucleus important consider experimentally verify influence since quantitative nuclear resonance become increasingly use investigation structure af appear well suit study matter since normal paramagnet three unpaired electron chromium crystal structure simple unknown position hydrogen strong af bond provide structural interest first discuss af bond af outline theory interaction paramagnetic dipole nucleus show theory excellent agreement experiment indeed possible separate electron paramagnetic nuclear effect information provide electron paramagnetic effect discuss finally nuclear effect interpret term various motional model af bond af af bond af theoretical study hydrogen bond generally agree af bond linear absence peculiarity pack solid moreover asymmetric certain critical af distance reach become symmetric ample evidence many source af bond af symmetric af distance af aj evidence though le convincing af af bond nickel dimethylglyoxime symmetric af distance aj number semiempirical estimate various worker lead conclusion af bond become symmetric af bond length aside possible example nickel dimethylglyoxime convincing report symmetric af bond douglass study crystal structure af x diffraction find structure contain af bond af distance af possibility af bond symmetric although douglass unable determine symmetry x data douglass find af trigonal laue symmetry af af af x experimental density show one formula unit unit cell correspond paramagnetic ion density af x data permit douglass determine uniquely space group negative test piezoelectricity lead assume center symmetry assumption space group must af follow position atom unit cell af space group require hydrogen bond symmetric douglass find powder intensity calculation measurement agree best af data lead structure sheet cr atom lie two sheet o atom o atom sheet close pack cr atom surround distort octahedron o atom af layer stack normal axis low oxygen one layer directly upper oxygen neighbor low layer manner repeat every three layer separate layer join together hydrogen bond drawing structure find reference gross detail structure appear reasonable structure appear unique among ooh compound assume af bond angle distance within expect limit volume per oxygen normal however possible absence center symmetry move hydrogen atom af also allow oxygen atom become nonequivalent af af af af space group af af represent oxygen one side af layer af side however oxygen nonequivalence would shorten either already extremely short af interlayer distance non af interlayer interaction already quite short aj hence difficult conceive packing atom material oxygen atom far geometrical equivalence effect lack center would release hydrogen atom occupy general rather special position along axis af bond linear three reasonable position hydrogen atom hydrogen atom center hence lie sheet midway oxygen sheet hydrogen atom lie sheet sheet closer one oxygen sheet hydrogen atom asymmetrically place either randomly order way hydrogen atom closer upper oxygen atom others closer low oxygen atom position appear u unlikely view absence piezoelectric effect general chemical structural ground randomization ups likely order ups position since hydrogen atom well separate position one could hardly affect position another also since order imply large unit cell evidence exist therefore unknown structural feature would appear whether hydrogen atom locate symmetrically asymmetrically experimental procedures sample douglass prepare sample af thermal decomposition aqueous chromic acid dr douglass kind enough lend u gram material material prove unsatisfactory since could obtain reproducible result various portion sample subsequently learn douglass sample contain percent af impurity since af ferromagnetic felt result obtain magnetically contaminate af would suspect plane suggest another preparation af use ml 1m aqueous af af add heat bomb hour fine gray solid g form water centrifugation dry differential thermal analysis show small endothermic reaction large endothermic reaction latter reaction accord report decomposition af thermogravimetric analysis show weight loss center another weight loss expect weight loss af go af af mass spectrometric analysis gas evolve upon heat indicate nitrogen oxide water vapor small reaction occur probably cause decomposition occlude nitrate perhaps small amount hydrous material af subsequent measurement make material heat one hour emission spectrum indicate af calcium impurity much low chromium analysis give cr compare theory however af adsorb water atmosphere may account low chromium analysis high total weight loss x diffraction pattern material take cuk radiation indicate presence extra line good agreement pattern douglass magnetic analysis r g meisenheimer laboratory indicate ferromagnetic impurity af find paramagnetic three unpaired electron per chromium atom molecular susceptibility af af exactly three unpaired electron coefficient would infrared spectrum obtain h benesi r g snyder laboratory show band position find jones electron microscopic examination af sample show compose nearly isotropic particle diameter particle appear 
