# Supplementary material for: A Complex Network Approach to Stylometry
Source: PLoS One. 2015 Aug 27;10(8):e0136076. doi: 10.1371/journal.pone.0136076 (PMC4552030; doi:10.1371/journal.pone.0136076)
Supplement: S1 File — (ZIP) [file pone.0136076.s001.zip › style_dataset/cj05.txt]

polyphosphates give renew life soap product time surfactant threat though expensive polyphosphate spell decline soap usage synergism polyphosphate synthetic detergent active recognize exploit market today detergent builder quite diverse best know field application builder heavy spray detergent formulation household use widely advertise product use primarily wash clothes base high synthetic organic active sodium alkylbenzenesulfonate contain weight sodium tripolyphosphate mixture sodium tripolyphosphate tetrasodium pyrophosphate household market also low detergent formulation base nonionic active amount phosphate builder light synthetic detergent much le builder dwindle built powder well soap flake granule none nationally advertise well entrant achieve success recently build liquid detergent major problem today incorporation builder active small volume use sufficiently high builder ratio hard cleaning household application represent two class alkaline product formulation make expressly machine dishwasher general cleaner use wall woodwork good quality product line contain phosphate builder addition many hard cleaner use wall woodwork genesis trisodium orthophosphate still major ingredient number product many scour powder also contain phosphate hard cleaner discuss chapter clean process cleaning detergent action entirely matter surface wet cleaning involve aqueous medium solid substrate soil remove detergent surface material oversimplify differentiation soft hard cleaning lie magnitude kind surface involve one gram cotton find specific surface area af contrast metal coupon af size would magnitude million le even room variation metal surface vary smoothness absorptive capacity chemical reactivity spring use brush surface metal study show considerable difference soil removal depending upon surface roughness considerable difference requirement textile hard cleaning exclusive esthetic value high low level perfume content etc requirement organic active use wash textile high matter formulate large number organic active simply suitable application since give adequate soil removal best demonstrate practical wash test cloth article repeatedly wash detergent formulation good formulation keep clothes clean white many washing whereas poor formulation clothes exhibit build tattle grey dirty spot sometimes bad result even first wash since practical wash procedure lengthy expensive number laboratory test develop numerical evaluation detergent harris indicate two device launder terg widely use rapid detergent testing list commercially available standard soil fabric also give several laboratory wash procedure general use soil fabric use rapid testing detergent formulation make way part soil remove even best detergent formulation single wash way numerical value relative efficacy various detergent formulation obtain measure reflectance whiteness cloth swatch wash soil redeposition evaluate wash clean swatch dirty one as case surface agent requirement builder use detergent composition wash textile also high large number potential builder investigate none find effective polyphosphate relatively wide range condition meet practice problem hard clean nearly complex hard cleaning inorganic salt important organic active indeed proper inorganic constituent employ practically wet surface agent reasonably good job present sufficient amount hard cleaning formulation hydroxides orthophosphate borate carbonate silicate important inorganic ingredient hard cleaner addition polyphosphate also use probably act peptize agent anything else importance inorganic constituent hard cleaning emphasize number paper physical chemistry wash although question process wash fabric involve number phenomenon relate together extremely complicate way phenomenon interrelation well understand present section attempt present briefly picture physical chemistry wash either fabric hard surface purpose wash obviously remove soil arbitrarily class four major category give dirt define particulate material usually inorganic often extremely finely divide exhibit colloidal property greasy soil typify hydrocarbon fat ester glycerol long organic acid stains include wide variety nonparticulate material give color even present low concentration soil object miscellaneous soil primarily include sticky substance colorless liquid evaporate leave residue dirt soil object mechanically hold surface irregularity extent however major factor bind dirt attraction surface go name van der waal force theoretically complicate dipole interaction cause extremely small uncharged particle agglomerate small uncharged particle stick uncharged surface obviously colloidal particle bear charge opposite sign one kind charge kind attraction intensify tendency agglomerate greatly reinforce likewise charge particle tend stick uncharged surface vice versa charge particle strongly attract surface exhibit opposite charge addition dirt particle hold onto soil surface sticky substance surface tension liquid including liquid grease greases stain miscellaneous soil usually sorb onto soil surface case soil take liquid capillary action essentially static system oil replace water surface unless interfacial tension water phase reduce surface agent wash process whereby soil remove consist basically apply mechanical action loosen dirt particle dry matter presence water help float debris act extent dissolve solvate agent greasy soil hardly remove wash plain water natural water addition often contain impurity calcium salt react soil make difficult remove therefore detergent use detergent active substance primarily act remove greasy soil constituent build detergent assist removal dirty stain hydrophilic sticky dry soil as well know detergent active belong chemical class consist moderately high molecular weight highly polar molecule exhibit property form micelle solution physicochemical investigation anionic surfactant including soap show little polymerization agglomeration chain anion certain region concentration call critical micelle concentration critical micelle concentration monomer dimer present critical micelle region rapid agglomeration polymerization give micelle degree polymerization average around anionic micelle appear roughly spherical assemblage hydrocarbon tail come together polar group ionize end face outward towards aqueous continuous phase obviously hydrophobic oleophilic substance grease oil particle greasy oily surface home center micelle aqueous phase micelles imbibe hold considerable amount oleophilic substance micelle volume may increase much approximately two although matter 
