# Supplementary material for: A Complex Network Approach to Stylometry
Source: PLoS One. 2015 Aug 27;10(8):e0136076. doi: 10.1371/journal.pone.0136076 (PMC4552030; doi:10.1371/journal.pone.0136076)
Supplement: S1 File — (ZIP) [file pone.0136076.s001.zip › style_dataset/cj06.txt]

thermal exchange chlorine af liquid af readily measurable temperature range photochemical exchange occur quantum yield order unity liquid phase use light absorb af gas phase af af af af quantum yield order af observe despite extensive attempt obtain highly pure reagent serious difficulty experience obtain reproducible rate reaction appear possible set low limit af activation energy abstraction chlorine atom carbon tetrachloride molecule chlorine atom form af radical rate gas phase exchange reaction appear proportional first power absorb light intensity indicate radical intermediate remove wall reaction impurity rather bimolecular radical combination reaction introduction simplicity molecule isotopic exchange reaction elemental halogen corresponding carbon tetrahalide would appear offer particularly fruitful possibility obtain unambiguous basic kinetic data would appear possible determine unique mechanism thermal photochemical reaction liquid gas phase determine value activation energy intermediate reaction atom free radical well information heat dissociation carbon bond reaction chlorine carbon tetrachloride seem particularly suit study possible prepare pure chlorine oxidation inorganic chloride vacuum system follow multiple distillation liquid possible free carbon tetrachloride interfere substance usual purification method follow prechlorination prior addition radioactive chlorine furthermore exchange would expect sensitive trace amount impurity would apt chain reaction since activation energy abstraction chlorine chlorine atom would expect high also would expect af would compete effectively impurity scavenger af radical contrary expectation find impossible obtain degree reproducibility one would wish even extensive effort prepare especially pure reagent report investigation briefly relevancy problem study apparently simple exchange reaction chlorine result furnish information activation energy abstraction chlorine atom carbon tetrachloride experimental reagent matheson high purity tank chlorine pass tube resublime af evacuate pyrex system condense liquid air distil least three time trap liquid air trap small middle fraction retain distillation purify product store tube equip break seal several method employ tag chlorine radiochlorine exchange inactive chlorine tag aluminum chloride room temperature find satisfactory prepare latter silver chloride precipitate solution contain af obtain oak ridge national laboratory silver chloride fuse vacuum presence aluminum chip resultant product af sublime flask vacuum line previously purify chlorine subsequently admit exchange allow take place radiochlorine store tube equip break seal liter quantity mallinckrodt low sulfur reagent grade carbon tetrachloride saturate af af illuminate hour watt tungsten lamp distance inch mixture extract alkali water follow carbon tetrachloride distil vigreux column center cut retain degas vacuum presence af purified inactive chlorine add one tube describe mixture freeze seal flask equip break seal chlorine tetrachloride solution illuminate day follow flask reseal onto vacuum system excess chlorine distil require amount carbon tetrachloride distil series reaction cell manifold vacuum line desire amount inactive chlorine radioactive chlorine likewise condense cell vacuum line follow freeze manifold whole seal content manifold liquid phase experiment mix shake redistribute reaction tube freeze tube seal reactant gas phase experiment first freeze side attach manifold allow distil slowly manifold pre reaction cell seal method general solve problem obtain fairly equal concentration reactant six cell set reaction condition analysis sample liquid phase thermal reaction study prepare pyrex capillary tubing mm cm long experiment tube make standard mm pyrex tubing mm wall thickness type tube withstand pressure approximately atmosphere exert carbon tetrachloride photochemical reaction cell consist mm pyrex tubing cm long diffraction effect minimize fact light pass liquid interface gas interface cell use rather square pyrex tubing tendency latter shatter thaw freeze carbon tetrachloride round cell reproducibly position light beam enter thermostated mineral oil window two type light source use thousand watt projection lamp ah6 high pressure mercury arc light filter soft glass window thermostat thus ensure light absorb chlorine carbon tetrachloride could enter reaction cell relative incident light intensity measure thermopile potentiometer system changes intensity cell achieve use wire screen vary distance light source cell following reaction cell scratch file open aqueous sodium iodide solution carrier af add aqueous organic phase separate cell contain gaseous reactant immerse liquid air open sodium iodide titration liberate af af aliquot aqueous organic phase count solution geiger tube liquid phase run amount carbon tetrachloride reaction tube determine weigh tube open weigh fragment empty fraction exchange determine ratio count minute observe carbon tetrachloride count minute calculate carbon tetrachloride fraction equilibrium distribution activity chlorine carbon tetrachloride empirically determine correction make difference count efficiency af af af results thermal reaction study liquid phase thermal reaction tube different manifold filling prepare analyze experiments following observation fact reaction rate supposedly identical reaction mixture prepare fill manifold expose identical condition often differ several hundred per cent systematic series experiment undertake see whether difficulty could ascribe method prepare chlorine effect oxygen moisture effect surface volume ratio reaction tube addition method describe section chlorine radiochlorine prepare electrolysis af eutectic vacuum line exchange af molten af calcium hydride substitute af dry agent carbon tetrachloride correlation variable irreproducibility result find reaction rate observe range af chlorine exchange per hour exchange per hour case chlorine concentration af sets reaction tube contain atmosphere add oxygen one case add moisture another give reaction rate range chlorine exchange per hour detectable reaction find room temperature reaction mixture allow stand hour liquid phase photochemical reaction liquid phase photochemical exchange chlorine carbon tetrachloride reproducible thermal exchange although still erratic improvement noticeable great consistency among reaction cell prepare group manifold rather large difference still find reaction cell different 
