# Supplementary material for: A Complex Network Approach to Stylometry
Source: PLoS One. 2015 Aug 27;10(8):e0136076. doi: 10.1371/journal.pone.0136076 (PMC4552030; doi:10.1371/journal.pone.0136076)
Supplement: S1 File — (ZIP) [file pone.0136076.s001.zip › style_dataset/cj07.txt]

poynting effect robertson wyatt whipple retardation orbital motion particle relativistic aberration repulsive force impinge solar radiation cause dust spiral sun time much short age earth radial velocity vary inversely particle size particle near orbit mars would reach sun million year whipple extend effect include solar pressure increase minimum particle size drag corpuscular radiation solar proton must sputter away surface atom dust cause slow diminution size resultant increase poynting effect ratio repulsive force gravitational force poynting effect cause semi axis orbit diminish rapidly semi axis consequent tendency toward circular orbit particle move toward sun also planetary gravitational attraction increase dust concentration near plane ecliptic sun approach one astronomical unit sun earth distance dust orbit probably nearly circular case particle within distance af earth relative earth kinetic energy le potential energy capture orbit earth de jager calculate time require particle reach atmosphere influence poynting effect case cause orbit become eccentric without change semi axis effect give rise blanket micrometeorite around earth since continual loss micrometeoritic material space radiation effect must continual replenishment otherwise micrometeorite would disappear interplanetary space several possible source according whipple cometary debris sufficient replenish material spiral sun maintain fairly steady state asteroidal collision also think contribute material also possible dust vicinity earth originate meteoritic impact upon moon direct measurements micrometeorite flux one make satisfactory guess micrometeorite flux space even neighborhood earth information obtain directly indirectly derive flux value vary least four order magnitude large discrepancy demonstrate inadequacy experimental method lack understanding various phenomenon involve beyond million kilometer earth still region earth orbit prediction flux dust even unreliable great distance sun situation still le certain several source evidence micrometeorite environment direct information obtain rocket satellite equip impact sensor addition size distribution obtain visual radar observation meteor may extrapolate micrometeorite domain brightness f component solar corona brightness zodiacal light estimate particle size concentration spatial distribution derive region space near ecliptic plane another important source evidence recently receive much attention analysis atmospheric dust meteoritic component core deep sediment content collector remote region valuable category data provide measure total mass cosmic material incident upon earth direct evidence micrometeorite environment near earth obtain piezoelectric sensor essentially microphone wire gage instrument instal rocket satellite space probe statistically significant data collect sensor alpha explorer delta sputnik eta vanguard vehicle large sensitive area collect data long enough time give reliable impact rate period exposure many vehicle small sensitive exposure product contribute information impact rate alpha event af particle mass great af dubin mass threshold derive detector calibration assume impact velocity af data show daily diurnal variation ninety per cent record impact occur midnight noon day day variation rate much order magnitude one may conclude detect micrometeoritic material concentrate orbital stream intersect earth orbit contradictory report delta data quote believe reliable may large increase occur af mass af af next two day impact rate af next nine day impact rate le af nazarova data first day indicate meteor stream high concentration particle may lead high estimate micrometeorite flux preliminary data eta give average impact rate af mass large af event period lagow alexander day rate vary le factor data yet analyze diurnal variation note mass threshold four time alpha flux one fifth large one assume average flux change measurement mass curve obtain relate flux particle large give radius inverse power radius space probe yield little information pioneer record decrease flux distance earth basis count hour detector sensitive three mass interval base count second third russian space probe indicate flux small particle detect le large one base event result dubious validity calibration piezoelectric sensor term particle parameter uncertain many worker believe response proportional incident momentum particle relation deduce laboratory result linearly extrapolate meteoritic velocity however one must expect vaporization ejection material hypervelocity impact would cause deviation linear relationship united states sensor calibrate drop small sphere sensitive surface russian experimenter claim small fraction impulse sensor cause incident momentum remainder momentum eject material sensor ejection momentum linearly relate particle energy quote mass threshold u apparatus momentum threshold time great difference experimental arrangement u microphone attach directly vehicle skin russian instrument isolate skin threshold mass derive momentum threshold assumption mean impact velocity af u work af u work threshold mass af correspond sphere density af however conversion mass size unreliable since many photographic meteor give evidence fluffy loosely bind meteorite structure density low af extent low density apply micrometeorite unknown velocity value use also open question substantial fraction dust orbit earth one third average velocity use derive mass zodiacal light gegenschein give evidence dust blanket phenomenon also expect dust capture circular orbit sun indicate trend small visible meteor diurnal variation observe flux may partly due dependence detector sensitivity incident velocity flux micrometeorite neighborhood earth estimate extrapolation radar visual meteor data summary meteorite data prepare whipple basis photographic visual radar evidence give table estimate mass g zero meteorite mass derive assumption mass decrease factor unit increase magnitude radius calculate mass assume sphere density af except small particle must high mass density remain solar system presence solar pressure flux value particle mass great give mass base estimate number visual meteor assume flux value increase factor per magnitude accordance opinion total mass flux unit range magnitude constant value agree data alpha 
