# Supplementary material for: A Complex Network Approach to Stylometry
Source: PLoS One. 2015 Aug 27;10(8):e0136076. doi: 10.1371/journal.pone.0136076 (PMC4552030; doi:10.1371/journal.pone.0136076)
Supplement: S1 File — (ZIP) [file pone.0136076.s001.zip › style_dataset/cj08.txt]

biological warfare biological warfare intentional use live microorganism toxic product purpose destroy reduce military effectiveness man exploitation inherent potential infectious disease agent scientific research development result production bw weapon system man may also injure secondarily damage food crop domestic animal biological warfare consider primarily strategic weapon major reason quick effect incubation period infectious disease plus variable period illness even lethal effect render weapon unsuitable hand encounter man effective fight machine throughout incubation period infectious disease thus enemy would probably use weapon attack static population center large city important operational procedure bw enemy would create areosol cloud agent target area concept stimulate much basic research concerning behavior particulate biological material pathogenesis respiratory infection medical management disease defense occurrence biological physical property infectious particle study intensively past fifteen year much new equipment many unique technique develop quantitative exposure experimental animal aerosol infectious agent contain particle specify dimensional characteristic much information gather relative quantitative sampling assesment technique much old experimental work respiratory infection accomplish artificial procedure intranasal instillation fluid suspension infectious agent anesthetize animal far different exposure natural respiration aerosolize organism importance particle size aerosol thoroughly demonstrate natural anatomical physiological defensive feature upper respiratory tract turbinate nose cilium trachea large bronchus capable impinge large particle ordinarily expose daily existence small particle however size range micron diameter capable pass impinge barrier enter alveolar bed lung area highly susceptible infection entrance retention infectious particle alveolus amount almost intratissue inoculation relationship particle size infectious dose illustrate table consider bw defense must recognize number critical meterological parameter must meet aerosol exhibit optimum effect example bright sunlight rapidly destructive live microorganism suspend air optimal humidity requirement various agent airborne neutral inversion meteorological condition necessary cloud travel along surface rise lapse condition course certain time daily cycle condition meet certain property small particle addition already mention connection penetration respiratory tract noteworthy defense consideration small particle far travel downwind settle aerosol small particle moreover diffuse structure much manner gas may number secondary effect result diffusion building widespread contamination kitchen restaurant food store hospital etc depending organism may multiplication food beverage product milk example secondary consequence could serious must take consideration plan defense something behavior cloud small particle illustrate follow field trial first trial inert substance disseminate boat travel ten mile shore appropriately select meteorological condition zinc cadmium sulfide particle micron size disseminate material fluoresce ultraviolet light facilitate sampling assessment four hundred fifty pound disseminate ship travel distance mile figure describe result obtain trial particle travel maximum detect distance mile dosage isopleth see area square mile cover dosage could increase increase source strength small case behavior biological aerosol much small scale illustrate specific field trial conduct non organism aqueous suspension spore b subtilis var niger generally know bacillus globigii aerosolize use commercially available nozzle satisfactory cloud produce even though nozzle per cent efficient produce initial cloud size range micron test gallon suspension count af organism per ml total approximately af spore aerosolize spray operation conduct rear deck small naval vessel cruise two mile vertical breeze spraying continue along two course operation start p last minute slight lapse condition moderate fog per cent relative humidity network sample station set shore locate home government employee government offices building reservation within trial area rough attempt make characterize vertical profile cloud take sample outside window first ninth fifteenth floor government office building sampler operate period two hour except one operate four hour instance dosage first two hour total dosage four period four increase suggest sample period particularly distant location increase as see figure extensive area cover aerosol maximum distance sample mile source as see dosage isopleth approximately square mile cover within area sample quite likely even great area cover particularly downwind dosage three level vertical profile af course enough sampling give satisfactory description vertical diffusion aerosol number unique medical problem might create man expose infectious agent respiratory route rather natural portal entry agent show much toxic infectious experimental animal expose aerosol optimum particle size natural portal botulinal toxin example several thousand toxic route give per o instance different clinical disease picture may result route exposure make diagnosis difficult tularemia produce aerosol exposure one would expect find classical ulcer rabbit fever finger enemy would obviously choose agent believe highly infectious agents know cause frequent infection among laboratory worker cause q fever tularemia brucellosis glanders coccidioidomycosis etc belong category agent would likely select would possess sufficient viability virulence stability meet realistic minimal logistic requirement obviously proper goal research improve property connection capable disseminate without excessive destruction moreover fastidious growth requirement make production militarily significant scale improbable aggressor would use agent minimal naturally acquire artificially induce immunity target population solid immunity one effective circumstance whereby attack specific agent neutralize must remember however many agent solid immunity partial low immunity may break appropriate dose agent broad spectrum organism selection specify military purpose might make enemy might choose acutely debilitating microorganism chronic disease producer one cause high rate lethality possible certain mutational form may produce antibiotic resistant strain mutants may also develop change biochemical property importance identification consideration critical importance consider defense medical management biological agent course highly host destroy physical structure true high explosive may override importance consider military objective question epidemic disease merit discussion 
