# Supplementary material for: A Complex Network Approach to Stylometry
Source: PLoS One. 2015 Aug 27;10(8):e0136076. doi: 10.1371/journal.pone.0136076 (PMC4552030; doi:10.1371/journal.pone.0136076)
Supplement: S1 File — (ZIP) [file pone.0136076.s001.zip › style_dataset/cj09.txt]

variety technique direct toward isolation study blood group antibody include low ethanol cohn fractionation electrophoresis ultracentrifugation column chromatography ion exchange cellulose modifications last technique apply several group investigator abelson rawson use stepwise elution scheme fractionate whole serum contain abo rh antibody diethylaminoethyl deae cellulose carboxymethyl cellulose speer coworkers similar study blood group antibody whole serum use series gradient elution aj fahey morrison use single continuous gradient constant ph fractionation anti anti agglutinin preisolate sample present work whole serum fractionate chromatography deae use single gradient similar describe sober peterson certain chemical serological property fraction contain antibody abo rh system describe materials methods sample serum sample obtain normal group group b group o donor three anti serum use take recently sensitize individual one contain complete antibody titer saline second contain incomplete antibody show titer albumin indirect coombs test third contain mix type complete incomplete antibody titer saline albumin indirect coombs test addition one serum obtain donor r e sensitize year previously serum exhibit titer albumin indirect coombs test antibody titer determine reaction homozygous af red cell serological technique anti anti activity determine fraction serum group group b group o donor follow tube agglutination method one drop sample add one drop suspension group af group b red cell small af test tube several instance group o cell also use control red cell use within day donation wash large amount saline use mixture sample plus cell suspension allow stand room temperature aj tube centrifuge rpm min examine macroscopically agglutination albumin method equal volume bovine albumin sample cell suspend saline allow stand room temperature hr centrifuge rpm aj sample test saline albumin method activity fraction serum contain rh antibody test saline albumin indirect coombs technique homozygous heterozygous af cell af homozygous heterozygous af cell use test sample however interest clarity conciseness result obtain homozygous af homozygous af cell present saline albumin test perform describe abo sample except mixture incubate hr centrifugation saline tube save use indirect coombs test follow manner cell wash three time saline anti serum add cell resuspend mixture centrifuge rpm min examine agglutination anti serum use prepare inject whole human serum rabbit antiserum show immunoelectrophoresis broad spectrum type select use present study red cell rh antibody test use within day draw except af cell glycerolize store approximately year cell thaw min deglycerolize alternately centrifuge mix descend concentration glycerol solution cell wash three time saline resuspend saline chromatography blood sample allow clot room temperature hr centrifuge serum remove serum measure volumetrically subsequently dialyze cold least hr three four change approximately ml start buffer buffer ph m af m tris hydroxymethyl tris dialysis sample centrifuge supernatant place af cm column eeae equilibrate start buffer deae contain meq n prepare laboratory method peterson sober powder cellulose mesh small amount insoluble material precipitate dialysis suspend approximately ml start buffer centrifuge resuspend ml isotonic saline test antibody activity chromatography use gradient elution essentially according sober peterson deep concave gradient employ fig obtain nine gradient elution device varigrad reference describe elsewhere shallow concave gradient fig produce cone apparatus cone erlenmeyer flask sphere round flask initially contain ml buffer sphere start buffer cone final buffer m af tris ph flow rate af use ml fraction collect approximately fraction obtain column read m beckman model du spectrophotometer test antibody activity describe paper electrophoresis protein identification fraction column concentrate pervaporation stream air negative pressure dialysis apparatus permit simultaneous concentration protein dialysis isotonic saline latter procedure temperature maintain surround apparatus ice negative pressure dialysis give good recovery protein permit detection protein concentrate dilute solution gentle procedure use early experiment paper electrophoresis carry concentrate sample spinco model r cell use barbital buffer ph ionic strength room temperature whatman 3mm filter paper five milliampere apply hr strip stain bromphenol blue densitometry carry use spinco analytrol paper electrophoresis use preparation eight strip whole serum sample chromatographic fraction concentrate negative pressure dialysis run condition describe end run strip third sixth position chamber dry stain hr wash dry strip maintain horizontal position unstained strip mark use stain one guide cut transversely separate various protein band strip section contain give protein pool elute ml isotonic saline eluate test antibody activity ultracentrifugation fractions column subject analytical ultracentrifugation concentrate negative pressure dialysis dialyze hr cold least volume phosphate saline ph ionic strength centrifuge pm min spinco model e ultracentrifuge protein concentration sedimentation coefficient compute af value relative amount various component calculate schlieren pattern preparative ultracentrifugation fraction column concentrate negative pressure dialysis volume ml le transfer cellulose tube dilute ml isotonic saline ultracentrifugation carry spinco model l ultracentrifuge rpm min refrigeration use throughout run successive fraction draw hypodermic syringe start top tube test agglutinin activity method describe experimental result insoluble material precipitate dialysis start buffer always show intense agglutinin activity regardless blood group donor either gradient describe chromatography deae separate agglutinin abo series least three region figs one extremely low anionic binding capacity one low anionic binding capacity one high anionic binding capacity label regions respectively fig early part gradient flatten either use gradient show fig allow cone gradient become establish slowly region activity could sometimes separate two area donor p j r fig e m fig latter procedure give rise small active protein peak region 1a 
