# Supplementary material for: A Complex Network Approach to Stylometry
Source: PLoS One. 2015 Aug 27;10(8):e0136076. doi: 10.1371/journal.pone.0136076 (PMC4552030; doi:10.1371/journal.pone.0136076)
Supplement: S1 File — (ZIP) [file pone.0136076.s001.zip › style_dataset/cj10.txt]

apart honeybee practically bee bumblebee hibernate state torpor occasionally may come across one two bumblebee cold season turn sod garden really keen observer see keep wing foot press tightly body spite often colorful attire may well mistake lump dirt must add animal call queen young female mat previous summer autumn alone future race depend relative mother husband brother unmated sister perish arrival cold weather even queen die winter fall prey enemy disease survivor emerge nice sunny day march april temperature close much wind thing u find couple wonderful flower currant red ribes sanguineum pacific northwest otherwise good sloe tree perhaps nice pussy willow bloom preferably one male staminate catkin bloom ribes willow sloe place large number early insect assemble honeybee bumblebee wild bee also various kind fly happy buzz crowd male willow catkin compose large number small flower difficult see stamen catkin always arrange pair individual flower nothing one pair stand green black little scale scrutinize flower one also notice scale bear one two tiny wart nectary honey gland fig page staminate willow catkin provide visitor nectar pollen marvelous arrangement provide exactly bee queen need make beebread combination honey pollen young specie feed exception certain bee become parasite deal later quite often honeybee form majority willow catkin as already see first chapter bumblebee big hairy much colorful honeybee exhibit various combination black yellow white orange let u try key stage game let u call bombus must several dozen specie united states alone really insist know name excellent book north american specie bumblebees ways o e plath manage keep track bombus queen leave feed place may discover snug little hideout fix wake winter sleep as befit queen bumblebee female rather choosy may spend considerable time search suitable nest place specie seem prefer ready hollow desert mouse nest bird house hole make woodpecker show definite liking make nest moss make mind queen start construct choose abode small floor dry grass woolly material build egg compartment egg cell fill famous pollen mixture call beebread also build one two waxen cup fill honey group egg deposit cavity beebread loaf egg compartment close queen afterward keep incubate guard egg like mother hen take sip time time rather liquid honey honey pot larva hatch fee beebread although also receive extra honey meal mother continue add pollen supply need larva keep warm queen full grow ten day make tough papery cocoon pupate another two week first young emerge four eight small daughter begin play role worker bee collect pollen nectar field care new young generation queen retire life egg laying first worker bee mate lay egg male mat female emerge later season brood worker appear later tend big first one probably well feed middle summer many larva apparently receive good diet optimal young queen begin appear simultaneously male drone produce mostly unfertilized egg worker although may produce queen young queen drone leave nest mate short period freedom fertilize young queen begin dig winter amazing fact specie happen summer still full swing instance august temperature still high old nest queen early fall cease lay fertilize egg produce female as result proportion male leave nest increase eventually old colony die completely nest structure case house individual season peak rapidly destroy scavenge larva certain beetle moth always though development bumblebee colony take place smooth fashion describe member bee family become idler social parasite live expense hardworking relative bumblebees thus suffer severely onslaught psithyrus cuckoo call european country female individual psithyrus look deceptively like worker queen bumblebee victimize one sure way tell victim villain apart examine hind leg case idler psithyrus lack pollen basket naturally female parasite spend much time effort find nest host succeed usually manage slip unobtrusively deposit egg complete loaf beebread bumblebee seal egg compartment host never seem recognize something amiss compartment afterward seal normally thus larva intruder develop expense rightful inhabitant store beebread later mother psithyrus feed bombus worker worse still number case claim psithyrus female kill bombus queen let u return gruesome interlude willow catkin spring wild bee command attention almost certain usually trifle small honeybee andrena mine bee different kind andrena europe alone one favorite armata specie common england sometimes refer lawn bee female like burrow short turf well lawn little mound earth often appear hundred almost equal size honeybee armata much beautiful color least female specie rich velvety rusty red male much dull mat andrena female dig hole straight ground form burrow size lead pencil bottom part burrow number side tunnel cell provide egg plus store beebread development andrena larva rapid end spring already pupate become adult still enclose larval cell remain throughout summer fall winter appearance next spring coincide almost uncanny way flowering host plant sacramento valley california instance observe one day difference emergence andrena opening willow catkin must due completely identical response weather plant animal male female andrena mat cycle repeat although andrena gregarious may find hundred hundred burrow together must still call solitary bee its life history much simple truly colonial bumblebee serve example life cycle many specie social life group bee mean general although certainly striking feature basis life history like think andrena primitive bumblebee way transport pollen perfect either lack pollen basket possess large number 
