# Supplementary material for: A Complex Network Approach to Stylometry
Source: PLoS One. 2015 Aug 27;10(8):e0136076. doi: 10.1371/journal.pone.0136076 (PMC4552030; doi:10.1371/journal.pone.0136076)
Supplement: S1 File — (ZIP) [file pone.0136076.s001.zip › style_dataset/cj11.txt]

many probably nearly snake maturity already half final length laurence m klauber put length maturity two third ultimate length rattlesnake charles c carpenter data michigan garter ribbon snake thamnophis show small gravid female half long big adult felix kopstein state snake reach maturity already reach maximal length go cite reticulate python exception maximum length approximately three time maturity hard understand conclude snake grow appreciably attain maturity work specie java perhaps tropical snake unusual respect certain individual giant record later fail show reasonable difference maturity impossible know whether due captive condition additional record slow growth omit possible make generalization six giant seem rough correlation initial ultimate length start small boa constrictor end large anaconda data former scanty little doubt latter sometimes bear length great others thereby lend support belief anaconda indeed attain great length four six anaconda amethystine python include lack data also correlation size maturity maximum length boa constrictor small indian python next size former stage let u speculate little maximum size anaconda certain part range start life foot long relatively large giant reach maturity let u guess inch long others quadrupling maturity length would result maximum nearly foot come rate early growth indian python lead figure foot inch per year first two year le african rock python close second follow turn reticulate python data boa constrictor anaconda unconvincing nothing amethystine python seem likely indian python come ahead record growth make carefully frequently respond exceptionally well captivity reach proportion make hard keep make sense figure post maturity growth best annual increase appear matter inch rather foot good record keep long period time much know maximum dimension wise refrain draw conclusion often state large snake require five year attain maturity apparently overestimation best way determine correct figure captive direct observation pair isolate birth method produce surprise result mature male indian python le two year mate le three data boa constrictor match another approach estimate rate growth small size maturity results approach amply confirm direct observation three year require possible slight difference male female time require amethystine python anaconda must exclude lack paucity data follow information snake vary greatly size le maximum show consider foregoing probably correlation length snake time require mature oliver summary habit snake united states could supply data mature period three specie addition rattler shall consider separately three much alike line snake tropidoclonion one year nine month red snake storeria two year cottonmouth ancistrodon two year klauber investigate rattlesnake carefully also summarize others find conclude southern specie rapidly grow type female mate age two half bear first young three herpetologist ascertain northern united states prairie rattlesnake may give first birth four even five year old young may bear every year rather annually carpenter study show female common garter ribbon snake michigan mature age two maximum length oversized monster never bring home either alive preserve field measurement obviously open doubt universal tendency exaggerate dimension measurements skin little value every snake hide noticeably long carcass intentional stretching present difficulty unscrupulous explorer spite pitfall certain amount agreement giant anaconda prove fly ointment reason clear relatively wild condition still find tropical south america might responsible three level treat subject first strictly scientific demand concrete proof therefore may err conservative side wait evidence flesh approach reject virtually field measurement next level attempt weigh vary evidence come balance sensible conclusion field measurement experience explorer reject even report le scientific nature duly evaluate third level lean belief lot smoke mean fire argument last approach comparable reject story hoop snake snake break many piece join even ghost chase people graveyard mere pile testimony prove scientific mind existence hoop snake joint snake ghost oliver recently use second approach large snake come conclusion anaconda reach length least foot reticulate python african rock python amethystine python least indian python boa constrictor bernard heuvelmans also treat large snake third level chiefly concern anaconda reason anaconda foot long often find might occasional monstrous freak reject dimension foot thirteenth chapter include many exciting account huge serpent prodigious strength seem give complete picture believe detailed information record length giant give section follow growth six giants discussions giant one one include far possible data aspect growth size life start sexual maturity reach time require reach maturity rate growth crucial stage maximum length confirmation amplification oliver figure definite information growth senile individual lack anaconda birth specie vary considerably size brood twenty bear brookfield zoo near chicago range length inch average inch lawrence e griffin give measurement nineteen young anaconda presumably member brood south america extreme measurement fall low limit brookfield brood average raymond l ditmars two brood average inch r r mole f w urich give approximately inch average length brood thirty region orinoco estuary william beebe report inch ounce snake must emaciated length weight young anaconda british guiana contrast ditmars record average length seventy young female inch four young bear london length inch weight ounce beebe anaconda weigh ounce difference subspecies might explain great range size little information anaconda rate growth hans schweizer one increase inch foot inch five year j j quelch record growth le foot nearly six year unlikely either anaconda grow normal rate afranio amaral note brazilian herpetologist write technical paper giant snake conclude anaconda maximum length perhaps 
