# Supplementary material for: A Complex Network Approach to Stylometry
Source: PLoS One. 2015 Aug 27;10(8):e0136076. doi: 10.1371/journal.pone.0136076 (PMC4552030; doi:10.1371/journal.pone.0136076)
Supplement: S1 File — (ZIP) [file pone.0136076.s001.zip › style_dataset/cj12.txt]

bronchus pulmonary artery lung type maintain close relationship throughout pulmonary vein however without limit supportive tissue septum type follow direct path hilum maintain close relationship fig another mark difference note pulmonary artery addition supply distal portion respiratory bronchiole alveolar duct alveolus continue directly supply thin pleura fig bronchial artery except small number short branch hilum contribute none pleural blood supply type supply hilar lymph node pulmonary artery pulmonary vein bronchus bronchiole terminate common capillary bed pulmonary artery level respiratory bronchiole bronchial artery artery anastomosis note group lung type fig degree composite type characterize presence incompletely develop secondary lobule well define haphazardly arrange interlobular septum thick remarkably vascular pleura fig distal airway similar find type compose numerous apparently true terminal bronchiole occasional poorly develop respiratory bronchiole fig instance incomplete septation secondary lobule constitute appear small individual lung type air one area another therefore conceivable distally bronchus situate pulmonary artery one side pulmonary vein type fig relationship however maintain centrally pulmonary vein type note draw away bronchus follow direct independent course hilum fig bronchial artery course distribution differ somewhat find mammal as see type supply hilar lymph node vas vasorum pulmonary artery vein bronchus terminal bronchiole as type provide arterial blood interlobular septum extremely rich anastomotic pleural supply see fig pleural supply derive hilar interlobular bronchial artery branch dual derivation strikingly demonstrate injection process initial fill would note occur several isolate pleural vessel obviously fill interlobular branch bronchial artery others fill direct hilar branch follow along pleural surface completion fill net anastomosis note present separately derive branch unusual increase number bronchial artery present within substance lung note account primarily presence bronchial artery closely follow pulmonary artery diameter bronchial artery much large mere vas vasorum fig distal region diameter would one one pulmonary artery vessel could follow parenchyma directly provide bronchial arterial blood alveolar capillary bed fig also three direct pathway alveolar bronchial arterial supply note via pleura interlobular septum along terminal bronchiole fig one bronchial arteriolar arteriolar anastomosis note terminal bronchiolar level fig discussion evident many mark striking difference exist lung inter comparison make significance difference study existence corresponding physiologic difference determine however dynamic airflow morphologic consideration alone may conceivably different monkey horse volume perhaps even characteristic bronchial arterial blood flow might different dog horse also interlobular air drift may nonexistent cow probably occur horse much human contrast present relatively immense degree segmental basis dog lobule absent van allen lindskog reason wide variation pulmonary morphology entirely lack present within certain wide limit anatomy dictate function one permit speculate potential pathology include statement well example mark susceptibility monkey respiratory infection might relate delicate long alveolar duct short large bronchiole situate within parenchyma entirely lack protective supportive tissue barrier find type one might also wonder monkey capable develop bronchiolitis know man horse addition would difficult imagine chronic generalize emphysema occur cow considering mark lobular development conversely difficult imagine occur horse dog anatomically horse lung appear remarkably like man insofar ascertain comparison finding horse others birnbaum human area one might find major disagreement matter regard alveolar distribution bronchial artery as early le fort claim alveolar distribution bronchial artery human reaffirm cudkowicz opposition point view staunch support work miller apparently however miller rely heavily anatomy dog cat criticize use pathologic human material normal study loosli although miller note difference pleural blood supply exist animal nowhere publish work find comparative study intrapulmonary feature various mammalian lung dog cat miller meaning variation distribution bronchial artery find horse clear however artery know nutrient vessel distribution primarily proximal airway supportive tissue lung alveolus respiratory bronchiole primarily diffuse tissue theoretically capable extract require oxygen either surround air ghoreyeb karsner pulmonary arterial blood comroe therefore explanation alveolar bronchial artery supply might nutritive requirement increase amount supportive tissue primarily diffuse nature region alveolus true possibility exist occlusive lesion bronchial artery might cause widespread degeneration supportive tissue similar see generalize emphysema one would expect event occur animal possess lung type presence normally occur bronchial artery artery anastomosis first note ruysch thereafter many others nakamura verloop marchand gilroy watson von hayek tobin claim normal relatively nonfunctional existence human miller principal antagonist viewpoint criticism latter view conclusion base upon dog lung injection study vascular channel first fill solution pressure inject various sized color particle design stop arteriolar level as early ghoreyeb karsner demonstrate perfusion study dog bronchial artery flow would remain constant certain low level pressure maintain pulmonary artery vein increase bronchial artery flow would occur response relative drop pulmonary artery pressure berry brailsford daly nakamura reaffirm study bronchial artery artery anastomosis demonstrate accomplish inject bronchial artery first pressure pulmonary artery vein inject pulmonary artery vein afterwards distinctly possible therefore simultaneous pressure three vessel would render shunt inoperable hence uninjectable viewpoint far support verloop demonstration thicken bronchial artery arteriolar muscular coat capable act valve word anastomosis bronchial artery pulmonary artery consider functional demand shunt addition little work comparative basis regard normal existence bronchial artery artery anastomosis verloop find shunt human unable find rat ellis grindlay edwards also unable find rat nakamura unable demonstrate existence either anatomic physiologic method dog possibility absence presence shunt species therefore infer certainly mere fact fail demonstrate one another specie conclusively deny existence specie however highly suggestive agree 
