# Supplementary material for: A Complex Network Approach to Stylometry
Source: PLoS One. 2015 Aug 27;10(8):e0136076. doi: 10.1371/journal.pone.0136076 (PMC4552030; doi:10.1371/journal.pone.0136076)
Supplement: S1 File — (ZIP) [file pone.0136076.s001.zip › style_dataset/cj13.txt]

feature top portion figure figure mention discuss table first onset profile spread across approximately year boy year girl contrast line completion profile excluding center boy girl bunch extend much short period approximately month boy month girl maturity chart sex demonstrate clearly onset phenomenon infancy early childhood whereas completion phenomenon late portion adolescence second sex transverse line onset profile vary individual spread completion profile although standard deviation value spread line base relatively large center begin ossify early table considerable difference value center closely time onsets third process calcification see begin later continue much long boy girl fact confirm data group child onset profile completion profile construct serve norm child convenient classify child onset age completion age advance moderate modal delay according whether child age equivalent dot appear left upon right appropriate short transverse line dot appear close end transverse line moderate rating may far classify according position dot respect vertical marking denote mean age classification may call somewhat advance somewhat delay case may reserve moderate dot upon close mean low portion chart skeletal age hand boy girl may similarly classify middle one three curve denote mean skeletal age maturity series boy girl upper curve denote mean plus one standard deviation low curve represent mean minus one standard deviation thus child skeletal age dot may classify advance appear middle curve moderate appear immediately middle curve delay appear low curve summarize purpose skeletal maturity chart contain two kind skeletal maturity norm show two quite different method depict developmental level growth center first upper portion require series film every child consist hand elbow shoulder knee foot low portion necessitate film hand second upper portion permit comparison maturity level equal number growth center long short round bone five region low portion permit comparison maturity level short round bone predominantly since two long bone include hand wrist region third upper portion deal two indicator developmental level onset completion low portion utilize full complement intermediate maturity indicator hand center well onset completion fourth two indicator part widely separate chronologically extensive age gap occur childhood one growth center low portion provide rating stage infancy adulthood onsets completions skeletal ages hand boy girl may directly compare classify use skeletal ages appear immediately onset profile completion profile may assume difference rating due selection growth center specific region body small according exist table onset age completion age center throughout body accordingly maturity level rating mean upper portion low portion chart respectively somewhat similar since skeletal age assessment dependent upon onsets infancy upon completions adolescence clear difference rating substantial agreement since skeletal age rating make age growth elbow shoulder knee foot well hand seem method choice one wish study aspect skeletal developmental progress childhood as state earlier paper onsets completions particularly former provide different tool indicator expectancy osseous development within limit age period indicator indicator need mean recognize specific period delay skeletal developmental progress state earlier one purpose study extend analysis variability onset completion growth center somewhat beyond provide data tables as one approach figures construct mean age individual onset completion age boy girl difference onset age completion age respect corresponding mean age bring juxtaposition mean series arrow data boy appear figure girl figure number system use tables figures continue growth center dot one end arrow indicate extent difference month child onset age corresponding mean age growth center tip arrow represent extent difference child completion age corresponding mean age growth center thus alignment dot tip respectively indicate individual variability growth center child respect mean value boy girl direction arrow point show maturity level growth center change completion level onset dot tip coincide classification use paper schedule length arrow indicate amount slow acceleration completion onset difference month read roughly refer arrow age scale along base figure precisely refer original data appropriate table difference sequence onset ossification sex govern number sequence figures difference readily clarify refer table example arrow figure portray proximal radial epiphysis boy whereas epiphysis girl portray arrow figure boy epiphysis markedly delay onset near mean completion thus span ossification shorten center ability catch ossification demonstrate contrast girl epiphysis slightly advance onset delay completion obviously slowing may occur point onset completion skeletal age curve low portion figure show slow may occur prepubescent period length shaft arrow may evaluate according standard deviation value center table attempt simplify extensive task analyze onset age completion age child value entire group construct figure center data boy girl appear together growth center figures example method analyze result growth center forty figure similar original data use construction figure table monograph include appendix principle use make arrow figures apply construction figures well figure appendix one growth center short bone distal phalanx second finger choose example discussion primarily epiphyseal fusion maturity indicator completion long short bone occur center girl near menarche boy near comparable pubescent stage its completion thus become one convenient maturity indicator include study growth dietary pattern health adolescence follow summary base figures example one way interpret figure construct onset age completion age individual child respect appropriate mean age growth center top figure example onset range completion range line choose growth center draw girl according mean standard deviation value table arrow denote onset age plus completion age deviation array onset sequence begin girl early 
