# Supplementary material for: A Complex Network Approach to Stylometry
Source: PLoS One. 2015 Aug 27;10(8):e0136076. doi: 10.1371/journal.pone.0136076 (PMC4552030; doi:10.1371/journal.pone.0136076)
Supplement: S1 File — (ZIP) [file pone.0136076.s001.zip › style_dataset/cj14.txt]

interestingly enough effect digitalis glycoside inhibit high concentration potassium incubation medium enhance absence potassium wolff b organification iodine precise mechanism organification iodine thyroid yet completely understand however formation organically bind iodine mainly mono accomplish cell system absence addition homogenate product form iodinate particulate protein fawcett kirkwood taurog potter chaikoff taurog potter tong chaikoff serif kirkwood de groot carvalho iodoprotein appear normally present thyroid evidence far thyroglobulin iodinate vitro cell system addition iodoamino acid form large quantity intact thyroid di tyrosine system generate hydrogen peroxide add cell homogenate thyroid large quantity free mono form alexander clear whether system bear resemblance vivo iodinate mechanism system generate peroxide identify thyroid tissue chemical ground seem likely iodide first convert af af active iodinate specie thyroid gland appear protein chiefly thyroglobulin iodinate free tyrosine thyronine iodinate iodination tyrosine however enough synthesis hormone mono di must couple form tri thyroxine mechanism coupling study detail non system vitro simulate certain di analogue pitt james far evidence indicate conclusively coupling enzymatic control chemical nature iodocompound discuss pp et seq c thyroglobulin synthesis little know synthetic mechanism formation thyroglobulin its synthesis demonstrate cell system synthesis system intact thyroid cell vitro unequivocally prove reason think thyroglobulin synthesis may proceed independently iodination certain transplantable tumour rat thyroid contain essentially iodinate thyroglobulin protein appear thyroglobulin observe ultracentrifuge experiment wolff robbins rall similar finding note patient congenital absence organification enzyme whose thyroid tissue could concentrate iodide addition depending availability dietary iodine thyroglobulin may contain vary quantity iodine d secretion since circulate thyroid hormone amino acid thyroxine tri cf section c clear mechanism must exist thyroid gland release protein secretion presence several protease peptidase demonstrate thyroid one protease ph optimum another mcquillan stanley trikojus alpers robbins rall finding concentration one protease increase thyroid gland tsh animal suggest protease may active vivo conclusive evidence yet either protease prepare highly purify form specificity know study activity thyroglobulin show thyroxine preferentially release degradation proceed stepwise formation macromolecular intermediate alpers petermann rall besides proteolytic enzyme thyroid possess de enzyme microsomal de ph optimum around require reduce triphosphopyridine nucleotide activity identify thyroid stanbury de enzyme effective mono di de thyroxine tri assume iodine release iodotyrosine remain iodide pool thyroid oxidise re thyroglobulin thyroxine tri release proteolysis escape de presumably diffuse blood stream show thyroglobulin bind thyroxine binding appear particularly strong suggest plasma thyroxine protein extremely high affinity thyroxine compete thyroglobulin thyroxine ingbar freinkel e antithyroid drug antithyroid drug two general type one type small univalent anion thiocyanate type ion inhibit thyroid hormone synthesis interfere iodide concentration thyroid appear affect iodinate mechanism group antithyroid agent drug typify thiouracil drug effect iodide concentrate mechanism inhibit organification mechanism action drug completely work certain appear act reduce oxidise form iodine iodinate thyroglobulin astwood hand antithyroid drug general type resorcinol possess reduce activity possibly act formation complex molecular iodine antithyroid drug either type give large enough dos long period time cause goitre owe inhibition thyroid hormone synthesis production hypothyroidism anterior lobe pituitary respond increase output tsh cause thyroid enlarge effect drug act iodide mechanism counteract addition relatively large amount iodine diet antithyroid drug thiouracil type however antagonise mean besides thiouracil resorcinol type certain antithyroid drug find naturally occur food conclusively identify l isolate rutabaga greer presume occur member brassica family evidence naturally occur goitrogen may play role development goitre particularly tasmania australia clements wishart seem goitrogen ingest dairy animal inactive convert animal active goitrogen secrete milk f dietary influence besides presence goitrogen diet level iodine diet play major role govern activity thyroid gland experimental animal man gross deficiency dietary iodine cause thyroid hyperplasia hypertrophy increase thyroid activity money rall rawson stanbury brownell riggs perinetti itoiz del castillo man normal level iodine diet level necessary prevent development goitre per day low level thyroid hypertrophy increase thyroid blood enable thyroid accumulate large proportion daily intake iodine gland able re large fraction thyroid hormone de peripherally presence low iodine intake thyroglobulin label vivo af find contain mono normal amount di iodothyronine correspondingly reduce appear result reduce amount iodine substrate rapid secretion newly iodinate thyroglobulin deficiency persist long enough reasonable suppose af label reflect af distribution thyroglobulin similar result might expect influence drug pathological condition limit iodide trap organification accelerate thyroglobulin proteolysis b thyroid hormone name thyroid hormone tsh give substance find anterior pituitary gland specie animal test presence hormone also call thyrotrophin thyrotrophic hormone present time know biochemical mechanism tsh act thyroid bio hormone number property activity may estimate including release iodine thyroid increase thyroid weight increase mean height follicular cell increase thyroidal uptake af shall restrict discussion method appear sufficiently sensitive precise determine concentration tsh blood brown review generally various method assay tsh reader refer paper information subject chemical constitution physical properties pituitary tsh as long ago point niepce connection pituitary thyroid connection clarify smith smith show saline extract fresh bovine pituitary gland could re atrophy thyroid hypophysectomise tadpole first attempt isolate tsh come decade later janssen loeser use trichloroacetic acid separate soluble tsh insoluble impurity work investigator apply salt technique problem well fractionation organic solvent acetone albert conclude active preparation tsh make period probably time potent start material much work review white albert developments discuss sonenberg last year application chromatographic modern 
