# Supplementary material for: A Complex Network Approach to Stylometry
Source: PLoS One. 2015 Aug 27;10(8):e0136076. doi: 10.1371/journal.pone.0136076 (PMC4552030; doi:10.1371/journal.pone.0136076)
Supplement: S1 File — (ZIP) [file pone.0136076.s001.zip › style_dataset/cj15.txt]

introduction muscle weakness recognize uncommon though serious complication steroid therapy synthetic adrenal corticosteroid clinical use although biopsy show structural change report case steroid weakness case provide example know u necropsy afford opportunity extensive study multiple muscle group case describe paper old man develop disable muscular weakness receive variety steroid refractory anemia report case patient white male accountant enter new york hospital fourth terminal admission june disable weakness general debility patient develop unexplained anemia blood transfusion give period year splenomegaly first note sternal marrow biopsy time show scatter focus fibrosis suggestive myelofibrosis additional transfusion necessary institution prednisone july initial dose mg daily gradual taper mg daily medication continue february february patient suffer myocardial infarction complicate pulmonary edema additional finding time include cardiomegaly peripheral arteriosclerosis obliterans cholelithiasis hemoglobin gm therapy include digitalization anticoagulation later chlorothiazide salt restriction become necessary control edema chronic congestive failure increase anemia triamcinolone mg daily start feb continue july september patient develop generalize weakness fatigue concurrent exacerbation anemia hemoglobin gm attempt reverse downhill trend stimulate bone marrow control hemolytic component triamcinolone mg daily begin sept continue feb first patient felt strong hemoglobin rise gm oct complain cave knee nov weakness specifically involve pelvic thigh musculature pronounce common complaint difficulty step curb prednisone mg daily substitute triamcinolone nov dec without improvement weakness serum potassium time meq per liter hemoglobin gm dec weakness pelvic quadriceps muscle group appreciably bad become difficult patient rise unaided sit recline position triamcinolone mg daily resume maintain feb chlorothiazide omit period change muscle weakness time detail neuromuscular examination reveal diffuse muscle atrophy moderate hand foot mark shoulder hip pelvic girdle hypoactive deep reflex fasciculation sensory defect find electromyography reveal evidence low motor neuron disease thyroid function test yield normal result protein iodine mg radioactive iodine uptake thyroid gland hour conversion ratio schilling test demonstrate normal absorption vitamin af february second admission new york hospital biopsy specimen left gastrocnemius show striking increase sarcolemmal sheath nucleus shrink muscle fiber several section serial serum potassium level remain normal serum glutamic oxaloacetic transaminase unit per ml per min clinical impression time either muscular dystrophy polymyositis feb purify corticotropin acth gel unit daily intramuscularly start discontinue week later excessive fluid retention march may patient maintain dexamethasone mg daily may prednisone mg daily replace dexamethasone muscle weakness improve patient need first cane crutch spite normal thyroid function test trial propylthiouracil mg daily one week give serve intensify muscle weakness repeated attempt withdraw steroid entirely unsuccessful increase muscle weakness result well fever malaise anorexia anxiety exacerbation anemia reaction interpret manifestation hypoadrenocorticism severe back pain june prompt third hospital admission extensive osteoporosis partial collapse d8 find high diet calcium lactate supplement norethandrolone fail change skeletal complaint severe muscle weakness terminal hospital admission june necessitate continue weakness debility complicate urinary retention painful thrombosed hemorrhoid x film vertebral column show progression demineralization july patient develop mark abdominal pain distension go shock die findings necropsy body well somewhat debilitate white man weigh lb bilateral pterygium arcus senilis mouth edentulous heart weigh gm outflow tract left right ventricle measure mm respectively coronary artery sclerotic diffusely narrow throughout course right coronary artery virtually occlude yellow atheromatous plaque cm distal origin myocardium posterior base left ventricle replace gray scar tissue cm area valve normal except thin yellow plaque inferior surface mitral leaflet microscopically section posterior base left ventricle heart show several large area replacement muscle fibrous tissue addition section contain focal area recent myocardial necrosis infiltrate neutrophil many myocardial fiber hypertrophy large irregular basophilic nucleus intima large coronary artery thicken fibrous tissue contain fusiform cleft mononuclear cell intimal surface aorta cover confluent yellow hard friable plaque along entire course mark narrowing orifice large major visceral artery particular orifice right renal celiac artery virtually occlude calcify common iliac artery completely occlude lung weigh together gm surface lung emphysematous bleb measure cm diameter parenchyma slightly hyperemic apex left lung several firm gray fibrocalcific nodule measure large mm microscopically emphysema fibrosis vascular congestion macrophages laden brown pigment see alveolus intima small artery thicken fibrous tissue firm red spleen weigh gm surface mottle discrete small patch white material endothelial cell line sinusoid prominent many contain large quantity hemosiderin sinusoid contain large number nucleate red cell cell granulocytic series find small number slight fibrosis mark arteriolosclerosis liver weigh gm brown color cut surface mottle irregular pale area microscopically hyperemia central vein atrophy adjacent parenchyma liver cord cell contain vacuolated cytoplasm others small amount brown hemosiderin pigment gallbladder contain cc green bile smooth dark calculus measure cm diameter mucosa stomach atrophic irregularly blacken cm area small large intestine fill gas jejunum dilate time normal circumference small intestine colon contain approximately cc foul sanguineous material mucosa throughout hyperemic mottle green careful search fail show occlusion mesenteric vessel microscopically mucosa stomach show extensive cytolysis contain large number gram bacterial rod submucosa focally infiltrate neutrophil mucosa jejunum ileum show similar change area submucosa edematous contain considerable number neutrophil small vessel fill fibrin thrombus extensive interstitial hemorrhage section colon reveal intense hyperemia extensive focal ulceration mucosa associate much fibrin many neutrophil cultures take jejunum yield monilia albicans pseudomonas pyocanea aerobacter aerogenes streptococcus anhemolyticus kidney pale weigh right gm left gm surface coarsely finely granular punctuate 
