# Supplementary material for: A Complex Network Approach to Stylometry
Source: PLoS One. 2015 Aug 27;10(8):e0136076. doi: 10.1371/journal.pone.0136076 (PMC4552030; doi:10.1371/journal.pone.0136076)
Supplement: S1 File — (ZIP) [file pone.0136076.s001.zip › style_dataset/cj16.txt]

purification conjugate attempt improve specificity stain fluorescein antiserum use direct indirect method treat one several way pass dowex twice treat acetone insoluble powder coons prepare mouse liver healthy sweet clover stem crown gall tissue produce agrobacterium tumefaciens e f smith townsend sweet clover stem conjugate well intermediate serum absorb minute mg protein extract healthy sweet clover stem protein extract volume af af give nearly neutral extract precipitate saturation af precipitate wash twice saturate solution af dissolve small quantity m neutral phosphate buffer dialyze cold distil water till free ammonium ion lyophilize use liquid nitrogen experiment indirect conjugate treat volume ethyl acetate recommend dineen ade conjugate pass diethylaminoethyl deae cellulose column equilibrate neutral phosphate buffer pbs contain af potassium phosphate af preparation freeze section technique cut section essentially describe coons et al root stem tumor sweet clover plant infect wtv quick liquid nitrogen embed ice cut cryostat maintain section mount cold slide smear haupts adhesive johansen early experiment late experiment different mixture component report schramm rottger latter adhesive find much satisfactory section thaw place finger slide dry fan minute use store long week staining technique indirect method section fix acetone minute dry minute cover drop af moist chamber minute as control section similarly cover aj sections wash pbs minute blot saline around section drop af layer section allow react minute wash pbs minute blot liquid around section latter mount buffer glycerine part glycerine part pbs direct method dry section fan fix acetone dry indirect method section treat conjugate af af undiluted unless mention otherwise minute as control section similarly treat af conjugate antiserum new york strain potato yellow virus wolcyrz black section wash pbs minute mount buffer glycerine fluorescence microscopy stained unstained section examine dark field illumination zeiss fluorescence microscope equip mercury vapor lamp osram hbo light beam lamp filter half thickness corning filter eyepiece wratten b filter use filter residual ultra light red filter zeiss barrier filter code schott designation bg also use ocular lens assembly improve contrast specific nonspecific fluorescence results specificity stain indirect method first experiment af pass dowex twice absorb twice mg sweet clover tissue powder intermediate serum also similarly absorb tissue powder sections sweet clover stem root tumor treat solution af minute wash buffer saline minute stain af minute wash minute aj section show bright yellow specific fluorescence cell pseudophloem tissue lee black specific fluorescence readily distinguish light green nonspecific fluorescence consecutive section stain dilution ns af af alone unstained section mount buffer glycerine section treat ns af show green fluorescence sections crown gall tissue similarly stain either af af ns af also show light green nonspecific fluorescence however nonspecific staining af tumor section consider bright enough confuse staining small amount wtv antigen two absorption af ethyl acetate two absorption af pass dowex ns af crown gall tissue powder mouse liver powder far improve specificity stain treatment serum sweet clover protein greatly reduce nonspecific fluorescence especially treat conjugate dilute saline procedure intermediate serum dilute saline specific nonspecific fluorescence appreciably reduce whereas dilution intermediate serum dilute af greatly reduce specific fluorescence rinsing section pbs layer intermediate serum improve stain reaction addition treatment treat section normal sheep serum half hour layer af reduce nonspecific staining treatment nonspecific staining could satisfactorily remove pass conjugate deae column ml conjugate pass column af first second milliliter fraction collect specific give nonspecific staining experiment little others latter case additional treatment deae af mg sweet clover stem tissue powder far improve specificity treatment conjugate stain healthy crown gall sweet clover tissue stain faint green easily distinguishable bright yellow specific staining purify conjugate best stain procedure consist treat section dilution af minute wash pbs minute stain af minute wash pbs minute specificity stain wtv tumor af af ns af antiserum potato yellow virus af absence staining crown gall tumor tissue sweet indicate antigen wtv stain direct method af first conjugate mg fitc per gram globulin conjugate pass twice dowex treat various tissue powder manner describe indirect method case disturbing amount nonspecific staining still present although still distinguishable specific fluorescence late experiment af af prepare conjugate mg fitc per gram globulin conjugate af much le nonspecific staining previous conjugate mg fitc per gram globulin specific staining similar case nonspecific staining could satisfactorily eliminate pass conjugate deae column describe af best stain procedure purify af consist stain conjugate minute wash pbs minute specificity stain af establish follow af specifically stain tumor section section healthy sweet clover stem crown gall tumor tissue sweet clover sections tumor incite wtv similarly stain conjugate normal serum conjugate antiserum potato yellow virus pass af deae titer antibody wtv specific fraction titer passage precipitin ring test r f whitcomb mere dilution conjugate satisfactorily remove nonspecific staining indicate increase specificity af pass deae merely due dilution specific staining deae treat af af although clearly distinguishable microscope either nonspecific staining autofluorescence cell satisfactorily photograph show difference spite many attempt black white color photography chiefly bluish white autofluorescence cell autofluorescence wall xylem cell particularly brilliant distribution virus antigen results specific staining direct indirect method similar show localization wtv antigen certain tissue tumor virus antigen concentrate pseudophloem tissue frequently isolate thick cell rarely group cell xylem region also specifically stain staining epidermis 
