# Supplementary material for: A Complex Network Approach to Stylometry
Source: PLoS One. 2015 Aug 27;10(8):e0136076. doi: 10.1371/journal.pone.0136076 (PMC4552030; doi:10.1371/journal.pone.0136076)
Supplement: S1 File — (ZIP) [file pone.0136076.s001.zip › style_dataset/cj17.txt]

since emotional reaction high vertebrate depend individual experience arouse man addition complex symbol one would expect hypothalamus could excite cortex experiment topical application strychnine cerebral cortex transmission impulse cortex hypothalamus demonstrate moreover responsiveness hypothalamus nociceptive stimulation greatly increase condition even complex obviously cortically induce form emotional arousal could elicit monkey see monkey b rabbit emotional stress previously extinguish condition reaction restore monkey associate typical sign emotional excitement including sympathetic discharge seem follow large antagonism exist paleo neocortex far emotional reactivity concern balance two system determine emotional responsiveness organism addition neocortical relation play great role primate mirsky interesting experiment communication affect demonstrate even relatively primitive laboratory animal rat sex activity closely identify hypothalamus visceral brain enhance neocortex maclean stress correctly importance visceral brain preservation individual specie evidence influence limbic brain including hypothalamus emotion relate fight flight also sexual function add man neocortical interrelation probably play role fusion emotional process underlie perception memory imagination creativity previous experience obviously great importance qualitative quantitative emotional response visceral brain well neocortex know contribute memory topic beyond scope paper hypothalamic balance significance brief discussion neo paleocortical cortico relation let u return problem hypothalamic balance physiological pathological significance facilitatory process take place neocortex hypothalamus via ascend descend pathway thus cortico discharge induce topical application strychnine minute area neocortex summate spike present hypothalamus cause increase convulsive discharge hand temporary reduction hypothalamic excitability injection barbiturate posterior hypothalamus cause lessening frequency amplitude cortical strychnine spike hypothalamic excitability restore apparently positive feedback exist posterior hypothalamus cerebral cortex consequently reason hypothalamic excitability fall physiological level lessen hypothalamic discharge lead diminish state activity cortex consequent reduction cortico discharge obviously vicious cycle develop tendency break either restore hypothalamic excitability directly via cortico pathway believe drug therapy electroshock involve former psychotherapy latter mechanism comment far pathological condition remember change state hypothalamus within physiological limit distinguish sleep wakefulness thus low intensity hypothalamic discharge prevail sleep high one wakefulness result synchronous eeg potential former asynchrony latter condition moreover dominance parasympathetic action reciprocal inhibition sympathetic hypothalamic level induce peripheral action autonomic symptom sleep action cortex lessening reactivity sensory motor apparatus somatic nervous system dominance sympathetic division hypothalamus opposite change occur since electrical stimulation posterior hypothalamus produce effect wakefulness stimulation anterior hypothalamus induce sleep may say reactivity whole organism alter change autonomic reactivity hypothalamus similar effect induce reflexly via baroreceptor reflex man animal particular importance study action drug respect although drug act exclusively hypothalamus part sufficient specificity distinguish drug shift hypothalamic balance sympathetic side produce parasympathetic dominance former comprise analeptic psychoactive drug latter tranquilizer specific difference exist action different drug belong group instance reserpine chlorpromazine important difference obscure basic fact shift hypothalamic balance sufficiently parasympathetic side produce depression whereas shift opposite direction cause excitatory effect eventually maniclike change emotional state produce drug influence cortical potential characteristic manner synchrony prevail eeg experimental animal administration tranquilizer asynchrony application analeptic psychoactive drug shock therapy act likewise hypothalamic balance physiological experiment clinical observation show procedure influence hypothalamically control hypophyseal secretion increase sympathetic discharge shift hypothalamic balance sympathetic side explain beneficial effect electroshock therapy certain depression shift reaction hypo normal reactivity sympathetic system show mecholyl test investigator find parallelism remission return sympathetic reactivity hypothalamus normal level indicate mecholyl test conversely clinical impairment increase deviation test norm nevertheless theory determine influence hypothalamic balance profound influence clinical behavior neuropsychiatric patient yet test adequate number patient mecholyl noradrenalin test apply certain precaution reliable indicator central autonomic balance sake correlate autonomic clinical state study effect certain therapeutic procedure central autonomic reaction additional test seem desirable assume shift autonomic hypothalamic balance occur spontaneously neuropsychiatric patient application certain therapeutic procedure follow pattern know sleep cycle change balance parasympathetic side lead normal individual sleep special circumstance cardiovascular collapse nausea vomit condition emotional perceptual sensitivity diminish depression occur see clinically may produce normal person drug fundamental difference physiological pathological state parasympathetic also sympathetic dominance remain elucidate perhaps clue relate problem lie fact change intensity hypothalamic discharge associate change balance lead also qualitative alteration reactivity state parasympathetic tuning hypothalamus induce experimentally cause increase parsympathetic reactivity structure direct reflexly induce stimulus lead also autonomic reversal stimulus act sympathetically control condition elicit state tune parasympathetic response furthermore condition reaction fundamentally alter hypothalamic sympathetic reactivity augment beyond critical level several type behavioral change probably relate degree central autonomic tuning observe instance change produce one insulin coma electroshock previously inhibit condition reaction reappear however procedure apply often condition emotional response temporarily abolish study loss differentiation previously establish condition reflex result repeat convulsive metrazol treatment suggest fundamental disturbance balance excitatory inhibitory cerebral process far show experimental neurosis initial stage associate reversible shift central autonomic balance drug alter hypothalamic balance alter condition reaction state depression positive condition stimulus may fail elicit condition reaction cause increase synchrony instead excitatory desynchronize alert effect aj seemingly disjoint data illustrate important fact fundamental alteration condition reaction occur variety state hypothalamic balance alter physiological experimentation pharmacological action clinical process physiological basis form psychotherapy forego remark imply hypothalamic balance play crucial role crossroad physiological pathological form emotion case one would expect various procedure mention alter hypothalamic balance would influence emotional state behavior emotion would act likewise point emotional excitement may lead psychosomatic disorder neurotic symptom particularly certain type personality also know 
