# Supplementary material for: A Complex Network Approach to Stylometry
Source: PLoS One. 2015 Aug 27;10(8):e0136076. doi: 10.1371/journal.pone.0136076 (PMC4552030; doi:10.1371/journal.pone.0136076)
Supplement: S1 File — (ZIP) [file pone.0136076.s001.zip › style_dataset/cj18.txt]

primary decomposition theorem try study linear operator finite space v decompose direct sum operator sense elementary characteristic value vector certain special case minimal polynomial factor scalar field f product distinct monic polynomial degree general try study use characteristic value confront two problem first may single characteristic value really deficiency scalar field namely algebraically close second even characteristic polynomial factor completely f product polynomial degree may enough characteristic vector span space v clearly deficiency second situation illustrate operator af f field represent standard basis af characteristic polynomial af plainly also minimal polynomial thus diagonalizable one see happen null space af dimension hand null space af null space af together span v former subspace span af latter subspace span af af le general method second problem remember assumption minimal polynomial decompose af af distinct element f shall show space v direct sum null space af diagonalizable operator special case af theorem prove general describe since work primary decomposition minimal polynomial whether prime enter first degree reader find helpful think special case prime degree even particularly think proof theorem special case theorem theorem primary decomposition theorem let linear operator finite vector space v field f let p minimal polynomial af af distinct irreducible monic polynomial f af positive integer let af null space af af b af invariant c af operator induce af minimal polynomial af af proof idea proof direct decomposition valid get hold projection af associate decomposition projection af identity af zero af shall find polynomial af af identity af zero af af etc let af since af distinct prime polynomial polynomial af relatively prime theorem chapter thus polynomial af af note also af af divisible polynomial p af contain af factor shall show polynomial af behave manner describe first paragraph proof let af since af p divide af af af thus af projection correspond direct decomposition space v wish show range af exactly subspace af clear vector range af af range af af af af divisible minimal polynomial p conversely suppose null space af af af divisible af af af immediate af range af complete proof statement certainly clear subspace af invariant af operator induce af evidently af definition af subspace af show minimal polynomial af divide af conversely let g polynomial af af thus af divisible minimal polynomial p af divide af easily see af divide g hence minimal polynomial af af corollary af projection associate primary decomposition af polynomial accordingly linear operator u commute u commute af subspace af invariant u notation proof theorem let u take look special case minimal polynomial product first polynomial case af form af range af null space af af let u put af theorem d diagonalizable operator shall call diagonalizable part let u look operator af af af af reader familiar enough projection see af general af af shall af operator af range af definition let n linear operator vector space v say n nilpotent positive integer r af theorem let linear operator finite vector space v field f suppose minimal polynomial decompose f product linear polynomial diagonalizable operator d v nilpotent operator n v af b af diagonalizable operator d nilpotent operator n uniquely determine b polynomial proof observe write af d diagonalizable n nilpotent d n commute polynomial suppose also af d diagonalizable n nilpotent af shall prove af since d n commute one another af see d n commute thus d n commute polynomial hence commute d n af af four operator commute one another since d d diagonalizable commute simultaneously diagonalizable af diagonalizable since n n nilpotent commute operator af nilpotent use fact n n commute af r sufficiently large every term expression af actually nilpotent operator n space must power take af large enough follow af large enough obvious expression af diagonalizable operator also nilpotent operator obviously zero operator since nilpotent minimal polynomial operator form af af since operator diagonalizable minimal polynomial repeat root hence af minimal polynomial simply x say operator thus see af af corollary let v finite vector space algebraically close field f e field complex number every linear operator v write sum diagonalizable operator d nilpotent operator n commute operator d n unique polynomial result one see study linear operator vector space algebraically close field essentially reduce study nilpotent operator vector space non close field still need find substitute characteristic value vector interesting fact two problem handle simultaneously shall next chapter conclude section like give example illustrate idea primary decomposition theorem choose give end section since deal differential equation thus purely linear algebra example primary decomposition theorem necessary vector space v finite dimensional necessary part b p minimal polynomial linear operator arbitrary vector space monic polynomial p af part b theorem valid proof give let n positive integer let v space n time continuously differentiable function f real line satisfy differential equation af af fix constant af denote space n time continuously differentiable function space v solution differential equation subspace af d denote differentiation operator p polynomial af v null space operator p af simply say af let u regard d linear operator subspace v af discuss differentiable complex function af v complex vector space af may complex number 
