# Supplementary material for: A Complex Network Approach to Stylometry
Source: PLoS One. 2015 Aug 27;10(8):e0136076. doi: 10.1371/journal.pone.0136076 (PMC4552030; doi:10.1371/journal.pone.0136076)
Supplement: S1 File — (ZIP) [file pone.0136076.s001.zip › style_dataset/cj19.txt]

examples binomial experiment experiment compose repetition independent trial two possible outcome binomial probability distribution may describe variation occur one set trial binomial experiment another devote chapter binomial distribution mathematical model enormous variety real life phenomenon also important property recur many probability model begin example binomial experiment marksmanship example train marksman shoot five round target practically condition may hit bull time repeat set five shot number bull vary say probability different possible number bull inheritance mice litter eight mouse similar parent number mouse straight instead wavy hair integer probability attach possible outcome aces ones three dice three dice toss repeatedly probability number ace general binomial problem generally suppose experiment consist number independent trial trial result either success non failure probability success remain constant trial trial example occurrence bull straight mouse ace could call success general outcome choose may label success major question chapter probability exactly x success n trial chapters answer question like example usually count point sample space fortunately general formula wide applicability solve problem kind derive formula explain mean problem kind experiments often compose several identical trial sometimes experiment repeat marksmanship example trial consist one round shoot target outcome either one bull success none failure experiment might consist five round several set five round might regard super compose several repetition five experiment three dice toss trial one toss one die experiment compose three trial amount thing one die toss three time toss trial three toss form experiment mathematically shall distinguish experiment three dice toss one die toss three time example illustrative use word trial experiment use chapter quite flexible word well restrict narrowly example student football managers ten student act manager high football team manager proportion p license driver friday one manager choose lot stay late load equipment truck three fridays coach need driver considering fridays probability coach driver time exactly time time time discussion note trial interest trial consist choose student manager random possible outcome trial driver nondriver since choice lot week outcome different trial independent manager stay af week generalize idea general binomial experiment experiment qualify binomial experiment must four property must fix number trial trial must result success failure binomial trial trial must identical probability success trial must independent use early example describe illustrate four property also give property example property absent language notation introduce standard throughout chapter must fix number n repeat trials marksman study set five shot af mouse restrict attention litter eight af ace toss three dice af experiment without fix number trials toss die ace appear number trial random variable fix number binomial trials n trial either success failure success failure convenient label two category outcome talk binomial trial general word expressive label like natural marksman viewpoint call bull success mouse example arbitrary category correspond straight hair mouse word binomial mean two name two term usage apply work first name two outcome binomial trial second term p af represent probability success failure sometimes many outcome single trial group outcome two class example die arbitrarily construct class ace experiment without two property classify mouse straight wavy hairless mouse appear escape difficulty rule animal constitute trial solution always satisfactory trials identical probabilities success die probability af produce ace marksman probability p perhaps make bull note need know value p experiment binomial experiment p constant round target practice sun come behind cloud dazzle marksman lower chance bull trials independent strictly speak mean probability possible outcome experiment compute multiply together probability possible outcome single binomial trial thus three example af af independence assumption imply probability three dice fall ace ace order af experimentally expect independence trial nothing one another examples independence fail family five plan go together either beach mountain coin toss decide want know number people go mountain experiment view compose five binomial trial one member family outcome trial obviously independent indeed experiment well view consist one binomial trial entire family follow le extreme example dependence consider couple visit art museum person vote one pair picture receive popular prize voting one picture may call success failure experiment consist voting one couple two trial repetition experiment couple couple vote two person couple probably agree often independence would imply couple visit museum together likely similar taste random pair people draw entire population visitor table illustrate point table show boy girl vote picture therefore independent voting af couple would cast two vote picture af would cast two vote picture b thus independent voting af couple would agree table show af agree many independent voting performance n binomial experiment result whole number n value random variable x af want study probability function random variable example interest number bull shot bull binomial experiment produce random variable number success example marksman get shot take score number shot first bull get bull thus score number bull random variable number success constancy p independence condition likely give trouble practice obviously slight change p change probability much slight lack independence may make appreciable difference instance see example section red card hand hand even binomial model describe well physical phenomenon study binomial model may still use baseline comparative purpose may discuss phenomenon term departure binomial model summarize binomial experiment consist af independent binomial trial probability af yield success outcome experiment x 
