# Supplementary material for: A Complex Network Approach to Stylometry
Source: PLoS One. 2015 Aug 27;10(8):e0136076. doi: 10.1371/journal.pone.0136076 (PMC4552030; doi:10.1371/journal.pone.0136076)
Supplement: S1 File — (ZIP) [file pone.0136076.s001.zip › style_dataset/cj20.txt]

consider simple close plane curve c real image unit circle give af real analytic periodic function period follow paper show certain definite sense exactly odd number square inscribe every curve contain infinite number inscribe square theorem similar theorem kakutani exist circumscribe cube around close bound convex set af latter theorem generalize yamabe yujobo cairns show af family cube case square inscribe plane curve remove restriction convexity give certain result square inscribe curve c mean square four corner point curve though may lie entirely interior c indeed spiral af two endpoint connect straight line possess one inscribe square square one corner point straight line segment lie entirely interior c point p af point q af construct chord upon chord side erect square way approach zero square inside c as increase consider two free corner point square af af adjacent p q respectively as approach square outside c therefore af af must cross c odd number time vary zero point may also touch c without cross suppose af cross c af certain square three corner c square middle corner call vertex square corner curve call diagonal point square point c vertex may possess finite number corresponding diagonal point construction pair vertex diagonal point correspond unique forward corner point corner c reach first proceed along c vertex direction increase vertex af interior c left one move direction increase every corner find curve obtain rotate c clockwise vertex set intersection af rotate curve original curve c consist set forward corner point c correspond vertex af plus vertex note two curve c af coincide finite number point otherwise analytic would coincide point impossible since coincide near af vertex associate certain numerical value namely set positive difference parameter vertex corresponding forward corner point vertex af value denote af function f define way multi consider graph function f af refer plane c af c plane graph aj graph set may finite number component denote value f different component af point abscissa graph represent intersection c af two type intersection depending essentially whether curve cross point intersection ordinary point point intersection every neighborhood c af meet interior exterior c point intersection c af call tangent point terminology also apply corresponding point aj prove several lemma lemma neighborhood f ordinary point graph function f single continuous function proof first show function single neighborhood vertex af c assume af parametric location c ordinary intersection q c af f coordinate corresponding point af know c c af analytic c construct set rectangular cartesian coordinate u v origin q c af finite slope q near q curve represent analytic function u neighborhood q difference function also single analytic function u furthermore one find neighborhood q difference function monotone since analytic finite number extremum interval find af one need intersection c af near q af curve af translate without rotation small arc af always obtain rotate c exactly arc segment analytic curve thus e sufficiently small one intersection c af near q one intersection every e difference c af near q would monotone function therefore af single near q also see af since change af af accomplish continuous translation thus af also continuous af neighborhood af contain tangent point turn set tangent point graph set must consist isolate point close interval fact limit point set except close interval follow argument use lemma namely near tangent point c curve c af analytic therefore difference must monotone function neighborhood either side tangent point prevent occurrence infinite sequence isolate tangent point lemma neighborhood isolate tangent point f say af function af either double value define except tangent point single proof tangent point q c occur c af tangent one another continuous change amount e result translation along analytic arc curve af three possibility af remain tangent c translate b af move away c intersect af c af cut across c two ordinary intersection every af first possibility result close interval tangent point f end point fall category b c second category function af value define neighborhood af third category function double interval remark apply interval side af analyticity two curve guarantee interval exist neighborhood end point interval tangent point f function two one side single function consist entirely tangent point side result make follow remark graph f first value value f ordinary point number value f must odd clear total number ordinary intersection c af must even otherwise start interior c af could finally return interior center rotation argument function value therefore value number value f equal finite number tangent point correspond argument plus odd number definition number ordinary value function f call multiplicity lemma graph f least one component whose support entire interval aj proof suppose every component graph f must define bound sub suppose af define sub af af af must tangent point component f otherwise lemma component would extend beyond point see lemma multiplicity f change tangent point point change even integer thus multiplicity af give must even number true component bound support contradiction know multiplicity f odd every show graph f contain least one component whose inverse entire interval whose multiplicity odd must odd number component call complete component remain incomplete component even number ordinary point argument define 
