# Supplementary material for: A Complex Network Approach to Stylometry
Source: PLoS One. 2015 Aug 27;10(8):e0136076. doi: 10.1371/journal.pone.0136076 (PMC4552030; doi:10.1371/journal.pone.0136076)
Supplement: S1 File — (ZIP) [file pone.0136076.s001.zip › style_dataset/cj21.txt]

introduction investigate new series line involution projective space three dimension field complex number define simple involutorial transformation point general line meet nonsingular quadric surface bear curve symbol af show line involution property complex invariant line b its singular line form complex consist exclusively line meet twist curve necessarily type discuss generalization result space three dimension far find possible let q nonsingular quadric surface bear regulus af af let af curve order k q general line l meet q two point af af pass unique generator regulus af whose line simple secant aj generator let af af respectively harmonic conjugate af af respect two point corresponding generator meet aj line af image l clearly transformation involutorial observe first line l meet image except one intersection q plane l l would contain two generator af impossible moreover definitive transformation intercept generator af clear point q line meet image point aj hence totality singular line order complex line meet aj invariant line line congruence secant since meet q two point invariant order congruence af since af secant curve symbol b quadric surface pass arbitrary point class congruence af since arbitrary plane meet k point since complex singular line order k since complex invariant line follow formula af order involution af various set exceptional line line whose image unique obvious quadratic complex tangent q line transform entire pencil line tangent q image point tangency give line thus pencil tangent q transform pencil tangent interesting correspondence establish line two pencil sense unique image actually assign tangent line plane meet q conic c transform congruence secant curve c c transform point involution q particular tangent c transform tangent c moreover af af two plane intersect line l tangent q point p two free intersection image curve af af must coincide p image p point af af must common tangent l hence think line particular plane tangent q unique image moreover image plane l generator af also exceptional transform entire congruence secant curve generator transform point involution q curve symbol af since meet hence every line af af invariant point since obviously meet every line af single point congruence secant therefore order af class af final class exceptional line identifiable follow consideration since two generator af intersect follow image curve free intersection word curve fix intersection common way curve image family af pass fix point generator af secant tangent point generator transform point tangency since two curve symbol af q intersect af point follow af line af tangent aj clearly line l bundle one point tangency vertex transform entire pencil image second intersection l q vertex lie plane determine image point generator af tangent line two point af af transform entire bilinear congruence tangent af af directrices conic c curve q meet image line af already find af curve q af point hence image c meet line af af point moreover c obviously meet line af single point hence c af curve q therefore congruence secant image general plane field line order af class af finally image general bundle line congruence whose order order congruence invariant line namely af whose class order image congruence general plane field line namely af precede observation make clear exist line involution order great complex invariant line complex singular line consist exclusively line meet twist curve aj shall show involution characteristic necessarily type describe must first show every line meet point p meet image p see consider general pencil line contain general secant aj image pencil rule surface order af meet plane pencil curve c order af c af correspondence af point cut c general line l pencil correspond point intersection image l plane pencil since c rational correspondence k coincidence imply line pencil meet image however since pencil contain secant actually contain af singular line avoid contradiction necessary c composite secant curve order af component thus follow secant invariant case arbitrary pencil line point p vertex transform rule surface order af af generator concurrent p since rule surface order n n concurrent generator necessarily cone follow finally every line point p meet image p assert consider transformation line bundle vertex p effect involution whole precede remark clear bundle transform involutorial fashion moreover involution cone invariant line order af namely cone secant pass p hence follow involution within bundle must perspective de jonquieres involution order af invariant locus must multiple line multiplicity either af af first possibility require line p meet af point second require line p meet af point case line bundle transform involution within pencil determine multiple secant first case fix element within pencil multiple secant line join vertex p intersection plane pencil lie multiple secant second fix element line join vertex p two intersection plane pencil lie multiple secant multiple secant course exceptional case transform cone order af observations similar make point aj hence must either regulus af secant regulus af secant moreover af two multiple secant intersect case either plane two line would meet k point alternatively order image regulus pencil determine two line would high two line regulus multiple secant intersect regulus must quadratic word must either af af curve nonsingular quadric surface observe case af curve quadric impossible complex singular line consist 
