# Supplementary material for: A Complex Network Approach to Stylometry
Source: PLoS One. 2015 Aug 27;10(8):e0136076. doi: 10.1371/journal.pone.0136076 (PMC4552030; doi:10.1371/journal.pone.0136076)
Supplement: S1 File — (ZIP) [file pone.0136076.s001.zip › style_dataset/cj22.txt]

society expect face difficult time as historic process modernization gradually gain momentum cohesion threaten divisive force gap ruler subject town country widen new aspirant power emerge whose ambition far exceed competence old ruler may lose nerve sense direction national leader display high skill statesmanship guide people time uncertainty confusion destroy men sense identity feelings community interest recreate new nation indeed must build first time new basis look toward future rely share memory past nevertheless foresight careful planning disruptive dangerous consequence social change trouble country pass stage escape united states help communicate genuine concern problem country face readiness provide technical appropriate form assistance possible central goal provide great positive incentive society tackle boldly task face time recognize obstacle change lack cohesion stability characterize country may make particularly prone diversion external adventure sort may seem success purchase much le dearly fish murky water international politics face intractable task home discourage conclusion offer assistance domestic need react firmly irresponsible action world scene necessary make clear country choose derive marginal advantage cold war exploit potential disrupt security world lose sympathy also risk prospect orderly development as nation feel obligation assist country development obligation pertain country honestly seek become responsible member stable forward world community transitional societies look country like iran iraq pakistan burma substantial progress make create minimum supply modern men social overhead capital institution centralize government exist find second category country different set problem hence different priority policy men power commit principle modernization economic social change proceed erratically isolated enterprise launch yet relate meaningful pattern society likely characterize fairly modernize urban sector relatively untouched rural sector poor communication two progress impede psychological inhibition effective action among power failure part understand local resource human material mobilize achieve national goal modernization already symbolically accept country second category share difficulty many structure modern political social system without modern standard performance require make effective rapidly change society also little appreciation need effort achieve goal colonial period generally leave people believe government wish provide manner service independence free men work realize benefit modern life example accordance fashion time transitional society announce economic development plan vary number year mystique plan people expect fulfillment plan follow automatically upon announcement civil service society generally inadequate deal competently problem face member often equate government career security status rather sacrifice self competence american policy press constantly view government demand efficiency effectiveness bureaucracy slight hope either modernize democratize society spread view plan national development serious matter call effort well enthusiasm seek encourage leader society accept unpleasant fact responsible fate within framework mature relationship characterize honest appraisal performance provide telling assistance respect country whose leader prefer live illusion afford wait time comparative lack progress become clear see technical assistance country place special emphasis induce central government assume role advisor guide early stage foreign expert assume deal central government encourage government develop technical assistance community state provincial government rural community small group make certain important segment economy neglect simultaneously underline interrelationship technical progress various field show agricultural training introduce education health affect labor productivity small business benefit rural farm community progress field relate national progress efforts community development program philippines demonstrate transitional society work toward balance national development achieve goal balance development communication central government local community must need aspiration people effectively take account modernization program impose without understanding cooperation people encounter grave difficulty land reform likely press issue many country american policy encourage effective land reform program also underline relation reform economic growth modernization society as isolate policy land reform likely politically disruptive part large development effort however may gain wide acceptance also recognize problem rural tenancy solve administrative decree alone land reform program need supplement program promote rural credit technical assistance agriculture lastly governmental private planner stage begin see large capital requirement loom ahead hold prospect external capital assistance united states provide strong incentive prepare concerted economic drive necessary achieve self growth actively modernize societies third stage modernization process country india brazil philippines taiwan ready commit move stage self growth must continue satisfy basic capital need persist dual problem maintain operational unity around national program modernization simultaneously decentralize participation program wide wide group country make big stride toward develop necessary human social overhead capital establish reasonably stable effective governmental institution national local level begin develop capacity deal realistically simultaneously major sector economy economic front first priority country mobilize vastly increase volume resource several relate task must carry self growth achieve country must formulate comprehensive long program cover objective private public sector economy must planning able count least tentative commitment foreign capital assistance period several year capital import draw number source must employ combine skillfully enough permit domestic investment program go forward capital flow must coordinate national need plan finally balance must effect among project finance utilization agricultural surplus general balance payment support thus although agenda external assistance economic sphere cumulative many policy suggest nation early stage remain relevant basic purpose american economic policy late stage development assure movement stage self growth prevent lack foreign exchange remain many political administrative problem solve one thing although considerable number men train bureaucracy still deficient many respect even famed indian civil service fully adequate tremendous range task undertake technical assistance train middle upper management 
