# Supplementary material for: A Complex Network Approach to Stylometry
Source: PLoS One. 2015 Aug 27;10(8):e0136076. doi: 10.1371/journal.pone.0136076 (PMC4552030; doi:10.1371/journal.pone.0136076)
Supplement: S1 File — (ZIP) [file pone.0136076.s001.zip › style_dataset/cj23.txt]

major function religion place religion simple preliterate society quite definite complex fit whole social organization function dominantly every part society like however place le clear complex diversity religious viewpoint difference opinion essential feature religion different opinion essential function religion nevertheless population heterogeneous advance society though le le religious portion religion perform certain modal individual social function although inner function religion direct significance social organization important indirect consequence inner function religion perform individual compose order motivate emotionally secure associate greatly frustrate anomic well fit perform social life among fellow several closely relate inner function last analysis religion mean induce formulate express enhance implement perpetuate man deep experience religious man first religious instrumentality follow religion seek satisfy human need great pertinence significant thing high religious level inner emotional mental spiritual occurrence fill press human need self self self chief experience sensing communion high religion harmonious relationship supernatural power related fact high religion define individual place universe give feeling relatively secure order dependable universe man experience helpfully ally fully understand coordinate part mysterious energy movement universe safe permanent home number religion also satisfy many need link ultimate eternal death permanent defeat disappearance man second chance lose abyss endless time endless religion best also offer experience spiritual fulfillment invite man high realm spirit religion summate epitomize relate conserve high ideal value ethical aesthetic religious man form culture also possibility among high religion experience consistent meaning life enjoy guidance expansiveness kind religious experience modern seek provide clarify relate human yearning value ideal purpose also provide facility incitement development personality sociality creativeness religious impulse whether theistic humanistic men joy live life lead somewhere religion best front ever beckon lead lippman put mobilize man scatter energy one triumphant sense infinite importance time religion bind individual helpfully supernatural give cosmic peace sense supreme fulfillment also great therapeutic value give aid comfort even solace meet mundane life situation unassisted practical knowledge skill felt inadequate confront recurrent crisis great natural catastrophe great transition life marriage incurable disease widowhood old age certainty death cope frustration emotional disturbance anomie religious belief provide plausible explanation many condition cause great concern religious faith make possible fortitude equanimity consolation enable endure colossal misfortune fear frustration uncertainty suffer evil danger religion usually also include principle compensation mainly promise perfect future state belief immortality hold function redress ill disappointment tension accompany repressive consciousness wrongdoing sin torment secret relieve le self self confession repentance penance feeling individual inferiority defeat humilation grow various social situation individual deficiency failure compensate communion worship prayer friendly father well sympathetic fellowship others share faith opportunity religious act give vent emotion energy provide inner individual function religion undertake behalf individual peace mind well service institution addition function religion within man always social function community society two never separable religion vitally necessary societal maintenance regulation value community society always correlate degree dependent upon le share system religious belief conviction religion support re reaffirm maintain fundamental value even united states freedom religious belief worship vast denominational differentiation general consensus regarding basic christian value demonstrate especially awareness radically different value orientation elsewhere example americans rally christian value vi atheistic communism america also major religious body officially sanction universalistic ethic reflective common religion even non member freewheeler marginal religionist value christian civilization internalize furthermore religion tend integrate whole range value high ultimate value god intermediary subordinate value example regarding material object pragmatic end finally give sanctity human legitimacy even super reference transcendent supernatural importance value example marriage sacrament much law sinful occasionally state divine instrument place certain value least beyond question tamper closely relate function fact religious system provide body ultimate end society compatible supreme eternal end something lead conception social plan meaning interpretable term ultimate end example plan fulfill god advance kingdom god involve social life part grand design explain group end provide justification primacy give social guidance direction make program social action finally give meaning much social endeavor logic consistency meaning life general society secularize completely without religiously inspire transcendental end religion integrate unify old persistent cohesive form social grouping grow religion group vary widely mere family primitive totemic group small modern cult sect membership great denomination great widely disperse world religion religion foster group life various way common ultimate value end goal foster religion important factor without system value society value system prevail always unify possess enable member society operate system belief religion also reflect value express creed dogma doctrine form durkheim call credo as point religious group exist without collective credo extensive credo unify strong group credo unify socialize men attach completely identical body doctrine extensive firm body doctrine firm group religious symbolism especially closely relate rite worship form constitute powerful bond member particular faith religion fact expression unity group small large common code religious action ethical aspect everyday moral behavior bind devotee together way jointly participate significantly symbolize standardize order religiously sanctify behavior code mechanism train direct enforce uniform social interaction continually publicly reassert solidarity group durkheim note long ago religion unify system belief practice relative sacred thing unite one single moral community adhere view every religion pertain community conversely every community one aspect religious unit bring common religious ethos prevail even denominationally diverse audience many secular semi public 
