# Supplementary material for: A Complex Network Approach to Stylometry
Source: PLoS One. 2015 Aug 27;10(8):e0136076. doi: 10.1371/journal.pone.0136076 (PMC4552030; doi:10.1371/journal.pone.0136076)
Supplement: S1 File — (ZIP) [file pone.0136076.s001.zip › style_dataset/cj24.txt]

overwhelmed care five young child concern persistent economic difficulty due husband marginal income defense denial excessively strong thus lack effective recognition responsibility involve care two baby show sign become disable problem result dramatically visible matter day family disrupt daily functioning phobic fear terrible harm would befall second twin whose birth anticipate soon mrs b fear threaten burst full panic concerning welfare entire family inability care child difficulty feed baby seem colicky bone fatigue repeat cry episode short temper reflect family helplessness cop stressful situation clearly family crisis mrs b compare feeling weakness feeling weakness helplessness time mother death eight well subsequent anger father remarry previous traumatic experience flash mind happen yesterday anniversary father death pour agonize tear feeling guilt attend funeral family word third twelve visit reach crisis peak either situation give break direct confrontation acceptance mrs b anger second baby soon dissipate fear annihilation abreaction anxiety guilt concerning death parent link current feeling anger fear loss abandonment annihilation produce relief tension joint interview mr mrs b help understand meaning young son wandering away home term feeling displacement reaction arrival twin father accurately perceive child need respect worthy attention immediately satisfy take lap along twin say big lap room johnnie simultaneously variety environmental support calm motherly homemaker referral temporary economic aid intelligent use nurse care accompaniment well clinic medical advice twin feed problem combine prevent development predictable pathological mechanism follow visit nurse social worker indicate continue success care new baby well mark improvement family day mental health social functioning as see b family must attempt help client develop conscious awareness problem especially absence formal request assistance lack awareness usually spring deep disguise anxiety often assume superficial guise know care unhealthy use denial initial reaction stress must handle medium positive control transference general approach active passive reflective regression inevitable discourage rather encourage transference follow stage plan regression associate certain casework adaptation psychoanalytic model insight therapy establish emotionally meaningful relationship worker must demonstrate actual potential helpfulness immediately preferably within first interview meet client specific need need usually concern reduction guilt relief tension initial interview must therapeutic rather purely exploratory information sense relationship stage worker must communicate confidence client ability deal problem implicitly offer positive contagion hope kind maturational dynamic counteract feeling helplessness hopelessness generally associate first stage stress impact thus client receive enough ego support engage constructive effort behalf specific preventive component apply generalize sense casework situation prevent avert pathogenic phenomenon undue regression unhealthy suppression repression excessive use denial cripple guilt turn self suppression denial necessary healthy worker clinical knowledge must determine defense use healthy shift defensive adaptation indicate effort bring change effectively time steer family toward ego away maladaptive response worker use time focus casework technique specific emotional support clarification anticipatory guidance relatively short period time usually four twelve week worker must able shift focus back forth immediate external stressful exigency precipitate stress key emotionally relevant issue underlie problem often dramatic preconscious breakthrough reactivate crisis situation hence amenable resolution though obviously nothing new technique challenge worker skill articulate precisely spot basis quick accurate diagnostic assessment utmost clinical flexibility necessary judiciously combine carefully time family home visit single group office interview appropriate telephone follow call worker genuinely accessible predict unhealthy outcome actually avert accordance principle preventive intervention addition many case variety concrete social resource homemaker day care medical financial aid must reasonably available reality support need bolster family individual collective cop integrative effort certain critical stage sound diagnostic reason may important accompany family member use resource problem behavior constructive rather defeat expensive time involve great deal adaptation part worker term willingness leave sanctity office enter actively client life technique accompaniment find tremendous value service specific preventive objective finally whatever technique use twin goal common preventive casework service cushion reduce force stress impact time encourage support family member mobilize use ego capacity outline approach theory practice preventive casework address final question place brief crisis preventive casework occupy total spectrum service first recognize tendency develop hierarchy value locate brief treatment bottom long intensive service top instead see service part continuum important right problem perhaps old social casework almost three decade ago bertha reynolds undertake study short interviewing conviction short casework important neglect place network social service conclusion bear experience many practitioner short interviewing neither truncate telescope experience essential quality intensive case work thus casework involve limit number interview still regard term quality service render rather quantity time expend experience upsurge interest many formulation preventive adaptation brief treatment social casework evident even small sampling current literature especially noteworthy levinger finding length treatment per se reliable indicator successful outcome according number study important predictor nature management client anxiety well accessibility help person example level improvement note recent experiment short course immediate treatment parent relationship problem compare favorably result report typical child guidance clinic hour spend purely diagnostic study may equal exceed number hour devote actual treatment interview experimental project startling significance assertion possible carry program percent attrition rate compare rate percent report comparable group family receive help traditionally operate child guidance service report refer level secondary prevention child guidance clinic approach customary route voluntary referral family professional people similarities approach describe evident prompt establishment help relationship quick appraisal key issue immediate mobilization 
