# Supplementary material for: A Complex Network Approach to Stylometry
Source: PLoS One. 2015 Aug 27;10(8):e0136076. doi: 10.1371/journal.pone.0136076 (PMC4552030; doi:10.1371/journal.pone.0136076)
Supplement: S1 File — (ZIP) [file pone.0136076.s001.zip › style_dataset/cj25.txt]

sentiment tension management communication sentiment process involve functioning element sentiment feel one device tension management preferential mat preferential mat particular population analyze separate study relative geographical isolation brandywine population make limit choice mat would seem necessary member population provide support one another since provide large society supportive relation apparently achieve geographical social isolation newlywed build home land either set parent almost exclusive use member population sponsor baptism wedding illustrate supportive relationship as loomis remark internal pattern chief reason interact communicate like friendship love among stand support relation one another corresponding negative sentiment stand antagonistic relation achieving maintenance status quo might seem appropriate goal objective population today yet object element achieve process goal attain population appear change circumstance bring war prior world war high percentage endogamous marriage world war norms norm element refer criterion judge character conduct individual group action social system process evaluation assign vary positive negative priority value element element process become evident study mate selection population evidence may conjecture core core marriage prefer union core male female core marginal marriage still belong category permissive union core negro marriage proscribe core member status element status associate process sufficiently investigate population permit type conjecture power indication limit number interview member population element power primarily voluntary influence non power exert actor system particularly regard mate selection would seem vary family family depending somewhat core marginal status family size group may influence strength group control ranking interviews member brandywine population attempt order discover ranking various family population large majority interviewee place core family upper position loomis consider rank product evaluation process standing rank actor give social system determine evaluation place upon actor act accordance norm standard system despite increase rate exogamous marriage population able sustain least degree consciousness intermediate status society extent system consider gemeinschaft social occupancy determine birth attribute sex caste biologically socially immutable adherence many population indian background pedigree emphasis upon fact ancestor never slave become prime interest determine far element promote self intermediate status group society sanctions negative sanction apply core negro marriage core member act indicator expect adherence group norm however church law lately stringently enforce forbid marriage cousin closely relate consanguineously mean facilitate goal relation may recourse illegitimate union cursory survey available material indicate high rate illegitimate birth occur parent close consanguineous relationship subsystems comprehensive master process activate element within social system subsystem within large social system structural functional subsystem structural subsystem consist relatively stable inter among part include subgroups various type interconnect relational norm roles various type within large system within subgroup regulative norm govern subgroup role cultural value study marriage pattern group consanguinity produce structural system system affinity turn maintain system consanguinity subgroups various type find within system family line consider substructure seem imply cultural value attach fact core status within group additionally proscription core negro marriage core family discuss would seem act regulative norm govern subgroup role scope study provide study role various type within large system within subgroup however presume informal though structure population seem well role within system present study relate theory functional system hypothesize fertility function social system population whole consider function subsystem two division core family marginal family consider four functional problem social system extent solve subsystem within population mean geographical isolation high fertility rate inbreeding foster pattern isolation great society maintain order attain goal group solidarity relieve tension high fertility rate provide group member mate selection clustering member group foster acceptance group control maintain intermediate position large society necessary member population visible number great enough recognize separate distinct group system society as mention family concentrate large number group control seem strong effective adaptation social non environment economy meet degree type occupational segregation provide necessary contact large society support type control member term social contact integration inter part problem solidarity morale involve concept value value place brandywine population upon maintain certain homogeneity certain separate racial identity therefore certain separate social status important morale system since morale closely relate pattern maintenance integration high morale solidarity good system solve problem system respect would seem great social distance brandywine population white negro population within general locality great possibility high morale solidarity within brandywine population conceive one mean attain social distance physical social isolation turn high fertility rate population provide mean increase numerical quantity population allow possibility great stability unity population thereby replenish actually grow large master process particular utility analysis development persistence change social system use master comprehensive process loomis consider six process paradigm communication boundary maintenance systemic linkage socialization social control institutionalization though undoubtedly six process operative within whole social system subsystem two process crucial importance study single particular emphasis communication discuss process communication loomis define process information decision directive transmit among actor way knowledge opinion attitude form modify interaction communication may facilitate mean high visibility within large community intense interaction easy segregate living occupational segregation mark group rest community case population however factor physical isolation static situation although brandywine population still predominantly rural indication consistent statistically significant trend away old relatively isolate rural community urbanization appear important factor disintegration group conclusion however realistic analysis must take account fact brandywine people urban area general le segregate locally group member rural area urban area word unlike urban ethnic group 
