# Supplementary material for: A Complex Network Approach to Stylometry
Source: PLoS One. 2015 Aug 27;10(8):e0136076. doi: 10.1371/journal.pone.0136076 (PMC4552030; doi:10.1371/journal.pone.0136076)
Supplement: S1 File — (ZIP) [file pone.0136076.s001.zip › style_dataset/cj26.txt]

royal decree issue two year belgian government assume authority administration congo prescribe registration adult male chiefdoms decree along line issue continuous registration whole indigenous population institute ordinance governor periodic compilation record order specific procedure carry plan leave discretion provincial governor unify set regulation applicable area issue complementary series demographic inquiry select area institute time whole system review reorganize general responsibility administration rest division colonial government concern labor supply native affair service de affaires indigenes et de la main aimo af direction af direction generale gouvernement generale tribal authority chief secretary hold responsible maintain register indigenous person within territory general supervision district official district official along duty oblige organize special demographic inquiry select area supervise annual tabulation demographic statistic regulation require inscription individual male female adult child separate card fiche card file circonscription sub village keep headquarters territoire chiefdom card expect show certain information individual concern including date birth age specify time spouse child additional entry must make time time different card use male female corner clip card adult child reach puberty quick count could make time even illiterate clerk number register person four age class personal identification card issue adult male tax payment inoculation period employment change residence record similar identification card issue adult female adult hold personally responsible assure inscription obtain identification card must show demand registration card person leave home territory short period put special file absent person card permanent theory send office place new residence finally registration birth death near relative make compulsory region numbers register person four age class count year addition demographic inquiry supposedly involve field investigation conduct select minor division circonscriptions contain percent total population result inquiry use adjust compilation data register provide various ratio rate district including birth death rate general fertility rate distribution marital status fertility wife separately polygynous non household infant mortality migration area examine inquiry select local official supposedly representative large population averages ratio obtain select area apply large population scheme theory ingenious adaptation european registration system condition african life place severe strain administrative resource already burden way widely disperse poor largely illiterate population sample program institute principle probability sampling widely recognize population study system well adapt condition life urban center distinction domicile de jure present de facto population clearly define result subject considerable confusion system tend break war reactivate reach pre level efficiency spite defect system figure total population late early seem represent actual condition district approximate fidelity information dynamic population often quite misleading system minor modification develop ruanda belgian administration seem useful approximation size geographical distribution population obtain way late pre early post period consider recent activity note another important aspect demography belgian africa number strong independent agency establish case governmental royal support conduct large medical social educational research operation particular part congo ruanda work fonds reine elisabeth pour l medicale aux indigenes du congo belge foreami special interest respect demography agency accept responsibility medical service population range person kwango district adjacent area east leopoldville year medical staff conduct intensive field investigation determine change population structure vital rate primary objective incidence major disease its finding report year rapport sur l pendant annee bruxelles somewhat similar investigation make medical officer area independent partially independent agency promote investigation topic directly indirectly relate demography study vary widely scope precision l pour la recherche scientifique en afrique centrale irsac sponsor well field investigation cooperate closely government ruanda development official statistic massive investigation characteristic prospective ruanda carry j j maquet former director social science branch irsac professor l officielle du congo belge et du ruanda complete schedule item collect sub circumscription tabulate result analyze statistics recognize matter strategic importance congo ruanda post year connection long economic social program aimo organization country maintain administrative service throughout territory retain immediate responsibility collection publication demographic information however statistical office government assign responsibility planning analysis statistic bureau de la demographie romaniuk director form aimo congo work close rapport section statistique secretariat general eventually responsibility demographic inquiry congo transfer demographic division central statistical office demographic inquiry ruanda direct v neesen member irsac staff though inquiry carry auspex aimo continue responsibility demographic statistic territory member irsac staff e van de walle recently delegate cooperate aimo development demographic statistic territory initiation sample census ruanda congo major advance deal first program congo though put operation later radical nature innovation congo emphasize official announcement term enquetes demographiques previously use supplementary investigation carry connection administrative census use new investigation however difference procedure fundamental follow field work procedures field operation transfer administrative personnel primarily engage task specially train team full african investigator three team work two province team carry operation successively different area nature sample sample area new investigation select strictly application principle probability theory representative total population define area within calculable limit short scientific sampling introduce place subjective sampling population various district major division stratify type community rural urban mix appropriate ethnic affiliation type economy sample unit village rural area house city draw systematically within stratum size sample different sample ratio apply different condition higher proportion sample urban mix community rural area percent total population cover new investigation compare percent previous inquiry question definitions uniform question definition procedure enforce throughout whole country data obtain separately three class person resident 
