# Supplementary material for: A Complex Network Approach to Stylometry
Source: PLoS One. 2015 Aug 27;10(8):e0136076. doi: 10.1371/journal.pone.0136076 (PMC4552030; doi:10.1371/journal.pone.0136076)
Supplement: S1 File — (ZIP) [file pone.0136076.s001.zip › style_dataset/cj27.txt]

evidence mind writer begin plan might effectively educate marry student functional class toward end semester work interview every marry class member great length find suspect general consensus perhaps half present functionally design course really functional student however admit hindsight altogether lose word aid get clear picture get marriage perhaps obtain insight certain trouble appear time time fact go far caution writer attempt design section exclusively marry student beginning hindsight study hasten add certainly le time need presently spend felt compelling need coverage area could lightly touch upon general survey functional course doubtful merit exclusive section marry student as one express world good listen naive question comment people well see process provoke certain action past section would miss believe single aspect great personal value comment others similar would seem indicate possible justification continue status quo weight feel heavily opposite direction thus writer decide hold one experimental section functional preparation marriage course spring semester exclusively person already marry prerequisite marriage mean marry student could enroll mix section largely schedule difficulty already marry could enroll one section addition two difference two type section must note regular section allow freshman one action rationalize basis small survey indicate high percentage marry freshman woman campus never become sophomore many appear drop one reason another permit freshman student might extend opportunity course individual otherwise might never get take subsequently verify experience auditors encourage regular section always le discourage philosophy could find time attend class encourage get credit perhaps provide incentive work effectively besides auditor count faculty load weight regularly enrol student one section welcome auditor particular reason writer felt might might encourage mate attendance many men campus pretty set curriculum especially various engineer field elective till senior year incidentally need note auditor permit section begin increase number week last swell proportion free audit policy retract begin get visitor class experimental class represent quite variety student range freshman woman marry various academic growth stage including one senior student young faculty member recently marry senior man also attend range child student various stage pregnancy one male four child three teenager range two woman member experience premarital pregnancy one couple twelve year marry seemingly unable conceive one might digress point speculate wise create special section special status special section woman pregnant marriage one men teenage child speculation may merit others somewhat ambiguous experience marriage dispute fact focus interpersonal relationship different marriage pre situation writer begin special class explain background thinking create section first place make clear beginning student opportunity future destiny group depend favorable result one build framework academic respectability one encroach upon sacred sovereignty exist campus course say course wise buying money spending method course raise child already course cover problem within framework allow much flexibility possible steer committee student organize first day whose duty alert constantly evaluate re direction pace class take writer cognizant interview reaction previous marry student insist include hindsight material great part semester time actually center around attitude marry make best enrich already fine marriage films use section one big difference campus unfortunately film since either rent borrow request date use far advance writer never know week week section might example steer committee might announce group felt topic study drop additional week still much untouched since writer establish democratic procedure beginning go along decision course point whether think decision wise unwise one thus film see come coordinate regular section often context nevertheless writer never experience spontaneity discussion film showing though become know writer time nucleus group spring within class begin meet evening carry forward various discussion felt fully enough cover class student group gradually increase include three officially enrol class many outsider well also although student intimately acquaint beginning report semester end dear close campus friendship member class fact often revamp social activity include class member previously unknown supplemental outside read report handle section major difference noticeably deep level report outside reading marry group student although might read various article popular magazine often choose report article find journal addition noticeable difference outside article considerable difference outside book read whereas high percentage regular student expect read text less plow ground little different direction marry student choose whole book specific area go much great detail area interest since writer notice characteristic marry student scatter throughout various section previous experiment matter fact continue single section conclude must something contagious within specific group cause occur main course take follow directional high road great deal time spend process solve marital difference search magic formula rather examination basic principle pertain especially type communication marriage short center around learn develop sensitive empathy group satisfy area willing venture far specific adjustment area sex religion finance proceed area relation future family life stage develop extent examine various crisis could expect confront time as example last facet lengthy discussion center around bereavement mainly concern possibility death one parent complication live survivor afterward possible death one spouse overlook since course one member lose husband particularly shocking unexpected thing previously know might happen unknown course long happen strong wish belief might since bereavement individual report writer numerous occasion helpful class discussion adjustment crisis quite frequently class member bring question mate home often carefully write great deal thought behind add personal zest class discussion 
