# Supplementary material for: A Complex Network Approach to Stylometry
Source: PLoS One. 2015 Aug 27;10(8):e0136076. doi: 10.1371/journal.pone.0136076 (PMC4552030; doi:10.1371/journal.pone.0136076)
Supplement: S1 File — (ZIP) [file pone.0136076.s001.zip › style_dataset/cj28.txt]

thus reasonable believe significant difference two group performance task brief structure experience predict kohnstamm subject would adhere liberal concretistic report ambiguous figure look like reflect hesitancy take chance true mostly kohnstamm subject perceive ambiguous figure people action responses rope loop two piece rope quite characteristic guilford personality inventory three personality inventory guilford guilford guilford fill kohnstamm subject kohnstamm subject subject give rorschach test prediction make concerning factor r n co inventory appear directly relate control security aspect personality functioning hypothesize importance differential kohnstamm reactivity co differentiate two group le level af one prediction make difference security self subject shift kohnstamm reactivity inform nonreactors separate two group assumption presumably secure nonreactors secure reactor use group comparative personality study predict shift kohnstamm reactivity would differ significantly factor investigator refer inferiority factor subject kohnstamm kohnstamm group define purpose personality study compare subject shift conditions test two group shifter v nonshifters give value significant two test level discussion individual differences individual difference kohnstamm reactivity control kohnstamm situation find among subject use study subject give positive kohnstamm reaction completely naive concerning phenomenon subject give positive reaction even inform normalcy reaction give demonstration subject shift negative positive reaction reassure normalcy kohnstamm reaction among latter group also difference amount kind information necessary shift reaction occur one subject change give information people something happen arm relax five subject change tell people something happen arm something also give demonstration four subject change even need additional information arm circumstance perfectly normal reflex reaction people show others time imply experimenter subject initial reaction deviant subject give information possibility normal reaction respond arm naive state change reaction tell normal people react fashion information accept frequent interpretation person show arm must prevent subject imply could prevent arm rise try positive kohnstamm reactivity condition naive state adequately explain concept suggestibility suggestibility define influence behavior verbal cue way either verbally behaviorally experimenter indicate subject prefer mode respond voluntary contraction moreover experimenter inform subject normal people arm rise relax kohnstamm subject uninfluenced subsequent reaction kohnstamm situation continue give arm differential suggestibility would invoke explain failure additional information influence kohnstamm reactor yet attribute naive kohnstamm reactivity suggestion autosuggestibility reaction subject way conform expectation outcome arm reaction pressure exert voluntary contraction knowledge every reaction equal opposite reaction also seem inadequate explanation follow reason subject apparently genuine experience surprise arm rise manifestation phenomenon despite anticipation something else happen e become dizzy maybe fall expectation spontaneously volunteer one subject suggestion hypothesis also seem inadequate explanation shift reaction inform possibility normal reaction different give tell normal people react differently also inform normal react implication make initial reaction absence arm le prefer presence levitation tenable explanation change reaction add knowledge increase familiarity total situation make possible subject le guard relax since reaction seem acceptable examiner normal naive state condition could therefore view inhibit one subject study free situation interpersonal one observer reaction guide acceptable behavior instructions relax spontaneous react immediately whatever impulse might sufficiently reassuring idea possibility normal reaction give condition might even effective bring change immobility mobility kohnstamm reactivity hypothesis condition would common factor capacity induce attitude subject enable divorce temporarily feeling responsibility behavior alcohol ingestion succeed change immobility mobility quite strikingly one pilot subject one technique try subject undergo psychoanalytic psychotherapy five year give positive kohnstamm reaction four standardize condition use experiment sober two drink contain alcohol arm fly upward freely evident delight part subject response experience freedom movement describe kind irresponsible feeling experience hypnosis ascribe delight experience effect seem temporarily remove control felt compulsively necessary maintain even might seem appropriate relax control many subject attribute difference kohnstamm reactivity difference degree subjective control voluntary kohnstamm subject perceive involuntary kohnstamm subject perceive suggest interpretation give subject spontaneously tell people react differently kohnstamm subject describe vivid experience arm rise one exercise control explain absence others basis intervention control factor felt could counteract upward arm movement voluntary effort experience reaction initially react arm also associate behavior situation control factor inability relinquish control voluntarily one subject spontaneously ask arm finally rise suppose unconsciously keep another say arm go first wouldn let think wasn suppose subject one give arm second trial naive state first felt arm want go first trial consciously prevent explain nonreactivity others say let relax inform person arm go comment see prevent contrast voluntary explanation nonreactivity give kohnstamm subject kohnstamm subject offer involuntary hypothesis explain nonreactivity felt relax much could control factor might present prevent response must unconscious level discussion mean imply control factor completely abeyance kohnstamm subject rather could diminish sufficiently interfere arm one kohnstamm subject arm rise test naive condition describe subjective experience follow feel go stage right think maybe suppose happen describe experience one first difficulty accept state relinquish control however able relax yield moment hypothesis kohnstamm subject le hesitant relinquish control kohnstamm subject give control allow reactor rather actor belief readiness relinquish control evidence kohnstamm subject experimental situation discuss thus readiness relax control evidence kohnstamm situation appear general personality factor aniseikonic illusion kohnstamm subject seem free experience unusual seemingly impossible external world significantly great number group report desk tilt position tennis ball rest remain stationary incline occur spite rational awareness ball go downhill know perceptual experience differ objective reality since see desk ball prior 
