# Supplementary material for: A Complex Network Approach to Stylometry
Source: PLoS One. 2015 Aug 27;10(8):e0136076. doi: 10.1371/journal.pone.0136076 (PMC4552030; doi:10.1371/journal.pone.0136076)
Supplement: S1 File — (ZIP) [file pone.0136076.s001.zip › style_dataset/cj29.txt]

control socioeconomic status would desirable two community differ respect variable investigate degree structure teach method structure school industrial city three tenement house typical residential area one rather sizable section middle home unstructured school large suburban community predominantly middle upper class fringe industrial area order equate sample socioeconomic status choose school city basis socioeconomic status neighborhood school principal guidance worker make rating various neighborhood research team make independent observation house dwell area objective scale develop rat school neighborhood data equal proportion child city draw upper low class neighborhood subjects individual difference maturation development readiness learn read indicate third grade child ample opportunity demonstrate capacity school achievement therefore third child choose subject study purpose sample selection individual test give later obtain group test score read achievement intelligence school record entire third population school system subject study randomly select stratify area distribution one underachiever one medium one children whose read score least one standard deviation regression line total third school population consider purpose sample selection least one standard deviation regression line school system final sample significantly different normal distribution regard read achievement intelligence test score twenty classroom twelve unstructured school furnish case boy girl eight classroom three structure school furnish case boy girl administrative restriction necessitate small sample size structure school assume sample procedure purely random respect personality variable investigation rating scale compulsivity interview schedule open question multiple questionnaire prepare one parent sample child see home parent ask describe child typical behavior certain standard situation opportunity observe tendency toward perfectionism demand upon self others irrational conformity rule orderliness punctuality need certainty interviewer instruct suggest answer much possible record parent actual word describe child behavior home situation rat scale compulsivity construct first peruse interview record categorize evidence relate compulsivity arrange distribution information apart case record final rating make basis point system develop study distribution actual behavior record assign weight value type behavior deviant discover norm children score high compulsivity give evidence tension emotionality situation lack organization conformity standard expectation make exaggerate effort achieve goal low compulsive child one appear relatively unconcerned matter instance follow statement rat low compulsivity naturally quite neat thing doesn bother room get messy clean well remind measurement anxiety castaneda et al revise taylor anxiety scale use child taylor scale adapt minnesota multiphastic personality inventory item selection base upon clinical definition anxiety much research evidence validate use instrument differentiate individual likely manifest anxiety vary degree reliability validation work children anxiety scale castaneda et al demonstrate result closely similar finding adult scale although taylor scale design group testing device study individually administer psychologically train worker establish rapport assist child read item relationship anxiety compulsivity question may raise whether deal common factor anxiety compulsivity two rating yield correlation significantly different zero therefore measure two different characteristic theory compulsive behavior way diminish anxiety one might expect negative association except possibility many child obsessive defense sufficient quell amount anxiety suffer issue interaction anxiety compulsivity take later criterion measurement primary grade read permeate almost every aspect school progress child early experience success failure learn read often set pattern total achievement relatively endure throughout follow year establish criterion measurement therefore think best broaden scope beyond read act predict interaction effect potent extend influence academic achievement stanford achievement test form j administer classroom teacher consist battery six sub paragraph meaning word meaning spelling language arithmetic computation arithmetic reasoning sub involve read except arithmetic computation scores state grade national norm battery median grade use data analysis study wechsler intelligence scale children administer sample third child clinical worker relationship intelligence test score school achievement well fact case af therefore investigation present hypothesis necessary control factor criterion score use statistical analysis index discrepancy actual attain achievement test score score would predict example basis regression equation child sample would expect earn achievement test score grade equivalent child score achievement discrepancy score would represent one year child would expect earn achievement test score child score discrepancy score would represent one year manner factor measure intelligence test control allow discover difference achievement interpret result variable results test interaction compulsivity teach methods tables present result statistical analysis data compulsivity use descriptive variable figure portray mean achievement score sub graphically first surmise highly compulsive child structure setting score significantly well af achievement similar child unstructured school see contrast level compulsivity within structure school high compulsive child well af significant difference find achievement high low compulsive child within unstructured school hypothesis interaction compulsivity teach method support case level expect compulsive child unstructured school setting would difficulty compare structure surprise find achievement high compulsive within school whole method use begin reading compare favorably low compulsive indeed achievement score somewhat good absolute basis although difference significant speculate compulsive unstructured school great strain lack systemization school setting need organize comfort intense struggle induce phonic rule achieve spite lack direction environment interesting note medium compulsive unstructured school make low achievement score although significantly low possibly compulsivity strong enough cause build structure conjecture regardless manner school lesson teach compulsive child accentuate element lesson aid systematize work help high degree structure lesson presentation child attain unusual success test interaction anxiety teach methods statistical analysis achievement relation anxiety teach method interaction two present tables figure graph mean achievement score group 
