# Supplementary material for: A Complex Network Approach to Stylometry
Source: PLoS One. 2015 Aug 27;10(8):e0136076. doi: 10.1371/journal.pone.0136076 (PMC4552030; doi:10.1371/journal.pone.0136076)
Supplement: S1 File — (ZIP) [file pone.0136076.s001.zip › style_dataset/cj30.txt]

analysis analysis mean evaluation subpart comparative rating part comprehension meaning isolate element analysis roleplaying usually purpose understand strong weak point individual process eliminate weak part strengthen good part impersonal purpose point stress place roleplaying term individual roleplaying quite different purpose evaluate procedure regardless individual example sale presentation analyze evaluate roleplaying examples let u put flesh theoretical bone assemble give illustration roleplaying use evaluation analysis one keep mind many exciting possiblities roleplaying largely unexplored use industry extent military area evaluation president small firm sell restaurant product considerable difficulty find suitable salesman business interviewing check reference train salesman go experience salesman expensive rate attrition due resignation unsatisfactory performance high experience one good salesman find every seven hire one hire every seven interview roleplaying offer solution procedure work follow candidate invite hotel conference room president explain difficulty unnecessary seem hire people work place ask salesman fill questionnaire check reference interview ask try tell would prefer test person enter test room carry suitcase sample salesman read sheet contain description product test room make successively three presentation three different people test room three veteran salesman serve antagonist one handle salesman friendly manner another rough manner third hesitate manner tell purchase material felt like antagonist come one time see hear presentation presentation antagonist write judgment salesman observer consist president three salesman psychologist ten salesman test morning ten afternoon procedure repeat one day month four month bat average one success seven increase one three president firm calculate expense alone felt cost drop one success selection improve one hundred per cent reason value procedure simply applicant test work different situation judgment number expert could see salesman conduct different typical restaurant owner manager sense try realistic situation point view applicant le time waste evaluate get meal well insight performance another use roleplaying evaluation illustrate procedure use real life situation without special equipment special assistant daily course work position receptionist open large office announcement make girl already work could apply job high prestige slightly high salary type clerk position applicant generally familiar work receptionist end work one day personnel man take applicant one time ask sit behind receptionist desk play role number people might come receptionist number query number purpose girl independently test personnel man serve director antagonist observer somewhat surprise find one girl would never consider job since appear somewhat mousy also office relatively short time outstanding job play role receptionist show wit sparkle aplomb hire find entirely satisfactory play role eight hour day analysis consider roleplaying analysis enter complex area since longer deal simple decision rather examination evaluation many element see dynamic functioning case evidence use roleplaying analysis may help explain procedure engineer make work manager firm supplant retire employee consider outstandingly successful engineer seven year experience firm well train consider hard worker respect fellow engineer technical competence regard comer however turn complete failure new position seem antagonize everyone turnover rate personnel go production drop morale visibly reduce despite fact regard outstanding engineer seem poor administrator although one quite know wrong insistence supervisor president firm enrol course design develop leader play number typical situation observer supervisor keep note explain detail think wrong entirely concern efficiency merciless criticize people make mistake condemn great extent really listen others little interest idea want way right way entire group manager explain great detail number human relation error make one one error discuss one one reject accept error admit behavior defend refuse change approach instead attack high low official back subordinate laxness stupidity stubbornness diagnosing leave course convince could good may say problem diagnose refuse treatment engineer turn work manager particular view life refuse change may say attitude foolish since may success learn human relation skill may say attitude commendable show independence mind refusal adjust opinion others case refuse accept implication analysis need make another case may give illustration successful use analysis also employment procedure intensive analysis course supermarket operator district manager recently appoint position outstandingly successful store manager find supervise manager difficult time play typical situation jury peer show characteristic rat unsatisfactory tell display example sense superiority answer well suppose know answer aren criticize curtness abruptness answer work become popular criticize arbitrary behavior answer make decision job short frequently happen analysis individual feel threaten defend however case district manager lead see error way necessary step diagnosis training acceptance validity criticism accomplish may describe since sometimes crucial problem director help tailor check list district manager error ask various observer write sentence comment mistake felt make error collect write blackboard condense similar idea eighteen error locate director ask individual vote whether felt manager make particular error ask vote true think see make error false think say certain manager sit behind group could see count hand go director write number blackboard comment make voting result look follow af first eight eighteen statement receive least one vote duplicate form analysis checklist particular manager particular manager roleplay situation member check item appear prevent manager deliberately control session rather lengthy twenty minute situation imperfectly describe manager would know expect new antagonist bring scene unexpectedly antagonist instruct deliberately behave way upset manager get operate manner previously criticize every session check mark total graph way supervisor progress chart summary life learn play role freeze pattern become 
