# Supplementary material for: A Complex Network Approach to Stylometry
Source: PLoS One. 2015 Aug 27;10(8):e0136076. doi: 10.1371/journal.pone.0136076 (PMC4552030; doi:10.1371/journal.pone.0136076)
Supplement: S1 File — (ZIP) [file pone.0136076.s001.zip › style_dataset/cj31.txt]

easy therapist discern patient communicating introject appear hold sway one learn become alert change vocal tone voice suddenly shift quality like usual one quality sound somehow artificial instance parrot content word may lapse back monotonous repetition phonograph needle stick one groove seldom simple matter obviously parrot timeworn axiom common culture evidently hear parent experience part one hebephrenic woman often become submerge felt like somehow phony experience pseudo despite wrack sob stream cheek felt cold annoyance eventually incident become sporadic sharply demarcate day behavior one particular session several minute behavior usual go without accompany word ask eagerly see granny first know mean think must see one come see grandmother distant home realize deliberately show time granny like reply spirit corroborate hunch another phase therapy pathogenic mother begin emerge upon investigative scene mutter low intense voice hate woman inside could evoke elaboration second later stand directly across room look eye say scathingly condemnatory tone father despise first misconstrue disconcertingly intense communication quickly cast mind account able speak utter conviction opinion hold father several year deceased reply coldly despise say directly look confuse felt sure wrong response make occur ask woman tell clearly agree case realize show impress accurate way something mother say show one reason hat woman inside unmanageably powerful introject despite continue charge energy disconcerting sufficiently within control ego could use show introject mother like earlier woman fill chaotic variety introject time room alone would sound passerby though several different person room would vocalize various kind voice somewhat le fragment hebephrenic patient mine use often seclude room often sound close door would find pass session world like two person scold mother defensive child particularly hard therapist grasp instance patient manifest introject traceable something therapist aspect therapist latter poorly aware recognition part find distinctly unwelcome find time bit particularly annoying intractable behavior part patient rest final analysis basis acknowledge indeed aspect personality cease prominently troublesome aspect patient behavior example one hebephrenic man use annoy month month say whenever get leave make fairly steoreotyped comment would see follow day whenever welcome notably condescend fashion though due thank privilege spend hour thus point failure utter humbly grateful thank end session eventually become clear partly aid another schizophrenic patient could point condescension somewhat directly man condescend welcome accurately personify element obnoxious condescension present demeanor month occasion bid good console note time heal christ would stoop dispense succor poor sufferer morrow another patient paranoid woman many month infuriate ward fellow patient arrogantly behave though whole building though person whose need meet behavior part subside come see uncomfortably close similarity one hand arrange ventilation common live room liking turn television without regard wish others hand coming stolidly room despite persistent vociferous objection bring big easy chair usually shut window room prefer keep cold state plunk chair short behave room condensation variety meaning emotion concentrate reduce communicative expression comparatively simple verbal nonverbal statement one find example terse stereotype verbal expression seem first mere hollow convention reveal month therapy vehicle express vary intense feeling unconventional meaning anything therapist intuitive sensing latent meaning stereotype help meaning become reveal something like spread deck card sporadic occasion passage patient month work together one assume course accumulate meaning inherent stereotype beginning therapy one time later stereotype utter probably correct think matter well stereotype mode expression communicational groove yet available patient use newly emotion idea well course month true therapist sense hear stereotype moment many emotional determinant work blur babel indistinct voice yet become clearly delineate one another sometimes verbal stereotype want go home whatever nonverbal one reveal gradually condense expression one latent meaning hebephrenic man use give repetitious wave hand number time largely hour therapist therapist come feel sufficiently sure ground ask bill hello farewell patient reply dearie two one possible form nonverbal expression seem best give release communicational expression complex undifferentiated feeling laughter coincidence hebephrenic patient severely dedifferentiate schizophrenic patient show one characteristic symptom laughter laughter make one feel scorn hat make one feel like weep give one glimpse bleak empty expanse man despair often convey welter feeling could way convey number word word unlike welter form discrete one another much le full extent hebephrenic person belching flatus comparable communicative function work patient therapist eventually get least private mulling possible meaning belch passage flatus reduce lack anything else analyze also learn even animal sound constitute form communication time time quite different thing say long patient become sufficiently aware distinct feeling concept say word as intimate schizophrenic perhaps also dream neurotic question wish take condensation phenomenon one find condense expression various feeling idea unconscious level well sort rather condense expression feeling idea even unconscious yet become well differentiate one another freeman cameron mcghie description disturbance think find chronic schizophrenic patient say regard condensation lack adequate discrimination self environment object contain therein prototypical condensation experience great many patient puzzling verbal communication reason concrete meaning become differentiate figurative meaning subjective experience thus may refer concrete thing incident immediate environment symbolic hyperbolic reference transcendental event global scene recently example paranoid woman large philosophize session intrusive curiosity become opinion deplorable characteristic mid human culture develop end session suspicion surreptitiously peek partially expose breast indeed equally often concretistic particularistic statement may consist mundane exterior 
