# Supplementary material for: A Complex Network Approach to Stylometry
Source: PLoS One. 2015 Aug 27;10(8):e0136076. doi: 10.1371/journal.pone.0136076 (PMC4552030; doi:10.1371/journal.pone.0136076)
Supplement: S1 File — (ZIP) [file pone.0136076.s001.zip › style_dataset/cj32.txt]

many linguistic technique reduce amount dictionary information propose organize dictionary content around prefix stem suffix etc significant reduction voume store information thus realize especially highly inflect language russian english reduction size le striking approach require text word separate small element establish correspondence occurrence dictionary entry information retrieve several entry dictionary synthesize description particular word logical scheme use accomplish former influence placement information dictionary file implementation latter require storage information need synthesis suggest application certain data technique solution problem first must define two term meaning clearly understand form unique sequence alphabetic character appear language precede follow space occurrence instance form text propose method select dictionary information require text translate mean pass information directly occurrence text accomplish compile list text form text read computer random scheme base spelling form provide economical way compile text list dictionary form find match form text list mark location computer store also name mark form dictionary information form store location retrieve directly occurrence form text finally information retrieve dictionary require stage translation process grammatical description sentence determination equivalent information semantic analysis target equivalent output construction dictionary form dictionary least sense complete form use basis match text occurrence dictionary entry also dictionary divide least two part list dictionary form file information pertain form detail description dictionary operation text lookup dictionary modification give clear picture text lookup describe consist three step first compile list text form assign information cell replace text occurrence information cell assign form occurrence step computer memory separate three region cell w use storage form text list cell x y region reserve information cell text form occurrence af isolate text reading random memory address af address cell x compute form af let af denote form af cell af previously assign information cell form text list assign information cell af form store next available cell w begin cell af address af number cell require store form write af information cell af save represent text occurrence text reading continue next occurrence let u assume af identical form occurrence af precede af text situation exist address af equal af produce af af assign information cell af routine detect af identical af compare af form store location af address af store cell af case two form match address af save represent occurrence af text reading continue next occurrence third situation possible formula compute random address form occurrence give distinct address distinct form thus one distinct form lead particular cell x chain information cell must create accommodate form one cell chain form af lead address af equal address compute af even though af match af chain information cell extend af store address next available cell y af af cell af become second information cell chain assign information cell af third cell add store address another y af similarly many cell add require information cell chain contain address y form assign store cell except last chain also contain address y next element chain absence link last cell indicate end chain hence address af compute af cell af y chain must inspect determine whether af already form list whether add form list chain information cell af determine save representation af text reading continue next occurrence text reading terminate pre number form store text list initiate second step glossary lookup connect information cell form text list dictionary form form represent dictionary look text list time dictionary form match text form information cell match text form save number dictionary form skip since last one match also save two piece information dictionary form match text form constitute table dictionary usage text form mark match dictionary form text form contain dictionary identify dictionary form read appropriate action handle form take time dictionary form look text list method use look new text occurrence form list text reading random address af lie within x memory mention earlier compute dictionary form cell af information cell information cell y link af contain address w potentially matching form store dictionary form compare text form match find entry make table dictionary usage cell af information cell conclude dictionary form text list two step essentially complete lookup operation final step merely use table dictionary usage select dictionary information pertain form match text list use list information cell record text order attach appropriate information occurrence text list text form w memory content information cell x y longer require assignment information cell important first stage translation glossary lookup structural analysis input text grammatical description occurrence text must retrieve dictionary permit analysis description process serve illustrate type information retrieve dictionary attach text occurrence grammatical description form dictionary record separate part dictionary file order identical ordering form describe entry retrieve file table dictionary usage indicate entry skip entry store computer selection process take place file read entry select storage write next available cell aj address first cell number cell use write information cell form address information cell also supply table dictionary usage complete file read grammatical description text form find dictionary store w information cell assign text form contain address grammatical description form represent hence description text occurrence retrieve read list text information address output description indicate information cell occurrence requirement dictionary information make text operation form represent dictionary available lookup text list information 
