# Supplementary material for: A Complex Network Approach to Stylometry
Source: PLoS One. 2015 Aug 27;10(8):e0136076. doi: 10.1371/journal.pone.0136076 (PMC4552030; doi:10.1371/journal.pone.0136076)
Supplement: S1 File — (ZIP) [file pone.0136076.s001.zip › style_dataset/cj33.txt]

sentence pattern stress determine complex combination influence suggest tendency toward put dominant stress end parallel tendency assignment time long hymn tune thus first line one charles wesley hymn follow charge keep god glorify tune hymn often sing boylston syllable fy end line twice time syllable dominant stress course extend duration normally center syllable would primary stress phrase stress word long unit part speak alone dominant stress give glorify would normally center first syllable rather last parallel significant answer wrong bill broken chair dominant stress usually complement chair point view syntactic analysis head word statement predicator broken point view meaning would seem trouble center breaking dominant stress assign broken rather exceptional version sentence know one thing dominant stress usually complement one thing one thing know usually predicator know small people friendly dominant stress generally complement friendly double sentence smaller town friendlier people generally subject town people linguist dominant stress generally subject linguist linguist generally complement linguist dominant stress luggage luggage luggage complement luggage subject adverbial second complement however likely dominant stress terminate sentence answer noise george put cat dominant stress ordinarily first complement cat second complement final adjunct may may dominant stress answer noise george read news emotionally dominant stress may may adjunct emotionally prepositional complement divide looking likely lose dominant stress context extreme importance new context likely make prominent thus context discussion snow mention local condition new dominant stress probably rarely snow context discussion local weather mention snow dominant stress probably snow personal pronoun substitute one normally unstressed refer prominent immediate context go george dominant stress probably george george mention prominently trip make discussion say probably go dominant stress probably preposition gesture accompany personal pronoun dominant stress mention previously george piece information george prominent context idea tell george new dominant stress probably tell tell george new particular context also fairly obvious normally light stress stress thus unstressed rarely snow get significance use snow nothing snow snow aren many young people neighborhood modifier young take dominant stress away head people fact young creature interest people seem rather obvious woman replace people would normally dominant stress thing word thing make little real contribution meaning weak stress work substitute thing exact contribution meaning dominant stress know one thing dominant stress likely go one rather semantically pale thing knew child pretty dominant stress imply young woman speak still pretty dominant stress pretty would almost insulting write language underline italicize guide reader much time write language simply depend reader alertness careless reader back reread often dominant stress simply indicate centering attention emotion thus incredible boy eat dominant stress likely incredible eat strong stress also george dominant stress ordinarily notion stored antipathy seem center painting garage strong stress indicate job real painting simply effort paint comparison contrast dominant stress normally operate center attention thus friend stranger sister strong stress normal sister friend stranger sister strong stress normal friend sister hurting hurting strong stress would ordinarily contrast chinese japanese desire contrast first part word alike last component produce exceptional disregard normal pattern stress chinese japanese sometimes strong stress serve focus important secondary relationship thus mary wrote account trip first strong stress mary mark mary first series people write account trip strong stress wrote mark writing first series action mary concern account trip may later make speech example strong stress trip make trip first series subject mary write account hunger stimulates man situation similar strong stress hunger treat hunger additional stimulus strong stress stimulates treat stimulation additional effect hunger strong stress man treat man additional creature respond stimulation hunger write language possible help reader get stress right use underline italic much time simply reliance understanding light context word represent large construction express part normally stress would fully express construction thus yes response finished reading paper stress represent finished reading paper quite strong mack leader camp jack second main declarative represent leader therefore stress mack leader camp jack deprive stress make complement clause suggestion made silliest possessive represent suggestion stress go represent complement equivalent say go martinique boat jack go strong stress represent complement go semantically equivalent board strong stress go omission subordinator pronoun however result increase stress prepositional adverb subordinator pronoun would object thus light stress conclusion came conclusion came represent consciousness moment came similarly moment came much strong stress wanted tell afraid final lightly stress represent tell tell course normally unstressed instruction leave equivalent meaning instruction leave place dominant stress ordinarily leave sequence equivalent meaning instruction leave dominant stress ordinarily instruction clear pattern stress sometimes show construction unambiguously speak language without help context would ambiguous write example follow come tuesday happy long without drink water first sentence complement come tuesday adjunct time equivalent tuesday strong stress speak language complement come imply tuesday prepositional unit use adjunct unstressed lightly stress second sentence drinking water gerundial clause without drinking water roughly equivalent meaning unless drink water strong stress water drinking drinking gerundial noun modify water without drinking water equivalent without water drinking strong stress drinking water use stress comparison contrast example undermine distinction pattern stress always unambiguous mean steiners busy life without visiting relative context indicate whether visiting relative equivalent meaning pay visit relative relative visit looked number looked chimney meaning number chimney make clear 
