# Supplementary material for: A Complex Network Approach to Stylometry
Source: PLoS One. 2015 Aug 27;10(8):e0136076. doi: 10.1371/journal.pone.0136076 (PMC4552030; doi:10.1371/journal.pone.0136076)
Supplement: S1 File — (ZIP) [file pone.0136076.s001.zip › style_dataset/cj34.txt]

obvious enough linguist general le successful cop tone system consonant vowel single explanation adequate account improvement however urgent least three thing need first wide sample successful tonal analysis even begin student linguistics make familiar appreciable variety consonant system general outline many specific detail advance student read considerable number description consonantal system including unusual type contrast even experience linguist commonly know range possibility tone system distinction register contour language limit familiarity possible phenomenon severely hamper work tone tone analysis continue difficult unsatisfactory representative selection system familar every practice field linguist papers like four widely read contribute importantly improvement analytic work second need good field technique great majority present linguist fall one number overlap type convince tone analyse personally scar tone tone language generally convince tone merely unnecessary marginal feature language occur idea proceed tone analysis take simplistic view whole matter result neglect fumble effort superficial treatment as malady overlap must cure analyses four simultaneously combat assumption tone impossible simple give suggestion work field procedure good field technique equip linguist good work also help overcome negative attitude actually none paper say much directly field technique worth ponder little publish phase field technique linguistics thing disseminate mean always wake extensive publication analytic result third need good theory expect general phonologic theory adequate tone consonant vowel one two reason either two quite different require totally different theory hence technique exist theory insufficiently general suspect problem largely second sort development theory better able handle tone result automatically good theory phonologic subsystem one issue must face relative difficulty analysis different phonologic subsystem since tone system typically comprise fewer unit either consonant vowel system might expect would easy part phonologic analysis actual practice often work way tone system certainly complex number unit would suggest often analytically difficult much large consonantal system welmers suggest one explanation tone language use linguistic contrast speech parameter also function heavily nonlinguistic use may divert attention uninitiate cause confusion knowledgeable problem disentangle linguistic feature pitch co nonlinguistic feature course something sort occur sector phonology consonantal articulation linguistic individual component general individual variation small thing add onto basic linguistic feature great magnitude tone individual difference may great linguistic contrast superimpose pitch difference one speaker another one emotional state another may far exceed small difference tone however suggestion account difficulty hear tone develop realistic attitude tone analytic difficulty occur even tone meticulously record second explanation suggest material describe rowlands paper tone intonation often become seriously intermeshed neither adequately systematize able separate two assign observe phenomenon individually one pair phonologic subsystem also interact overlap way example duration sometimes figure vowel system intonation phonetic feature example glottal catch murmur sometimes assign segmental phonemics sometimes accentual system two phonologic system difficult disentangle tone intonation language explanation tone difficulty however apply language ewe type mention interaction tone intonation restrict end intonation span many syllable intonation safely ignore much tonal analysis without study intonation still even language tone analysis simple one might expect third explanation suggest richardson analysis sukuma tone see basically simple phonemic system enmesh complex puzzling morphophonemic system phoneme easily state one likely satisfy statement phonemic occurrence relate way morphemic unit morphophonemics work least far enough seem reasonable expect success typical tone language tonal morphophonemics order complexity consonantal morphophonemics phonemic system must support morphophonemic system however different inventory tone much small commonly contrast range along one single dimension pitch level consonantal system merely large multidimensional morphophonemic rule may think join certain point system possibility consonantal system numerous small portion actually use phonemes connect morphophonemic rule commonly show good bit phonetic similarity possible several dimension contrast system tonal morphophonemics common case nothing either raise lower tone possibility total number rule may considerably great often therefore number rule effect commonly set rule well opposite effect tonal morphophonemics much confusing begin analyst consonantal morphophonemics even total number rule great difficulty analysis subsystem phonology inverse function size small system troublesome give degree morphophonemic complexity hypothesis account large part difficulty tonal analysis well fact vowel system often puzzling consonantal system statement system different matter smaller system course state much succinctly phonemic system state without reference morphophonemics always find without morphophonemics complex morphophonemic system relation phonemic base le easily phonemic system analyse without close attention morphophonemics least le satisfying phonemic statement relate morphophonemic rule grammatically meaningful structure design orthography receive much le attention linguist problem deserve tendency part many american linguist assume phonemic transcription automatically best possible orthography real problem social one secure acceptance seem naive others content give general attention broad obvious feature phonology design orthography apparently feeling anything would involvement technical abstruseness possible pedantic interest visible significance practical affair result attitude domination many orthography conference consideration typographic esthetic usually turn nothing certain prejudice carry european language many suggest system seem tenuous relationship language structure purport represent linguists always enlighten practical people sometimes insist incredibly trivial point neglect thing much great significance as result many people confirm conviction orthography design activity expert contribute anything confusion e sharp vowel syllabicity kikuyu examine one set relate orthographic question phonologic background detail objective merely determine distinction length syllabicity may desirable make explicit kikuyu orthography find necessary examine relevant part phonology thoroughly detail process develop significant observation problem sort often difficult example great 
