# Supplementary material for: A Complex Network Approach to Stylometry
Source: PLoS One. 2015 Aug 27;10(8):e0136076. doi: 10.1371/journal.pone.0136076 (PMC4552030; doi:10.1371/journal.pone.0136076)
Supplement: S1 File — (ZIP) [file pone.0136076.s001.zip › style_dataset/cj35.txt]

stem per item athabascan express fact athabascan language undergo somewhat change diverge proto yokuts language proto may athabascan divergence begin earlier athabascan language spread much large territory including three wholly separate area differentiation however much great show fact athabascan show stem per meaning slot yokuts slightly great number language represent sample deduction one stem item rate become equivalent number language general fact mention make clear total situation two family similar enough warrant comparison great difference two set figure due difference two set list use difference turn result fact yokuts vocabulary build term select mainly insure unambiguity english meaning illiterate informant within compact uniform territorial area hoijer vocabulary base swadesh second glottochronological list aim eliminate item might culturally geographically determine swadesh short try develop basic list universal one specifically adapt san joaquin valley result include animal name swadesh somewhat similarly plant swadesh therefore hoijer felt compel omit term denote specie even genus ox vulture salmon yellow pine manzanita class animal plant term restrict generalization recurrent part fish bird tree grass horn tail bark root group therefore really non content well size class include interrogative adverb swadesh hoijer pronoun demonstrative leave reasonably comparable four class body part product proportionally nearly even representation term come nearly even ratio nature term ratio versus adjective term ratio versus verb term ratio versus see scope similar athabascan ratio come somewhat high indeed ought total ratio except verb alone athabascan ratio low exception may connect hoijer use much high percentage verb total list mine exception may due particular durability peculiar athabascan verb word class ratio determine language doubt ultimately answer question word class differ resistance liability stem replacement within meaning slot conceivable individual meaning also differ fair consistence trans hoijer athabascan yokuts share identical meaning allowance several near like stomach big long many die say yokuts tabulate item five column according express stem total five category uneven namely respectively athabascan great range stem first two five corresponding column identical stem three others spread somewhat head respectively af af af stem particular limit grouping may seem artificially arbitrary fairly express corresponding group variable material eventuate also five class along similar scale contain approximately equal number case namely athabascan count frequency item two language family appear column grade one column grade apart two three four find difference af distribution summarize average distance grade apart af divide af give mean grade apart distribution item wholly concordant two family distance would course wholly random unrelated would assume five class equal n approximately actual mean halfway complete correlation correlation evident pretty fair degree similarity behavior even particular individual item meaning regard long stem displacement david d thomas publish basic vocabulary mon languages al pp compare mon language language data swadesh base revise retention rate af place original af revise word basic glottochronological list towards greater accuracy ijal thomas finding first individual item vary greatly unpredictably persistence second semantic group surprisingly unvarying average persistence m first conclusion behavior individual item negative whereas mine ath yok partially positive second conclusion semantic word class agree mine second conclusion independently arrive independent study material two pair language family different remote one another four ignore thomas also present simple equation derive index persistence weight number stem root per meaning relative frequency thus persistence value stem frequency per meaning stem identical language stem frequency stem frequency stem frequency formula weigh may alter improve test additional body material consideration frequency stem per constant meaning seem establish significance comparative situation diachronic classificatory relevance gleason presumably way contribution area as relative frequency compete root v etc thomas weighting seem first consider significance might problem need exploration least conscious distinction full yokuts presentation await publication list two meanings set asterisk form n stem b af stem unasterisked one stand af four stems set asterisk case combine n stem af af finding others time develop affect method glottochronological inquiry adjectival meaning show relatively low retentiveness stem confident prove case language world basic list include per cent unstable form per cent animal plant replace much slowly hoijer substitute adjectival slot good animal plant item rate stem replacement would low age athabascan language separation small irrespective outcome century elapse since split calculation obviously carry concordant comparable meaning deal stable unit variously unstable one evident swadesh much experience basic vocabulary many language acquire great tact feel expectable behavior lexical item urge include unstable item basic list urge obtain list free geographical cultural conditioning possible insistence hope attain list item universal occurrence become increasingly evident hope snare list construct nearer come attain universality le significant linguistically its term tend labile vague fit actual language badly practical operational problem lexicostatistics establishment basic list item meaning particular form term language match medium comparison important quality meaning definable possible proportion meaning concrete well rely insulate distinctive elephant fox swan cocopalm banana possess unusually high degree quality obvious common indubitable identity eye tooth nail isolate easily naturally unambiguously continuum nature existence give priority basic list long continue show quality universal list weapon swadesh extend march conquest far far past eight ten twelve millennium back proclaim great le affiliation western hemisphere language may prove true even considerable whether genetic ramification diffusion coalescence farther move thin hold conclusive evidence 
