# Supplementary material for: A Complex Network Approach to Stylometry
Source: PLoS One. 2015 Aug 27;10(8):e0136076. doi: 10.1371/journal.pone.0136076 (PMC4552030; doi:10.1371/journal.pone.0136076)
Supplement: S1 File — (ZIP) [file pone.0136076.s001.zip › style_dataset/cj36.txt]

doubtless inevitable difference opinion arise method apply policy nevertheless almost incredible four year yalta complete split germany hot head side plan use germans former ally nazi germans expect recover power fight one side poland frontier yalta conference open american policy postpone discussion russia western boundary peace conference break starting great force late december line stretch east prussia budapest red army sweep two hundred mile across poland oder thirty mile berlin upper danube region rapidly overrun western allies yet occupy left bank rhine long delay open second front work russia advantage west glad propose curzon line substantially russia border boundary russia poland proposal make stalin speak strong emotion time conference stand emphasize strong feeling subject bitter memory russia exclusion paris peace conference west effort stamp bolshevism birth boil within would drive u shame declare white russians ukrainians would say stalin molotov far le reliable defender russia curzon clemenceau yet long earnest discussion stalin accept curzon line even agree voluntarily digression line five eight kilometer favor poland region mind line churchill declare house commons february always believe right want call hat name west long since forget event easy red leader felt suffer great injustice period dunn memorandum february state department expect able hold russia check withhold agreement boundary stalin make clear mean move poland western border deep germany back western neisse river line take east prussia silesia pomerania tip brandenburg back including stettin six nine million additional germans would evict though would flee poland would receive far germany poor territory including great pripet marshes lose russia stalin declare prefer continue war little longer although cost u blood order give poland compensation west expense germans time churchill cordial toward move poland westward teheran eden heartily approve idea prolong study oder line map teheran churchill like picture would tell poles say give fine place live three hundred mile way yalta think six million germans would leave try find work germany roosevelt object western neisse river choose south instead eastern neisse flow oder issue leave abeyance presumably peace conference however real question justice create strong poland industrially agriculturally one unplagued large minority germans russians move million german master heart junkerdom make room polish slavs enslave openly plan exterminate drastic operation little doubt historically justify government importance west poland boundary character government yalta west still believe eastern europe could keep orbit spite onrushing soviet army though little democracy ever practise region much still rule feudalistic mean take grant least form western democracy would establish area western capitalism preserve within believing devoutly anglo institution important roosevelt churchill poles issue acute exile polish government london support main britain still compete new lublin government form behind red army time spend try marry incompatibles subject discuss yalta result agreement lublin government reorganize broad democratic basis inclusion democratic leader poland poles abroad pledge hold free unfettered election soon possible basis universal suffrage secret ballot democratic anti party right campaign roosevelt act moderator long debate issue matter principle churchill since britain declare war behalf poland stalin matter life death make completely clear speaking great earnestness say russian people question poland question honor also question security throughout history poland corridor enemy pass russia twice last thirty year enemy germans pass corridor russia interest poland strong powerful position shut door corridor force necessary poland free independent power therefore question honor life death soviet state word soviet union determine create poland strong powerful bulwark germany closely tie russia would never question serve cordon sanitaire soviets pose independent balance power russia germany byrnes say invariably thereafter soviets use security argument justify course poland reasoning also inevitable anything could free election hold poland would produce government moscow complete confidence pressure west free voting anti element poland would meet restriction vote element liberated europe even great degree rule apply remainder eastern europe upper class generally collaborate nazis even extent send million peasant russia part hitler army yalta conflict expectation east west merge agreement big three assist liberate country europe create democratic institution choice case judgment condition require italic add would form interim governmental authority broadly representative democratic element population pledge early possible establishment free election government responsive people similar affirmation declaration liberated europe seem assure democratic institution western model later develop soviets different interpretation democracy discuss later judgment never tell big three unite establish democratic condition understand within zone influence professor mcneill think yalta stalin fully realize dilemma face think exclusion anti voter east european election would greatly resent ally neither roosevelt churchill frankly face fact poland least genuinely free democratic election would return government unfriendly russia definition international friendliness also war propaganda cooperation obscure difference russian western idea democracy seem good cover verbal formula imperil military victory germany japan application formula could please side really attempt marry impossible inevitable oblige concede government east europe ally soviet union instead oppose think preserve social economic system east europe illusion describe far editorial new york herald tribune march connection submission satellite peace treaty senate marshall byrnes ask ratification grim lesson fact international life entertain exaggerate idea victory automatically establish system throughout world trouble fate baltic states yalta leave u comfort illusion western capitalist political economy reign supreme curzon line border bessarabia italics add penetrating description post 
