# Supplementary material for: A Complex Network Approach to Stylometry
Source: PLoS One. 2015 Aug 27;10(8):e0136076. doi: 10.1371/journal.pone.0136076 (PMC4552030; doi:10.1371/journal.pone.0136076)
Supplement: S1 File — (ZIP) [file pone.0136076.s001.zip › style_dataset/cj37.txt]

analysis election fall naturally four part first long still somewhat obscure process preparation plan discussion preparation begin slightly year independence first step organize rural commune political interest support electoral planning although sign inherent uncertainty popular judgment lead procrastination second major aspect election actual procedure registration nomination vote considerable technical skill use administration election generally reproach however regionally differentiate result appear table interesting evidence problem develop self even favorable circumstance third aspect probably one open controversy result election electoral procedure prevent ready identification party affiliation vitally interest party including government busily engage determine party identification successful candidate month following election fourth conclude point estimate long significance election figure current pattern internal politics elections figure prominently nearly every government program official address since independence stress speech si mubarak bekkai first council ministers form istiqlal take lead role second council king muhammad know sympathetic formation local self make first firm promise election may day follow long sometimes bitter discussion feasibility election fall appear minister interior take pessimistic view istiqlal something le enthusiastic since complicate process establish new commune review rudimentary plan leave french even begin fall goal appear somewhat ambitious beginning electoral discussion raise fundamental issue moroccan politics precisely type question difficult resolve new government charter liberties issue fall guarantee right assemble organize political purpose istiqlal still firmly unite p parti democratique de l important minor party time object istiqlal predominance civil service influence radio maroc rumor ministry interior favor arbitrary non process indirectly affirm king personally intervene plan meeting day following intervention palace issue statement reassure citizen possibility introduce appeal concerning establishment electoral list list candidate finally holding consultation would support king ifni crisis fall postpone consideration election french consultant call notice investigation appear time time january minister interior announce election law ready submit king rumor election date appear first spring later summer although government probably prepare election mid first decision doubt make difficult party strife multiply late m mouvement populaire appear spring internal strain istiqlal reveal third council government balafrej form without support progressive element party party whole unprepared election people still experience post let suffer poor harvest despite internal international crisis harass morocco election remain central issue figure prominently balafrej government may king reportedly determine keep office election could hold eagerly seek homogeneity balafrej council government never achieve istiqlal quarrel foreign policy labor politics economic development december abdallah ibrahim become president council election even great importance increasingly look upon mean establish new rural commune focus new constructive national effort minimize chance repeat balafrej debacle ibrahim government form titre personnel special office create ministry interior plan conduct election time little doubt election plan complete remain delicate task maneuver law labyrinth palace politics make small number policy decision rather tortuous history electoral planning morocco important point emerge concerning first election develop country evaluate result new country electoral process consider mean resolve fundamental sometimes bitter difference among leader also source policy guidance absence reservoir political consensus organize political group hop election give new prominence system yet place le prominent lacking respect effective institution consensus help provide minority party p progressive istiqlal faction clamor election power certain wish control popular choice power power tend procrastinate even repudiate electoral process tendency treat election instrument self rather instrument national interest two important effect electoral planning morocco central level scrutin uninominal vote system select form scrutin de liste system even though latter recommend duverger favor political party choice single member district dictate certain extent problem communication understand remote area country also serve minimize national political value election although election local official necessary conduct election prevent party publicly identify candidate multiple member district still fragmentary local party organization could operate effectively party might encourage state position clearly party ministry interior busily work election try unearth political affiliation successful candidate thereby give election confidential know degree national political significance since national interpretation avoid unfortunate election hold way maximize party responsibility educational effect mass political participation general setting moroccan election may also encourage deterioration local party organization concentration effective power rabat lead party bickering distraction local activity might many auxiliary benefit addition contribute meaningful election interesting evidence find result chamber commerce election take place three week national election istiqlal u l marocaine des commercants industrialistes et artisans oppose candidate new u l national des forces populaires nearly urban center as conservative group strong backing wealthy businessmen u generally favor progressive labor u new party campaign heavily old confident party expect moroccan merchant small businessmen support many year local istiqlal u office campaign lose heavily value election lose experiment increase political participation reliable indicator commercial interest show table chamber commerce election course important event preparation rural commune election u learn urban organization depend heavily u support effective istiqlal find spontaneous solidarity independence struggle easily transpose concrete precise problem internal politics overall effect probably stimulate party activity communal election might otherwise take place second major point essay examine formal arrangement election although somewhat technical subject important political implication discussion vote system indicate furthermore problem solution devise electoral experience rapidly change country often comparative value essential evaluate election result sine qua non election naturally impartial standardize procedure as background discussion indicate frequently express doubt government dominate either party could 
