# Supplementary material for: A Complex Network Approach to Stylometry
Source: PLoS One. 2015 Aug 27;10(8):e0136076. doi: 10.1371/journal.pone.0136076 (PMC4552030; doi:10.1371/journal.pone.0136076)
Supplement: S1 File — (ZIP) [file pone.0136076.s001.zip › style_dataset/cj38.txt]

unemployed old worker expectation secure employment occupation skilled able secure counsel retrain occupation future vocational training school provide training current need exceed facility current program present federal program vocational education begin passage smith act provide continue annual appropriation million support match basis state program vocational education agriculture trade industrial skill home economics since thirteen supplementary relate act extend federal program george act raise previous increase annual authorization million addition million smith act health amendment act add million practical nurse training late major change program introduce national defense education act title amend george act annual authorization million add area vocational education program meet national defense need highly skilled technician federal program vocational education merely provide financial aid encourage establishment vocational education program public school initiative administration control remain primarily local school district even state remain primarily assist role provide leadership teacher training federal assistance limit half total expenditure state local district must pay least half state may decide encourage local program pay half cost state may require local district bear half part throughout history program state government expenditure aggregate usually match exceed federal expenditure local district together spend either federal state government today federal fund account one nation expenditure vocational education great impact matching principle initially encourage poor state school district spend enough obtain full allocation outside fund national defense consideration major reason behind federal train expenditure recent decade world war million person enrol course organize two special program administer state local school authority vocational education national defense war production training total cost five program million smith george national defense act cumulative total federal expenditure year million comparable measure available enrollment expenditure private vocational education training great number variety private commercial school trade school technical school addition many large corporation operate formal train program recent study indicate per cent nation large corporation conduct educational program involve class meeting examination skilled industrial worker nevertheless still acquire skill outside formal training institution national manpower council columbia university estimate three five skilled worker one five technician formally train little doubt student benefit vocational education employers prefer hire youth training rather without graduate vocational training go work job relate training vocational educator claim school training alone make skilled worker provide essential groundwork develop skill state trade industrial training provide minority high school usually locate large city arkansas fewer per cent high school offer trade industrial course illinois per cent school program pennsylvania per cent important recent trend development area vocational school number year kentucky louisiana several state build state vocational education school serve nearby school district several county school intend provide facility specialize curriculum would possible small school district transportation may provide nearby school district courses provide mainly post high school day program sometimes arrangement also make high school student attend evening extension course also may conduct title program national defense education act great spur trend toward area school school state operate major area chronic labor surplus minor area extension program distress area undertake relation new industry trend toward area vocational school relate problem persistent labor surplus area desire attract new industry major train need new industrial plant short period pre training large number semi machine operator key skilled worker experience company type work usually must bring plant manager hire away similar plant elsewhere prospective industry also may interest long advantage train program area supply future skilled worker provide supplementary extension course employee existence public school vocational train program trade industry provide base need fill additional course readily add special cooperative program work new industry basic facility staff program thus besides training provide youth school existence school program supplementary benefit industry make asset industrial development effort state make effective use exist vocational education program fund purpose attract new industry opportunity exist state reserve vocational education fund apply ad hoc flexible basis subsidize local preemployment train program may quickly set community aid new industrial plant local focus program major weakness vocational train program labor surplus area focus serve solely local job demand weakness unique labor surplus area inherent system local school district country planning vocational education program course orient local employer need train worker manual set vocational course stress importance first make local survey skill need estimate growth local job consult local employer type course content furthermore cautious conservatism part make local skill survey local job see count opportunity elsewhere regard hypothetical u department labor program project industry occupational employment trend publish current outlook statement little tangible evidence projection use extensively local curriculum planning u office education continue stress local survey rather national survey procedure extremely shortsighted chronic labor surplus area long history decline employment elaborate study make labor surplus area order identify sufficient number local job vacancy future replacement need certain skill justify train program skill effort make study present information regional national demand trend skill consider whether regional national demand skill might provide much good opportunity youth train moreover current information type train need possible limit fragmentary simply enough material available type job skill demand type train program require suitable much available information come federal government exchange experience among state proposals state local agency vocational education field must encourage adopt wide outlook future job opportunity need expand federal effort provide 
