# Supplementary material for: A Complex Network Approach to Stylometry
Source: PLoS One. 2015 Aug 27;10(8):e0136076. doi: 10.1371/journal.pone.0136076 (PMC4552030; doi:10.1371/journal.pone.0136076)
Supplement: S1 File — (ZIP) [file pone.0136076.s001.zip › style_dataset/cj39.txt]

briefly top configuration must examine inference fact low channel line pierce forecast significance application count rule width horizontally configuration give u intial estimate probable depth decline idea count rule imply sort proportion expect amount congestive activity extent breakaway run run movement expectation really sell point figure positive consistently demonstrable relationship strict sense experience show vague generality apply fine merely dwell upon relationship duration intensity event much happen suddenly little take long advantage disadvantage two type chart bar charting point figure charting remain subject fairly good litigation among respective professional advocate method enjoy common one irrevocable merit trend method even strip respective claim bare minimum odds still favor trend effect always likely continue reverse course many thing chart besides price foregoing method chart price let u look index customarily chart look forecast ability quest methods search forecast formula ceaseless correlations work loading freight car course stock price theory behind course fundamentalist character as number report freight car loading increase take indicate increase industrial activity consequently increase stock earnings imply fat dividend imply therefore increase stock market price know thing rarely ever work cut fashion car loading perhaps interesting enough nevertheless magic formula always turn stock price turn quest index go ceaselessly manner investor speculator participate range sedate institutional type virtually proverbial shoe operator seek doggedly studiously daily often nightly enchanting index foretell eternal secret way market move recall mind quest olden time fountain youth quest heavily invest day wooden ship heavily invest endeavor multitude modern men carry quest enchanting index quest offer career much go office high wall street lofty wind tower sit men make move average weekly volume monthly average price ratio ratio number advance number decline ratio individual stock performance overall market performance ratio rise price volume fall price volume odd index concern thing trade security bond cocao coffee soybean cotton tin oat etc along chicago west jackson boulevard la salle street around merchandise mart plaza sit men chart crop report divide number report lady number report green number hog amount corn plot open interest curve rainfall curve even divide democratic congressman republican congressman thing countless enter calculation yet enchanting index remain non rate full sense word market far subtle last word endeavor doubtless never write enchanting index nebulous fountain youth whereas civilize men longer pursue fountain never abandon pursuit enchanting index mention odd index paragraph ago stock market normal trade package hundred share bushel standard grain contract package stock transaction le hundred share execute via special odd broker floor exchange result separate record make distinguish trade overall volume trade according theory underlie odd index trader trade odd lot likely small trader one afford trade round lot use cynical phraseology one odd index enthusiast represent sampling least sophisticated echelon trader falling easily prey adverse market movement rank trader least afford lose virtually anything odd trader marketwise take exemplify wrong thing figures report volume odd purchase odd sale release stock exchange carry newspaper odd index observer make graph data according particular statistical recipe might example plot exactly might make ten day move average long move average might simply plot ratio odd purchase odd sale particular recipe matter individual taste data interpret conjunction price chart usually popular stock average towards end intermediate major rise top form price chart frequently observe odd buying increase sharply warn chartist formation progress quite likely top similarly opposite end market cycle towards end intermediate major decline usually bottom form price chart characteristic increase notice odd selling alert chartist bottom become great likelihood thus aggregate odd trader one buy top sell bottom notwithstanding occasional individual exception long know general public always wrong use odd index put adage statistical basis one might well wonder public always wrong question raise awkward one concern chicken egg come first really public buy top market top public buy converse bottom does public usually sell bottom market usually bottom public sell using word public quotation mark vernacular connotation reference odd index theory obviously someone sell order someone buy vice versa concern member literal public somewhat le concern although still majority form quotation mark public public minus public leave sophisticated element element end public transaction element often call strong hand strong hand differ weak hand operation primary mover initiate campaign speak even initiation diffuse among concerted action psychologically organize strong hand act weak hand react strong hand move first weak hand ask go strong hand buy able buy even face bearish news report able sit patiently buy needless say strong hand eager join weak hand increase risk absorb weak hand unload way high price run phase campaign certain badly disillusion market critic often apt feel something somehow unfair dirty even thoroughly criminal interplay competitive force anyone imagine market wherein reverse thing true try imagine market minority trader would lose majority would make consistent profit much many profit could majority take loss moreover taunt concerning sophisticated echelon allege erudition put test every campaign accrue upon result quite often happen campaign go askew result unflattering deterioration strong hand played hand member former campaign public may emerge flatteringly right next time membership echelon fluctuate study odd index somehow akin spectacle man try outfox shadow observer try get side time usefulness study configuration analysis 
