# Supplementary material for: A Complex Network Approach to Stylometry
Source: PLoS One. 2015 Aug 27;10(8):e0136076. doi: 10.1371/journal.pone.0136076 (PMC4552030; doi:10.1371/journal.pone.0136076)
Supplement: S1 File — (ZIP) [file pone.0136076.s001.zip › style_dataset/cj40.txt]

assess outlook interest rate question always prospect general business activity large happen business whole govern relationship demand supply condition capital market thus determine interest rate moreover trend general business activity exert decisive influence fiscal monetary federal policy affect interest rate nineteen baffling year analyst general business activity much year general level business activity move along record plateau persistent sign slack economy tendency general business activity soften somewhat become evident although pause advance general business activity year thus far quite modest hard escape conclusion soften process continue first quarter possibly somewhat longer difficult see powerful source strength horizon time would give economy new upward thrust rate plant equipment spending business industry seem top face decline early business cycle occur country usually experience sharp upturn residential construction mortgage financing become easy obtain time however sign increase availability mortgage credit act usual speed stimulate sharp rise residential construction sign inventory unsold house area country moderate rise vacancy rate apartment september hand favorable vein general business activity receive stimulus rise federal spending reduction business inventory probably run good part course increase retail sale october high encourage connection well recent consumer survey national industrial conference board show decide pickup consumer spending plan pattern general business activity probably lie ahead u moderate softening spring new rise economic activity get way recovery probably spark rise rate house start next spring response readily available mortgage credit well expansion government spending well sustain consumer spending rebuilding business inventory slight downward pressure general business outlook suggest trend long rate suggest next several month spring demand long capital fund may moderately low interest rate may tend move little lower especially rate federal state local bond well publicly offer corporate bond however witness large corporate bond calendar present well record amount municipal bond issue approve voter demand capital fund seem likely remain high downward pressure rate reduce demand great seem likely moreover increase rate save mortgage lend institution interest rate residential mortgage may move somewhat lower spring next year although increase ease residential mortgage lending may occur primarily term interest rate e easy downpayment amortization term trend general business activity follow pattern suggest likely see additional step federal reserve authority ease availability credit certainly reduction discount rate would strong possibility well easy reserve position bank system however monetary authority continue require pay attention consequence action respect international balance payment position outflow gold well regard avoid creation excessive liquidity economy would delay effectiveness monetary policy measure next expansion phase business cycle open market policy one intriguing question whether recent departure federal reserve authority confine open market operation treasury bill spread longer government security next month extent new administration wish federal reserve would conduct open market operation throughout entire maturity range government security aggressively seek force long interest rate principle bill bill preferably seem strongly accept federal reserve difficult envision condition would persuade authority depart radically extend open market purchase regularly long government security however extent monetary authority effort ease credit next several month conduct open market operation longer government bond certainly act accentuate tendency long interest rate ease result market force end spring assume general business recovery get way interest rate begin edge upward depending upon vigor recovery determination monetary authority move restrain credit availability guess would interest rate decline moderately spring second half year turn gradually recover ground lose downturn pertinent ask question has long upswing interest rate past year run course enter period capital market force federal policy produce prolong decline interest rate answer negative believe total capital demand sixties continue press available supply interest rate generally tend firm high level five basic force view base upon several basic economic force believe operate sixties follow recent event general assembly united nations confirm cold war remain u probably intensify foreseeable future make certain federal expenditure military preparedness foreign economic aid likely rise far next several year begin task try win maintain friendship new african nation ruthless competition communist bloc effort overcome lead russians space bind mean accelerate federal spend moreover likely federal policy aim stimulate fast rate economic growth country keep ahead communist country demonstrate free economic system good lead rise federal spending certain area education house medical aid like serious danger involve trend toward rise federal expenditure take dim view seem likely occur sixties prospect significant step rate household formation contribute rise volume consumer expenditure home build according late projection bureau census annual rate household formation increase next year favorable assumption increase bureau census project annual rate household formation rise last two year fifties annual rate first five year sixties slightly high annual rate second half decade seventies projection show pronounce rise annual rate second half decade accordingly expand market consumer good housing occasion high rate household formation enhance general economic prospect sixties however impact rise rate household formation decade exaggerate average annual rate second half sixties still considerably annual rate three period april march expansion family formation sixties continue substantial rise expenditure state local government unit seem indicate area still large backlog demand state local expenditure real term increase persistently would surprise show comparable increase decade would carry neighborhood would powerful force raise business activity seem likely three precede force play rate business industrial plant equipment 
