# Supplementary material for: A Complex Network Approach to Stylometry
Source: PLoS One. 2015 Aug 27;10(8):e0136076. doi: 10.1371/journal.pone.0136076 (PMC4552030; doi:10.1371/journal.pone.0136076)
Supplement: S1 File — (ZIP) [file pone.0136076.s001.zip › style_dataset/cj41.txt]

wage policy industry result complex force single explanation find apply case purpose paper analyze one possible force treat literature believe make significant contribution explain wage behavior important industry may several industry model paper applicable author make particular claim relevance explanation course wage price steel industry united states since world war indeed apparent stiffening industry attitude recent steel strike direct explanation term model present model paper consider industry characterize vigorous price competition basic wage policy hold check continuous critical public scrutiny industry product price keep profit entry price due fear public reaction profit seek producer interest offer little real resistance wage demand contribution paper demonstration proposition exploration implication order focus clearly upon operation one force may call effect public pricing key wage bargain deliberately simplify model abstract force union power may relevant actual situation expository purpose best treat model spell condition important industry affect public interest would find profitable raise wage even absence union pressure high wage part describe abstract model spell assumption part discuss operation model derive significant conclusion part discuss empirical relevance policy implication conclusion part brief summary mathematical appendix present rigorous argument best read part order assumption underlie equation may explicit assumptions model industry industry model concern basic industry produce substantial share gross national product price competition lack purpose set product price industry behave single entity wage negotiation industry bargain unit single union b demand industry product concern aggregate demand industry product manner share among firm take give give time period aggregate demand industry product determine two thing price charge industry level aj purpose discussion problem relative price encompass two variable since gnp include price abstract technological progress assume price product change proportionately form industry demand function one make quantity demand vary inversely product price vary directly level aj c industry product price policy industry model important wage price policy affect public interest importance lack price competition well recognize industry considerable public pressure raise price could justify cost increase threat effective anti action provoke gouge public price increase justify cost increase fear endanger relation customer congress general public press operate keep price increase relation cost increase industry model effect public pressure past hold price well short profit price give wage rate level gnp even entry price average cost industry safe raise price increase manifestly justify rise cost due rise wage etc thus public pressure set effective limit price industry may charge pressure function wage rate model abstract non source cost change public price rise wage rate rise circumstance may well advantage industry allow increase basic wage rate since marginal cost rise wage rate rise profit price also rise public price elevate likely remain well latter entry price also raise potential domestic competition unless general inflation permit profit margin increase proportionately throughout economy might expect public price approach entry price foreign price would approach rapidly since domestic wage enter foreign cost directly approach become critical industry expect put much emphasis evidence sincerity resist wage pressure powerful union request tariff relief reluctantly accede union pressure whether industry interest allow basic wage rate rise obviously depend upon extent public price rise response basic wage increase relation response increase cost accompany wage increase extent public price raise give increase basic wage rate function three thing passage time level gnp size wage increase abstract fact strike obvious extent public price raise give increase basic wage rate also function show resistance put industry industry may deliberately take strike put pressure union order educate government customer industry as strike continue party increase pressure industry reach agreement become increasingly willing accept price increase industry claim wage bargain would entail public indignation resistance wage increase obviously much le increase order per annum increase order per month simple passage additional eleven month time make second boost acceptable thus public price raise far give wage increase long since previous price increase notice however passage time permit raising price per se without accompany wage increase similarly high level gnp provide ground raise price relax pressure industry raise price higher give wage increase extend anticipate level gnp however current level gnp affect public pressure wage increase finally since public require restraint part company large wage increase call le proportionately large price increase e wage increase allow price increase wage increase allow price increase something le d industry cost assume average total unit cost relevant region operation constant respect quantity produce average cost curve horizontal therefore identical marginal cost curve every firm therefore industry level average cost determine factor price technology forth as note however abstract change determinant level except change wage rate level average cost equal marginal cost thus strictly function wage rate e union policies collective bargain issue single union face industry restrict membership adequate supply labor available firm industry go wage rate union regard unemployment member matter concern set wage policy concern employment make felt pressure upon government maintain full employment union vigorously demand wage increase productivity increase wage increase offset cost increase abstract force present purpose assume sole subject bargaining basic wage rate including productivity improvement factor cost adjustment basic wage rate determine level cost productivity something amorphous concept amount productivity increase give time period even well know industry much le union public disagreement 
