# Supplementary material for: A Complex Network Approach to Stylometry
Source: PLoS One. 2015 Aug 27;10(8):e0136076. doi: 10.1371/journal.pone.0136076 (PMC4552030; doi:10.1371/journal.pone.0136076)
Supplement: S1 File — (ZIP) [file pone.0136076.s001.zip › style_dataset/cj42.txt]

century law nation become international law several factor contribute change congress vienna convenient start point epitomize symbolize follow great nation assemble legislate merely europe world thus congress mark formal recognition political system central world politics century international law fit condition europe nothing could fit system interest great european nation collectively could possibly emerge law meaningful sense essentially impose two condition first international law recognize compatible international political system number state competitive suspicious opportunistic political alignment one another second compatible value system share respect international law europeanized always easy develop theory doctrine would square two condition one hand major european nation maintain vi emphasis upon sovereignty independence formal equality thus insure individually optimal freedom action maintain flexibility alignment system require avoid anything approach repetition disastrous napoleonic experience press need maintain standard regard rest world thus theory doctrine applicable among great nation small european state really comfortably fit le develop le powerful society elsewhere political interference africa asia even latin america though limit latin america special interest united states express monroe doctrine outset relate european politics long dependent upon balance power system europe necessary order preserve common economic value european balance nation switzerland could neutralize agreement could rely upon protect neutrality doubtful possible assist north neutralization latin american country question neutralization asia africa europeanization law make explicit number 19th century scholar emphasis put upon fact international law law civilize nation kent story great early american scholar repeatedly make use phrase christian nation substantial equivalent wheaton state public law essentially limit civilize christian people europe european origin course always european origin fact maintain universal outlook natural law theory virtually every writer european origin public law acknowledge historical phenomenon rule thus establish advance civilization europe impose others european custom international law base become force fiat custom others accept law join community sovereign state hall example quite explicit point say state outside european civilization must formally enter circle law country must something acquiescence latter amount acceptance law entirety beyond possibility misconstruction nineteenth century view protest virtually latin american writer though ineffectively new nation africa asia protest effect today number nineteenth development contribute transmutation law nation international law aspect universal system justice particular rule govern relation sovereign state difference important although old law nation cover relationship among sovereign mean exclusive domain law nature govern sovereign relationship citizen foreigner conceptually unify system theory international law nineteenth century become common virtually writer europe america break unity universality lose sight individual almost entirely confine rule limit exercise state power reason essentially unconnected justice morality save value might affect international relation longer sovereign look law nation determine ought search merely rule might limit freedom action appreciate development must relate aspect nineteenth philosophy first obvious grow nationalism tendency regard state individual identification state transcend tie social solidarity national identification new accelerate intensity scope throughout europe new unification occur reach ultimate philosophical statement notion state put forward germans especially hegel although political philosopher recognize origin reject doctrine hobbes national identification reflect jurisprudentially law theory incorporate hegelian abstraction saw law domestic international simply formal reflection international community reduce law jellinek auto state high form human organization fact theory could subject law manifestation self consent according new theory nineteenth century corporate sovereign sovereign quite new different sense historical predecessor longer seek find law make could subject law agree law domestic international except acknowledge consent state hidden behind hegelian abstraction practical reason change jurisprudence related distinguishable nationalism growth democracy one form another increased participation politics demand various group status recognition dramatic effect upon law institution effort various interest group control influence governmental decision particularly take conjunction impact industralization lead concentration attention legislative power mean whereby policy could formulate enforce law bureaucratic institution law become conscious process something simply justice look local custom common morality applicable norm particularly true norm previously apply longer satisfactory many custom rapidly change force new productivity harness old way thing depend relatively stable community stable idea deal familiar situation longer adequate task first period codification exist law code napoleon france peculiar codification fact result austin restatement ordering common law england codification follow country grow amount legislation change adjust old law much deal entirely new situation legislative mill grind ever since cumbersome process longer adequate task limit legislative authority delegate one form another executive whereas eighteenth century time man seek justice nineteenth twentieth century men satisfy law indeed develop positivism separation law justice morality generally become quite specific municipal system tend view call positivism fundamentally movement democratize policy increase power parliament elect representative expense conservative judiciary power latter make limit explicit norm clarify make precise creation new norm place exclusively parliamentary hand two purpose serve government make subservient institutionalize popular law become rational system implement serve conscious goal embody public policy true initially task remove restriction think inhibit free flow money good labor even laissez conscious policy law see emanation sovereign however sovereign hobbes absolute monarch rather parliamentary sovereign austin optimistic philosophy though separate law morality mean immoral amoral one man democratic institution government economic freedom master destiny theory require though unfortunately might acquire hegelian mystique merely rationalization ordering new institution popular government oppose either justice morality merely wish minimize subjective view official wield public authority particularly true 
