# Supplementary material for: A Complex Network Approach to Stylometry
Source: PLoS One. 2015 Aug 27;10(8):e0136076. doi: 10.1371/journal.pone.0136076 (PMC4552030; doi:10.1371/journal.pone.0136076)
Supplement: S1 File — (ZIP) [file pone.0136076.s001.zip › style_dataset/cj43.txt]

mr justice black one minority rest article power view support three member court power deny specific provision article grant generality article seem arbitrary effect treat citizen district columbia equally citizen state expense expand troublesome jurisdiction federal question jurisdiction almost hundred year rely upon state court subject review supreme court protection right arise national law apparently response nationalize influence civil war congress first give low federal court general authority concurrently state tribunal decide case involve federal question one purpose change attain sympathetic enforcement right insure civil war amendment state interference serious difficulty arise advent substantive due process amendment presumably design deal problem newly free slave become laissez limitation upon state economic policy flood federal low court injunction seriously impede process local government congress react series measure modify various way grant require convening special three court issuance certain injunction allow direct appeal supreme court legislation clarify extend time time thereafter abortive provision make stay federal injunction proceeding upon institution state court test case essential ineffectiveness measure result substantial elimination federal jurisdiction enjoin state public utility rate order three year later similar restraint impose upon injunction collection state tax save state adjudication first instance two major area federal injunction obnoxious area remain vulnerable meanwhile supreme court like congress show misgiving concerning aspect government injunction drawing upon traditional discretion chancellor mr justice holmes introduce series self judicial restraint culminate mr justice frankfurter famous doctrine abstention whereas early case turn rather narrowly upon availability adequate state remedy new emphasis upon nature state policy issue classic case railroad commission v pullman commission issue administrative order challenge discriminatory negroes its enforcement enjoin federal trial court review supreme court via mr justice frankfurter find southern racial problem sensitive area social policy federal court ought enter unless alternative adjudication open alternative find vagueness state law whether offend order fact authorize reluctant usual interpret state legislation interpretation forecast rather determination mr justice frankfurter lead unanimous court vacate injunction crucial unlike burford trial court order retain case state court reasonable opportunity settle state question resource equity equal adjustment avoid waste tentative decision well friction premature constitutional adjudication temporary abstention postponement one thing refusal adjudicate another extent jurisdictional principle stand unmodified subsequent legislation federal equitable relief state action must available seem mr justice frankfurter alabama public service commission v southern ry co commission refuse permit abandonment certain uneconomic train facility railroad claim deprivation property without due process law seek injunctive relief court hold federal jurisdiction exercise lest domestic policy state obstruct name equitable discretion justices frankfurter jackson concur court result find merit railroad claim object vigorously proposition federal court may refuse exercise jurisdiction confer valid act congress one fell swoop court find congress indulge needless legislation act measure congress court effect decide give needless inadequate relief since appear federal court inherent power sterilize act proceeding challenge local regulation revealing recent case textile workers union v lincoln mills taft act give federal court jurisdiction suit violation contract employer labor organization represent employee industry affect commerce face merely provide federal forum establish law right federal judge enforce judge exercise jurisdiction enforce national right congress create none court hold congress intend federal judiciary fashion appropriate law labor contract short congressional power grant federal authority federal court apparently broad congress need create specify right enforce lincoln mills decision authorize whole new body federal common law mr justice frankfurter point dissent lead one follow incongruity conflict federal state court interpretation collective bargaining agreement displacement state law federal law state court action regarding collective bargaining agreement exclusion state court jurisdiction matter justice elaborate examination legislative history provision question suggest congress purpose merely make union suable exception lawmaker seem unaware technical problem federal jurisdiction involve say nothing delegation lawmaking power judge avoid constitutional difficulty mr justice frankfurter prepare read taft provision concern diversity rather federal question jurisdiction would satisfy presumably congress major purpose suability union would also leave intact state traditional authority realm contract law as see erie york decision require federal court diversity case follow state decisional rule mr justice frankfurter could lightly accept principle wholesale judicial legislation congress want displace state area customarily occupy let knowingly explicitly let lawmaking leave federal judge does lincoln mills suggest congress grant jurisdiction interstate divorce case federal court would authorize fashion national law dissolution marriage common problem behind federal question diversity case congress clearly define bound state federal court competence power part leave matter solution judge case basis careful student suggest new revision judicial code legislator would well remember allocation power federal court limit matter expertise federal law might use leave state judiciary primary obligation pronounce state law obviously goal propose guide principle mr justice frankfurter opinion extent congress leave problem judicial discretion rule specialization division labor guide fela certiorari case administrative law area indeed whole realm judicial review mr justice black doubt concur principle apt make exception achieve generous result fool technicality federal review state decisions exception congress give federal court exclusive authority enforce right arise federal law put differently state federal court concurrent jurisdiction respect claim federal right insure uniformity meaning national law however state interpretation subject supreme court review may note parenthetically evade desegregation ex former southern governor urge congress abolish review authority result 
