# Supplementary material for: A Complex Network Approach to Stylometry
Source: PLoS One. 2015 Aug 27;10(8):e0136076. doi: 10.1371/journal.pone.0136076 (PMC4552030; doi:10.1371/journal.pone.0136076)
Supplement: S1 File — (ZIP) [file pone.0136076.s001.zip › style_dataset/cj44.txt]

else one explain example allow survival right amortize bond discount premium section c right amortize bond issue expense allow deduction payment certain obligation transferor assume reorganization section c deduction theft loss sustain transferor prior reorganization discover require transferor carry method depreciation section c allow rapid amortization emergency facility transfer reorganization allow survival dividend carryover personal hold company section c carryover excess tax credit foreign tax item others list seem quite comparable item whose right survival provide section seem reasonable basis distinction either term nature tax attribute term tax possibility respect item provision section c view historical perspective suggest rule require survival whether item beneficial detrimental survive corporation extent stretch literal meaning committee report seem justify since literal meaning conflict clear implication language statute contend section prescribe survival transferor tax attribute interpretation could justify construction statute alone would certainly violate intention congress express committee report least one instance involve refund claim might contrary another provision united states code refund claim section united states code void assignment claim government unless make allow amount due ascertain warrant payment issue judicial development certain exception section would prohibit suit refund acquire corporation tax pay transferor corporation even though reorganization meet requirement section clearly recognize exception statutory merger consolidation lead case seaboard air line railway v united states hold transferee could sue refund tax pay transferor consistently follow court say purpose section principally spare government embarrassment trouble deal several party one stranger claim prevent traffic claim particularly tenuous claim government neither reason say court apply case hand furthermore congress could presume intend obstruct merger approve state exception assignment benefit creditor corporate dissolution transfer descent transfer subrogation exceptions often classify transfer operation law tax reorganization comply merger consolidation statute state involve difficult fit operation law mold although way comparable voluntary sale asset cash section quite clearly apply court treasury hold acquire corporation several type non reorganization may sue refund tax pay transferor recent case point mitchell canneries v united states claim government transfer first corporation partnership whose partner former stockholder another corporation form partner holding final corporation entitle sue claim court cite seaboard novo trading roomberg case proposition transfer operation law conjunction change corporate structure assignment prohibit statute early case kingan co v united states american corporation form purpose acquire stock british corporation exchange stock liquidate british corporation anti statute hold prevent american corporation sue refund tax pay british corporation transaction presumably would qualify section contractual reorganization follow section liquidation section statutory merger consolidation court nevertheless rely seaboard case also mention shareholder two corporation substance say court transfer equitable title treasury arrive substantially conclusion skirt problem section united states code revenue ruling provide corporation tax assess since liquidate merger successor corporation claim refund file successor name behalf corporation pay tax follow name successor corporation proper evidence liquidation succession must also file succession matter public record certificate secretaries state public official custody document suffice succession record document relate succession properly certify require former proof seem applicable statutory merger consolidation latter contractual acquisition ruling would however apply acquisition asset cash recent ruling although rather confuse cite follow rev rul ruling suggest also apply either statutory contractual reorganization hence successor corporation c reorganization appear entitle sue refund tax pay merge corporation despite section b reorganization follow section liquidation case hold section inapplicable transfer liquidation appear permit successor corporation sue refund tax pay transferor fact cash purchase corporation stock follow liquidation might also effective way transfer claim refund kimbell doctrine apply eliminate intermediate step result appear sound as state seaboard numerous case two primary reason enactment section united states code prevent government deal one claimant prevent assignment meretricious claim contingent basis case allow transfer claim beneficial ownership change first reason would never apply reorganization transfer meet condition section type presently discussion section apply transfer liquidation subsidiary extent least per cent statutory merger consolidation acquisition substantially corporation asset solely exchange vote stock change identity form place organization virtually every case transferor corporation liquidate former stockholder either outright continue stock interest asset give rise tax circumstance possibility multiple conflict claim exceedingly remote furthermore c reorganization continue interest stockholder corporation pay tax must great necessary statutory merger statute clearly inapplicable likely desperate claim government assign contingent basis guise tax reorganization transferor substantial asset claim seem reasonable assume corporation would willing acquire property dim hope collect claim refund tax unlikely transaction take place would logically accomplish stock purchase follow prosecution claim wholly subsidiary follow liquidation rare case corporation substantial asset important one claim refund perhaps transfer permit whether reorganization take form statutory merger acquisition asset stock appear although matter deal section c successor corporation reorganization type specify section entitle sue refund tax pay transferor corporation section united states code interpret apply claim government transfer tax reorganization successor corporation hold entitle sue claim tax attribute transferor certain tax attribute corporation whose nature effect might depend fact particular reorganization involve example property use trade business transferor corporation define section presumably would retain special status following non reorganization use business acquire corporation parent group file consolidate return might treat corporation following reorganization define section different corporation purpose tax acquisition another corporation example elect file consolidate return subsidiary similar consideration presumably make difficult prescribe general 
