# Supplementary material for: A Complex Network Approach to Stylometry
Source: PLoS One. 2015 Aug 27;10(8):e0136076. doi: 10.1371/journal.pone.0136076 (PMC4552030; doi:10.1371/journal.pone.0136076)
Supplement: S1 File — (ZIP) [file pone.0136076.s001.zip › style_dataset/cj45.txt]

reasons select mail questionnaire method two method could use conduct study within resource available interview depth select company limit interrogation large number company mean mail questionnaire method interview small number company appealing opportunity might furnish probe fully reason circumstance company practice opinion also involve risk pay undue attention unique peculiar problem individual company as result decide mail questionnaire send large number company would effective determine general practice opinion small firm highlight fundamental recur problem defense procurement concern industry government also hop response mail questionnaire would suggest fruitful inquiry might make subsequent study detail nature recognize mail questionnaire inherent limitation danger question mean different thing different respondent simple yes answer reveal different shade opinion various respondent may respondent may want make alternative answer know precise circumstance assume question also problem respondent frame reference respondent make recommendation benefit benefit industry benefit specific government department service benefit defense program benefit small business benefit taxpayer also question whether respondent base answer factual information carefully consider judgment whether answer casual guess finally question strongly express opinion hold whether firm opinion one respondent favor slightly alternative research team mindful danger limitation mail questionnaire circumstance however team consider would provide useful information point preparation questionnaire problem note carefully consider structure phraseology use design minimize effect limitation b design questionnaire questionnaire design elicit three type information fact regarding certain characteristic respondent including experience interest secure defense business actual sell buy practice respondent attitude opinion respondent concerning bidding procedure method award defense contract hop fact concerning characteristic practice respondent would offer clue reason take position make recommendation major section questionnaire see appendix b devote following information classify respondent part questionnaire characteristics defense sale activity part b questionnaire respondents practice participate advertise bidding defense business part c questionnaire respondents practice participate negotiate bidding defense purpose part d questionnaire respondents opinion regarding advertise bidding part e questionnaire respondents opinion regarding negotiate bidding part f questionnaire respondents preference regarding method award defense contract part g questionnaire questionnaire provide place name respondent state identification respondent optional questionnaire also state event reply would treat confidentially interesting note per cent return questionnaire identify c preparation pretest questionnaire research team prepare revise questionnaire period six month june early draft questionnaire along cover letter mail fourteen company state washington several day company receive questionnaire member research team contact president eleven company person phone discuss ambiguity difficulty addressee might experience complete questionnaire test result revision questionnaire research team concern response firm state washington might typical throughout country result might different phone personal follow make accordingly another test questionaire make revise draft mail july firm throughout united states fifty firm select random basis name submit member company aerospace industries association aia list fifty select similar manner list name compile research team thomas register tr list method compile aia tr list describe later ten day questionnaire mail follow airmail postcard send urge company yet return questionnaire twenty return receive response carefully check obvious error answer question apparently understand respondent cover letter questionnaire follow postcard revise final form see appendixes b c d compilation mail list objective study determine opinion practice small firm sell defense program firm receive questionnaire select objective mind three list company make use study first list fourteen manufacture company locate state washington personally know research team active defense work primary consideration compilation list convenience discuss questionnaire company officer second list derive group approximately name supply research team aerospace industries association name secure member company association forty source list appendix aj source select approve bidder list firm believe small business participate production weapon weapon support system possible name executive supply along company name address forty list supply aia member company merge duplicate name eliminate elimination company accompany name responsible company executive remain name check thomas register list see duplicate name remove aia list step final aia list reduce third list select research team random basis thomas register compile control sample determine opinion practice company list submit member aerospace industries association materially different small firm sell defense program difference might result fact aerospace industries association member whose list use comprise firm engage defense program fact company aia list already participate defense program manner selection accordingly might different opinion practice compose company participate interest defense business fact aia list might select random basis control sample select take bottom name two column name page alphabetical listing manufacturer thomas register bottom name column responsible executive identify next name identify responsible executive substitute fifteen hundred name select fashion e mailing questionnaire questionnaire mail cover letter address personally president executive firm questionnaire mail seattle washington send regular mail address state idaho montana oregon washington airmail use address outside pacific northwest letter contain postage return envelope regular mail address pacific northwest airmail outside pacific northwest approximately ten day questionnaire mail follow airmail postcard send original name first test mailing company make june second test mailing company make july final mailing questionnaire make late august firm consist aia list tr list f returns receive return receive within two week final mailing make continue arrive end december time total return receive represent per cent questionnaire send fifty return could use incomplete receive late process remain return process come category table g processing return 
