# Supplementary material for: A Complex Network Approach to Stylometry
Source: PLoS One. 2015 Aug 27;10(8):e0136076. doi: 10.1371/journal.pone.0136076 (PMC4552030; doi:10.1371/journal.pone.0136076)
Supplement: S1 File — (ZIP) [file pone.0136076.s001.zip › style_dataset/cj46.txt]

vast central valley california one productive agricultural area world summer become setting bitter basic labor struggle contestant economic struggle agricultural workers organizing committee awoc afl agricultural employer state virtue legal responsibility department employment farm placement program necessarily find middle two force pleasant easy position one endeavor maintain seek strictly neutral party time require frequently rule specific issue situation arise inevitably one side please displease regardless rule often displease party interpret decision imply favoritism toward console thought normal human reaction one consequence decision adversary proceeding disconcerting nevertheless read labor weekly perluss knuckle grower confront grower publication state perluss recognize obviously phony trumped strike bona fide number year sporadic attempt california organize farm worker attempt meet little sucess variety reason inadequately finance without experience leadership lack general support organize labor whole past year pattern different organize program full support afl supply staff money awoc well moral support leadership experience skillful financial resource significant regardless personal sympathy may lie party failure recognize change condition would ignore fact life as result change condition impact organizational effort agricultural labor relation much great past awoc able employ traditional weapon labor strike picket line considerable success particularly area wage nature situation union able select time place bring pressure upon management date least strategy awoc selective say concentrate particular crop activity particular area strategic time rather broadside engagement management throughout area state primarily become involve dispute referral obligation farm placement program normally agricultural labor cover unemployment insurance would expect issue arise regarding benefit payment trade dispute provision unemployment insurance code although situation quite within realm possibility current issue arise wagner act concerning referral establishment labor dispute exist public law migrant labor agreement mexican national employ ranch u remember think wagner act historical sense major milestone development public placement service infrequently think live continue operate control system however labor dispute arise provision come clearly play california accept provision act states enact code section provision state california accept provision wagner act observe comply requirement act respect labor dispute wagner act state carry provision act secretary authorize direct provide giving notice strike lock applicant refer employment provision act empower secretary adopt regulation necessary carry provision pertinent regulation purpose section follow referrals labor dispute situation person shall refer position filling aid directly indirectly fill job vacant former occupant strike lock course labor dispute filling issue labor dispute respect position cover subparagraph paragraph individual may refer place employment labor dispute exist provide give write notice dispute prior time referral analyze regulation let u take last sentence first permit referral certain circumstance even labor dispute provide individual give write notice dispute assume example situation farm pack shed field pack shed worker go strike dispute involving fieldwork conclude may refer worker fieldwork pack shed work provide give write notice pack shed dispute far troublesome case arise provision first part regulation currently issue note prohibit referral either condition condition employer representative contend secretary go beyond authority prohibition ground wagner act require write notice prospective worker dispute exist court matter get court way one early strike call awoc digiorgio pear orchard yuba county find labor dispute exist worker leave job vacant dispute accordingly clause secretary regulation suspend referral employer incidentally mexican national involve employer seek continue harvest challenge right cease referral seek relief superior court yuba county court issue temporary restrain order direct u resume referral course obey court order however attorney general california request secretary labor seek jurisdiction issue remove federal district court ground predominantly federal issue since validity secretary regulation challenge however federal court hold since state accept provision wagner act code presumably therefore also regulation state matter accordingly refuse assume jurisdiction whereupon california superior court make restrain order permanent order continue refer worker ranch similar case arise bowers ranch butte county superior court county issue similar restrain order grower strenuously argue accept superior court decision conclusive issue statewide instruction staff ignore provision secretary regulation accept view either lawyer administrator legal considerations first let u examine briefly legal consideration involve accept juridical principle california superior court decision constitute bind legal precedent conclusive unless appeal upon particular party particular action hear bind upon another superior court could rule contrary decision render district court appeal course supreme court bind precedent establish event correctly say receive authoritative interpretation matter one follow statewide confidence policy overthrow superior courts beyond compelling need bind precedent decision convince decision superior courts effect nullify secretary regulation correct interpretation secretary power federal law believe good company view attorney general california concur interpretation file appeal decision district court appeal attorney general united states consider power secretary issue similar regulation wagner act relate interstate recruitment farm worker render opinion sustain authority evidence legislative intent senate united states recently defeat substantial majority holland amendment fair labor standards act would specifically limit regulatory authority secretary matter next let u consider briefly program administrative implication failure part pursue appeal far much stake party concern leave matter hang midair ramification issue enormous decision refer worker job vacant strike would apply equally nonagricultural situation might effect place public employment service position act strikebreaker public interest dominant issue presumptuous attempt settle administrative order base upon conclusion reach summary action one two superior courts state issue may well reach 
