# Supplementary material for: A Complex Network Approach to Stylometry
Source: PLoS One. 2015 Aug 27;10(8):e0136076. doi: 10.1371/journal.pone.0136076 (PMC4552030; doi:10.1371/journal.pone.0136076)
Supplement: S1 File — (ZIP) [file pone.0136076.s001.zip › style_dataset/cj47.txt]

martin stendler present evidence infant young child solve many problem relatively simple perceptual level simply combine object count develop concept free necessity manipulate object symbolically concretely ability think seem increase consistently age one experiment show great one difference occur eleventh twelfth year many study indicate elementary child interest cover whole field science question indicate genuine interest social process event mature interest capability change broaden emotional characteristics child feel people task confront school may much influence success school physical intellectual characteristic considerable amount evidence exist show unhappy insecure child likely well school subject emotional maturity result many factor principal one experience first year child life however teacher understand influence emotion behavior may highly influential help pupil gain confidence security satisfaction concerning responsibility teacher suggestion help child gain good control emotion present chapter follow generalization emotional characteristic elementary child may helpful typically young child emotional reaction last relatively short time contrast adult as child grow old emotional reaction lead mood emotional state draw period time express slowly rather short abrupt outburst studies growth decline child fear indicate fear due strange object noise fall unexpected movement decline preschool year fear dark alone imaginary creature robber increase ridiculing child afraid force meet fear situation alone poor way deal problem effective solution include explanation example another child condition associate fear object place person something pleasant children need help learn control emotion young child learn parent teacher temper tantrum scream kick hit get want old child learn intense emotional outburst win approval peer therefore make real effort control emotion children differ widely emotional response among infant pattern emotional response similar influence learn environment felt emotional behavior become individualize social characteristics although national norm exist social development child teacher find great deal information concerning type social behavior normally display child various age level follow summary give student idea social characteristic elementary child student certainly want explore deeply fascinating study immature individual struggle meet developmental need time try learn rule game ever number group hold membership early childhood child interest approval parent teacher approval child school year interest playmate age increase interest adult decrease child consider treat accompany parent picnic family gathering consider bore late childhood influence group social behavior child continue increase group set style clothing kind play engage ideal right wrong behavior early childhood choice companion likely another child age year two old thing like factor sex intelligence status group influence choice much time late childhood interest team game replace individual play loyalty group feeling superiority member unwillingness play member opposite sex become dominant trait early childhood boy tease bully average girl feel inferior insecure engage activity well child late childhood boy like tease jostle talk smart girl girl mature boy frown upon youthful antic boy age time pupil reach sixth grade ethical moral standard fairly well develop exhibit keen interest social political economic problem frequently vague incorrect notion term use rather glibly routine school work age two four year negativism resistance adult authority noticeable fourth year begin decline however see late childhood child begin substitute standard peer group parent teacher elementary child grow gradually ability work group child primary grade play harmoniously one companion desire first everything get trouble group get large want people hasn yet learn cooperate middle grade however begin participate effectively group activity select leader help make plan carry group activity set rule govern enterprise teacher study individual pupil much progress make last two decade develop technique understand child yet almost classroom today find child whose need meet school program fail achieve much ability would permit others never seem able enter fully life classroom child describe try say something adult understand many school system employ school psychologist child guidance specialist specialist perform valuable service help teacher learn identify child need special attention suggest way meet need individual child regular classroom provide clinical service severely maladjusted child classroom teacher however daily contact pupil unique position put sound psychological principle practice indeed study individual child integral part work elementary teacher rather merely additional chore teachers administrator many elementary school assume divide pupil grade group basis test score solve problem meet need individual recognize child place one group narrow academic basis still differ widely attribute influence success still must treat individual although teacher must concern maintain standard must also concern understand difference ability background experience factors inhibit learn lead maladjustment studies conduct various section united states indicate many child elementary school maladjusted emotionally many fail make satisfactory progress school subject one study involve pupil grade one six find percent pupil seriously maladjusted percent read year capacity apparent therefore teacher need know factor vital bearing learning adjustment child child fail meet standard school rate learn insecurity unhappiness form maladjustment frequently follow maladjustment turn inhibit learn vicious cycle complete easy teacher rationalize child achieve accordance know ability plain lazy child lack interest school dislike teacher overaggressive hopeless delinquent cause retardation maladjustment may find physical factor defective speech hearing impair vision faulty motor coordination frail constitution chronic disease malnutrition glandular malfunctioning may cause poor health habit faulty eat sleep habit may relate mental immaturity lack aptitude certain type school work curriculum may difficult easy others teaching method learn material promotion policy may inhibit learn 
