# Supplementary material for: A Complex Network Approach to Stylometry
Source: PLoS One. 2015 Aug 27;10(8):e0136076. doi: 10.1371/journal.pone.0136076 (PMC4552030; doi:10.1371/journal.pone.0136076)
Supplement: S1 File — (ZIP) [file pone.0136076.s001.zip › style_dataset/cj48.txt]

summary report desegregation progress education middle region clearly show two piece information summary report prepare conference indicate first actual pending school desegregation increase second actual pending desegregation exception product result court order report together information suggest desegregation school slow middle region define national association intergroup relations officials nairo consist state kentucky maryland tennessee west virginia delaware virginia district columbia state nation capital desegregation fact date back region also embrace staunch opposition desegregation oppose massive resistance interposition pupil assignment assignment negro child hate bombing desegregation court order let look evidence show increase desegregation increase result court order first kentucky elementary school desegregation come owen union counties already high school desegregation action result court order citation court action mention paper take summary report conference maryland harford county board education prepare desegregation plan court approve plaintiff challenge thus county school board federal court join hand promote school desegregation additional school desegregation tennessee result court order open school serve child military personnel similarly desegregation may come suit pending three tennessee city chattanooga knoxville memphis west virginia number white negro child attend school increase almost twofold court decision as maryland district court approve official plan school desegregation delaware as result state board education plan negro child enter heretofore white elementary school five district third circuit court appeals review appeal plan virginia court order lead desegregation charlottesville floyd counties desegregation pulaski county pending court order although date admission yet determine negro parent file application admission additional child school alexandria arlington fairfax warren counties desegregation also result additional suit bring negro plaintiff school board newport news fairfax county arlington county norfolk as school district district columbia desegregate school since shortly supreme court decision recapitulation make clear school desegregation continue including old dominion state spite stern resistance record clear increase school desegregation last year come largely result court order immediate horizon large relatively speak desegregation come result court order suit file several middle state knowledge thousand school district involve observation school desegregation occur handful lead conclusion desegregation slow turn view problem issue u regional conference wish note small item summary report refer district columbia reference report continuation trend toward school system remark apparently occasion increase negro school population per cent per cent see real prospect school population west rock creek park still monolithically white fact increasingly white result georgetown conversion house program nearby foggy bottom oust negroes large acreage southwest redevelopment area beckon white people high town house elevator apartment capitol hill rehabilitation like foggy bottom replace negroes white also replace white white sharp break tradition past present white ring around black core may come opening nearby montgomery county suburb negro resident presumably consequent conclusion white escape negro flee suburb fact short flee warrenton virginia rockville maryland white people may live negroes must take account image d public school system conjure problems solve summary report u conference number problem apparent vex u perplex u generally divide u like issue follow problem first step desegregation movement slow believe want school white negro together attend believe want child deny admission school account color general member nairo would certainly want child admit school nearest residence within residence zone achieve objective problem divide want second increase number desegregate school district school achieve action school board action may county school board state school board action well municipal school board correlatively reduce role district court action people community school district law court problem believe little difference opinion wherever possible local school board devise effect plan desegregation third insure systematic continue group relation education school simply brief program school actually desegregate continue program also promote integration encourage child teacher look white negro human problem get form offer group relation education whether fourth segregate school system period desegregation assure equal opportunity fact desegregate school system may good many school population assure equal opportunity problem divide importance existence fifth segregate school system school encourage good group relation improve attitude toward people belong group help child adjust image child latter actually present issue five problem whose solution seek relatively unite fashion twice many issue judge sharply divide u intergroup relation practitioner lay people issue pupil assignment since one hand school desegregation come virginia hand pupil assignment shall support plan basis pupil assignment criterion judge albert bryan assign negro child formerly white school arlington alexandria virginia shall support pupil assignment hand look large picture true pupil assignment effectively cut block reduce school desegregation trickle shall therefore oppose plan question issue likely divide u two camp pupil assignment issue teacher assignment order desegregate large city like baltimore louisville washington d school desegregation extend school assign white negro teacher respectively one hand argue supreme court decision require child deny admission school account race argue want adjustment child child different race impossible school must least provide opportunity adjust people another race within school namely teacher another race argue residence make pupil desegregation impossible teacher assignment create partially desegregate situation issue plaintiff school desegregation case early part statement deal court order result desegregation instance plaintiff private citizen thousand school district indeed entire state mississippi plaintiff come forth establish action municipal county state school board board education small infinitesimally small comparison number district requirement plaintiff person actually deny admission school 
