# Supplementary material for: A Complex Network Approach to Stylometry
Source: PLoS One. 2015 Aug 27;10(8):e0136076. doi: 10.1371/journal.pone.0136076 (PMC4552030; doi:10.1371/journal.pone.0136076)
Supplement: S1 File — (ZIP) [file pone.0136076.s001.zip › style_dataset/cj49.txt]

next question whether board member favor social class role educational policy whole appear favor social class explicit way seldom issue class line clearly draw hypothetical issue sort might deal establishment free public junior college community already good private college serve middle youth adequately expensive working youth situation sort board generally favor expansion free education campbell study record school board member twelve western city period find little relationship certain social economic factor school board competence judge panel professional educator study vote record educational issue case clear favoritism along social line likely involve representative work class school board favor practice high wage janitor rather pay increase teacher issue issue educational policy general appear trustee board member attempt represent public interest administration educational policy make easy fact dominant value society middle value generally think valid entire society case explicit conflict interest middle class class field educational policy case would easy answer question whether policy favor social class currently major controversy public education group interest value heavily engage issue segregate school south case primarily matter conflict racial group rather social group thus white middle low class array negro middle low class conflict may resolve way suit white middle people well suit white lower people happen may class conflict south school board school teacher take middle position educational profession member educational profession major voice determination educational policy position strong university mostly upper lower people upper class make class decision society dominate middle value work institution transmit strengthen social value clear educational profession must work value characteristic society problem problem arise arise educator make choice decision within area professional competence bear relation social structure instance give school grade make recommendation award college scholarship consciously unconsciously favor student one another social class decide content method teaching favor curriculum make student strong competitor race high economic status favor curriculum strengthen student way answer question certainly depend extent upon educator social position also upon social history well upon personality conceive mission educator set case study teacher various social background wattenberg illustrate variety approach student teach depend upon teacher personality well social background one upward teacher may hard taskmaster lower pupil want develop attitude skill enable climb another upward teacher may permissive person lower pupil know disadvantage deprivation home hop encourage friendly treatment one social factor play large part educational policy today fact great many school college teacher upward mobile urban lower lower family experience social system influence work attitude teacher influence complex matter depending upon personality factor individual well upon social experience probably general statement social background educational policy make fair degree truth teachers upward mobile probably see education valuable student serve student serve likely favor kind education vocational value necessarily mean teacher favor vocational education contrast liberal education likely favor approach liberal education maximal vocational value kind pure liberal education design help people get good job doubt high education since world war move away pure liberal education toward great emphasis technology specialization several cause one rapid economic development increase number middle position require engineer scientific training another cause may lie experience many new postwar faculty member use education mean social advancement compared college university faculty member period new postwar faculty member consist child immigrant child urban working father experience quite contrast child upper upper native parent likely regard education good sake discount vocational emphasis curriculum public interest group educational policy form several group officially unofficially appoint act public interest legislators one group state legislator major responsibility educational legislation generally vote serve constituency constituency solidly middle class solidly low class might expect vote work middle lower interest education however relatively political constituency point seldom clear distinction educational interest one social class another another public interest group commission layman educator appoint study educational problem make recommendation generally commission work earnestly represent interest entire society conceive nevertheless conclusion recommendation please everybody often represent particular economic political point view instance two presidential commissions high education since world war president truman commission higher education tend take liberal expansionist position president eisenhower committee education beyond high school slightly conservative commissions consist upper upper people attempt act public interest example definite class bias note proceeding commission financing higher education sponsor association american universities support rockefeller foundation carnegie corporation commission recommend use federal government fund assistance private university broad program government scholarship might say upper upper bias commission publish one staff study book byron hollingshead entitle go college recommend federal government scholarship program furthermore commission set council financial aid education mean encourage private business increase support private high education thus commission act sense social responsibility within area conviction problem government support private education trustee officer great educational foundation inevitably exert influence educational decision support refusal support various educational program experiment demonstration people practically always upper upper person attempt act regard interest entire society finally parent organization layman organization national association parents teachers citizens committee public schools upper leadership middle membership rare exception working parent active local p matter like policy group middle class educational attitude attempt act general public interest see general appear educational decision educational policy make people intend act interest society whole predominantly middle upper people undoubtedly share value attitude class may unaware existence lower value consequently fail take account 
