# Supplementary material for: A Complex Network Approach to Stylometry
Source: PLoS One. 2015 Aug 27;10(8):e0136076. doi: 10.1371/journal.pone.0136076 (PMC4552030; doi:10.1371/journal.pone.0136076)
Supplement: S1 File — (ZIP) [file pone.0136076.s001.zip › style_dataset/cj50.txt]

unfortunately however reason discuss follow chapter rate relationship make completely nondiscriminatory long rate must set marginal cost order yield adequate revenue fact may explain disagreement among expert rational formula apportionment total cost among different unit service one disagreement receive attention next chapter concern question whether rate different kind service order avoid attribute discrimination must make directly proportional marginal cost whether base instead difference marginal cost choice horn dilemma two major type fully distribute cost analysis double type despite ambiguity due failure clearly define relative cost exposition fully distribute costing go far one go toward express basic philosophy practice explicit exposition one must distinguish different type analysis mean important distinction total apportionment superimpose distribution admittedly unallocable cost residue estimate incremental marginal cost apportionment recognize difference true cost allocation mere total distribution first double type might also call railroad type application railroad transportation agency cost section interstate commerce commission cost section distinguish directly variable cost constant cost manner note precede chapter variable cost alone assign different unit freight traffic represent long cost term meaning distinctly different economist long marginal cost remain residue total cost total revenue requirement since find behave constant substantial variation traffic density strictly unallocable cost basis nevertheless cost section felt impel make kind distribution total cost apportion residue sometimes call burden among unit carload traffic basis partly ton partly ton concededly quite arbitrary standpoint cost determination recent year burden include allowance revenue deficiency passenger business less freight traffic amount one third total revenue requirement carload freight business suppose call upon meet since book concern incidentally railroad rate attempt analyze method staff interstate commerce commission estimate cost apportion residue cost suffice say usefulness latter apportionment questionable event full credit give cost section express overt recognition vital distinction often ignore utility analysis namely cost allocation design reflect actual behavior cost response change rate output different class utility service mere cost apportionment somehow spread among class unit service even cost strictly unallocable standpoint specific cost determination single type turn type fully distribute cost analysis unlike railroad type draw distinction cost allocation cost apportionment single type might call public utility type considerable use put gas electric utility rate case attempt make first determine marginal cost superimpose cost reasonably distribute residue total cost instead total cost treat variable cost although cost divide cost deem function different variable moreover whereas interstate commerce commission parlance variable cost mean cost deem vary direct proportion change rate output type analysis review variable cost use broadly cover cost function one variable output energy number customer necessarily linear function as already note early paragraph familiar cost analysis utility enterprise utility system divide total cost among number major class service residential commercial industrial power street lighting etc grand division permit many cost assign entirety one class street lighting least exclude completely important class class high industrial power service example would charge share maintenance cost capital cost low distribution line major portion total cost utility business common joint nearly class customer cost must somehow apportion among various class must somehow reapportion among unit service order report unit cost serve tentative measure reasonable rate general basis common cost assign differently measure unit service illustrate follow highly simplify problem electric cost analysis turn example must distinguish two subtypes analysis belong single type rather double type first subtype analyst follow practice railroad analysis particular respect distribute total operate cost total annual capital cost including allowance cost capital fair rate return among different class unit service apportionment say total cost residential service class would include allowance perhaps per cent cost whatever capital deem devote service residential consumer second subtype take one frequently apply operate expense cost capital fair return apportion directly among various class service sure capital investment alternatively estimate fair value plant equipment apportion among different class also gross revenue receive sale different service result excess revenue receive give class service operate cost impute class report return realize capital investment attribute service thus give year revenue residential service b operate expense impute class service come c net investment value plant equipment deem devote service amount cost analyst report residential service aggregate yield return per cent service show different rate return probably much low high obvious reason convenience practice exclude cost capital direct apportionment annual cost among different class service notably avoidance controversial question rate return hold constitute cost capital fair rate return practice likely mislead since may seem support conclusion long revenue class service cover impute operate expense plus return capital investment however low rate charge service compensatory needless say inference would quite unwarranted reason suggest shall assume use first subtype fully distribute cost apportionment follow simplify example say allowance cost capital assume include directly cost apportionment three analysis cost electric utility business order simplify exposition typical fully apportion cost analysis let u assume application analysis electric utility company supply single city power generate steam plant let u also assume existence one class type service supply voltage phase etc residential commercial industrial customer latter assumption permit u center attention controversial aspect modern public utility cost analysis distinction among cost function output service measure along different dimension since company review supply regard one kind service might suppose problem total cost apportionment would 
