# Supplementary material for: A Complex Network Approach to Stylometry
Source: PLoS One. 2015 Aug 27;10(8):e0136076. doi: 10.1371/journal.pone.0136076 (PMC4552030; doi:10.1371/journal.pone.0136076)
Supplement: S1 File — (ZIP) [file pone.0136076.s001.zip › style_dataset/cj51.txt]

precondition sociology remain largely unexamined sociologist like primitive number mathematics entire axiological framework take rest upon operational worth operational worth sociology mimetically reproduce idea physical model task philosophy see intelligible meaning assign sacred canon social science become painfully clear attempt make language social research free value erect mathematical physical model condition response world pay premium price technological manipulation push confine study mass behaviour measurement parameter involve differential equation lead sociology perilously close reduction word mass mean small group certain relation pair individual group study cf rapoport ch think role philosopher become apparent simple pragmatic success sociology small group need question small group notion involve implicit claim phenomenon sociological investigation atomic subatomic proportion philosopher need know extent entity valid mere exploration unconscious ground present sociology offer rich vein philosophical logical investigation cf brodbeck ch parallel function philosophy study relation perception experientially receive conception logically form philosophy supply adequate criterion meaning selection socially viable category involve sifting empirical rational element enter social science statement merton functional sociology may great practical use study different culture yet perfectly clear nagel hempel indicate concept function sociology build physiological biological model notion teleology metaphysical purpose central cf chapter functionalism sociological credo therefore direct consequence observation rather indirect consequence philosophical inference judgment purpose sort philosophical study sociology tyrannize clarify principle social science absurd speak philosophy superior enterprise sociology since former logical rational discipline sociology essentially descriptive empirical position entail negation philosophy platonic form something soar embrace empirical mathematical science contrary whitehead philosophy synonym plato us philosophy logical clear house manifest approach descend pure sensationalism however philosophy attempt stand science dictate condition empirical research become formal metaphysics shape contour life fit need legend notion philosophy queen bee may fit well authoritarian mode political ideology note price imperial notion philosophy frustration flagellation social science cf wetter pt ch horowitz 1957b metaphysics longer direct grappling nature antiquity surrender claim description favor psychological account nothingness heidegger system science mock wish know nothing nothing last ditch effort save god expense men positivism isolate metaphysics reality distinguish description prescription simply reveal state metaphysical thinking fall century consider traditional four field philosophy logic ethic epistemology esthetic commonplace degree special preserve past philosophic hunt ground establish empirical content suitable methodological criterion move away philosophy leave traditional system philosophy effect history field prior become rigorous enough abide canon scientific method situation philosophy survive separate metaphysics show ultimate question meaningless question relinquishing philosophy pretentious claim empirical priority give ability treat problem meaning truth past unable examine missionary attitude knowledge humble sort new situation philosophy able provide social science guidance mathematics offer physical science reservoir logical relation use frame hypothesis explanatory predictive value beyond philosophy may urge social science forward ask type question fall outside present scope social inquiry within potential domain relevance connection might note theory game mathematical discovery long us political science exploit likewise kant formulate nebular hypothesis according solar system evolve rotate mass incandescent gas nearly half century scientific value make plain laplace systeme du monde mean philosophy resolve problem generate riemann geometry settle physical status space continuum forceful presentation new issue science work monumental task raise marcel homo viator heidegger da nichtige may seem modest role philosophy however modesty triviality different quality philosophy conceive servant science might appear le dramatic philosophy jeer science evolve ceaseless effort understand measure distance mankind traverse since primitive anthropological status offer durable sort drama clarify fundamental premise social science define logical problem emergent borderland new scientific discipline philosophy offer sort distinction accelerate growth human understand philosophy prevent work scientist become slothful self note assumption level hypothesis theory frame dissection scientific theory examination theory vantage language epistemology ethic distinct contribution knowledge le removal empirical research realm science whatever degree precision formulation cover range prediction explanation cf hempel oppenheim whatever philosophy conceive rationalist logistic attitude evidence make clear something science form philosophy division empirical rational become sign metaphysical superiority latter bergson leroy announce secret center philosophy thereafter hundred follower declare secrecy high verity simply confession intellectual sterility spruce look virtuous merleau indicate secret important removal secrecy philosophy science share common goal hypostatization secret nonetheless guarantee division analytical synthetic philosophy shall overcome even persuasive argument division abstract representation social struggle mysticism science mystification metaphysical system imply demise philosophy close philosophic age demand metaphysics rational logical tenacity present metaphysical attitude fetishize private intuition offer strong evidence gulf scientific delphic way philosophize build present conflict limit purpose science religion ideology cf mcglynn scientific system include even relation mechanist relativist physic build upon refine correct philosophic system nature completeness overthrow rival system addition incompleteness science completeness metaphysics differ science essentially descriptive philosophy inherit form tend goal teleological prescriptive threadbare notion belief unlike behaviour subject objective analysis place intuitive metaphysics squarely sociology knowledge since precisely job sociology knowledge treat belief social fact le viable social behaviour deal actual relation philosophy sociology knowledge well role philosophy assist research social source idea one become necessarily selective certain feature touch upon philosophy logical deductive system social science methodology build philosophic analysis assumption presumption social science philosophy guide possible integration supposedly disparate sociological investigation objection raise important role philosophy relation social science omit namely status ultimate value question norm operative social science specifically ask whether real 
