# Supplementary material for: A Complex Network Approach to Stylometry
Source: PLoS One. 2015 Aug 27;10(8):e0136076. doi: 10.1371/journal.pone.0136076 (PMC4552030; doi:10.1371/journal.pone.0136076)
Supplement: S1 File — (ZIP) [file pone.0136076.s001.zip › style_dataset/cj52.txt]

neither statement empirical goodness quality like red squeaky could see hear awkward judgment value find place theory knowledge would require revise theory radically yet theory regard important discovery appear theory could save one way could show judgment good bad judgment assert nothing true false merely express emotion like hurrah fiddlesticks wayward judgment would cease trouble weary head could rest course positivist take explain value judgment explain away think view discuss like record one vote thanks clarity state case say john stuart mill write clearly could find theory put clearly precisely deserve criticism kind best supply theory claim show analysis say good mean assert character subject think shall argue mean let u work example simple common good perhaps value statement people would universally agree statement intense pain bad let u take set circumstance happen interest legislative side think every one u might naturally make statement come upon rabbit catch one brutal trap common use sign struggle day escape frenzy hunger pain fear eat leg attempt fail animal dead as think long excruciating pain must suffer likely say bad thing little animal suffer positivist tell u say express present emotion hold contrary mean assert something pain namely bad bad occur consider follow positivist view view nothing good bad happen case come scene make remark express remark something go time course exist come scene pain rabbit bad nothing evil happen pain endure badness sense involve wait appearance till come look felt odds meaning may show follow let u put hypothesis come scene rabbit never discover prepare say case nothing bad occur sense say clearly indeed say contrary accident late discovery make difference whatever badness animal pain would every whit bad whether chance passer happen later discover body feel repugnance clear say suffering bad express feeling say pain bad occur anyone take attitude toward first argument thus ideal experiment use method difference remove present expression show badness mean would affect whereas positivist ground second argument apply method reverse way ideally remove past event show would render false mean say whereas positivist ground let u suppose animal fact fall trap suffer mistakenly believe say suffering evil thing positivist theory everything seek express call evil first case still present second sense badness involve whatever bad first case still present entirety since express either case state feeling feeling still question implication consistent mean clearly anyone ask u make remark suffering bad thing whether think relevant say learn incident never occur pain suffer say make difference world assert bad precisely suffering think occur back occur nothing leave bad assertion case mistake suggestion say something evil occur make mistake never mean anyhow say anything past suffering seem merely frivolous mean say relieve find suffering occur theory u relief would groundless suffering nothing bad hence nonoccurrence would nothing relieve positivist theory would distort meaning beyond recognition far see one way positivist hold goodness badness lie feeling approval disapproval way might hold badness case precede feeling disapproval without belong pain pain neutral unfortunately rabbit ground take toward neutral object attitude disapproval make first time intelligible sense bad way escape theoretically possible since grave difficulty far know urge positivist perhaps best spend time come third argument simple come upon rabbit make remark suffer bad thing presumably make feeling positivist plainly right say remark usually express feel suppose week later revert incident thought make statement suppose circumstance change feeling make remark first place fade pathetic evidence longer u fatigue body mind feel say quite dead circumstance since express remark first make theory u simply absent remark express nothing empty word hurrah would enthusiasm behind seem untrue repeat remark suffering bad thing feeling make last week may near vanish point ask whether mean say certainly answer yes say make point feel first time little feeling second time point make see mean say remain feeling vary intensity near zero feeling primarily mean express come fourth consideration believe toward act effect certain kind one attitude fit another theory u belief would make sense broad ross lately contend fitness one main fact ethic suspect right exactly point point whether fitness assume express moral judgment subjectivist say let illustrate novel house dead dostoevsky tell experience siberian prison camp whatever unhappy inmate camp like today dostoevsky companion grim lot imagine hear story write terrible unnatural action monstrous murder tell spontaneous childishly merry laughter u would say delight killing others causing suffer something unfitting ask think say thing involve great evil wrong take delight evil wrong plainly unfitting subjectivist view answer rule someone take attitude toward death suffer infliction moral quality therefore nothing attitude approval condemnation could fit neutral far get moral quality get invest attitude onlooker true attitude fitting would applause example fitting apart applause nothing good applaud would condemnation fitting independently condemnation nothing bad condemn case attitude would fitting unfitting mean notion fitness lose point indeed force go much far goodness badness lie attitude hence bring men greet death misery childishly merry laughter take sensible line nothing evil thing get moral complexion feeling shouldn greet cheer greet repulsion would turn neutral something bad would needlessly bring badness world even subjectivist assumption seem bright hand greet delight would convert neutral something good would bring goodness 
