# Supplementary material for: A Complex Network Approach to Stylometry
Source: PLoS One. 2015 Aug 27;10(8):e0136076. doi: 10.1371/journal.pone.0136076 (PMC4552030; doi:10.1371/journal.pone.0136076)
Supplement: S1 File — (ZIP) [file pone.0136076.s001.zip › style_dataset/cj53.txt]

injure german veteran former miner twenty year old wound shrapnel back head result damage occipital lobe probably left side cerebellum also event extraordinary result injury become psychically blind time apparently sense touch remain essentially intact psychical blindness condition total absence visual memory condition example one unable remember something see conjure memory visible appearance well friend absence circumstance patient case plus fact tactual capacity remain basically sound work order constitute exceptional value problem hand since evidence present author overwhelming patient close eye absolutely spatial third awareness whatsoever necessary inference author interpret would seem spatial quality among grasp sense touch arrive spatial image mean sense touch spatiality become part tactual sensation way visual representation true sense visual space underlie assumption course sight touch enable u precise fully dependable way locate object space beyond u sens decidedly inferior totally inadequate regard assumption would dispose quarrel therefore sense touch function normally complete absence spatial awareness psychically person eye close object handle conclusion seem unavoidable touch focus take possession third thing actual sight visual representation necessary force author analysis indeed force felt reader believe three question successfully answer allow u think patient third representation eye close evidence psychically blind sure sense touch profoundly disturb head injury shall consider inverse order presentation obviously satisfactory answer third question imperative argument get way possibility doubt whether patient tactual sensitivity impair occipital lesion finding whatsoever regard first question become completely ambiguous fail altogether course evidence establish desire conclusion answer author give therefore supreme importance follow usual sensitivity test show specific quality skin pressure pain temperature well kinesthetic sensation muscular feeling feeling tendon joint essentially intact although seem comparison normal reaction somewhat diminish entire body suppose tactual sense spatial location orientation patient ability specify location member well direction scope movement passively execute one member prove contrary considerably affect author insist however abnormality sense touch due absolutely organic disorder sense faculty rather injury patient sustain sense sight first evidence tactual apparatus fundamentally undamaged object place patient hand difficulty determine whether warm cold sharp blunt rough smooth flexible soft hard could tell simply feel whether make wood iron cloth rubber could recognize touch alone article handle immediately even though altogether unfamiliar could identify unaware kind object use patient attain astonishing efficiency new trade brain injury extreme damage suffer sight patient train new line work portfolio occupation require great deal precision making measurement fairly well sense form contour seem clear one take consideration exceedingly defective eyesight patient shall describe detail connection second question one concerning psychical blindness patient rely sense touch much usual portfolio consequently faculty probably sensitive shape size person normal vision author conclude conduct patient every life work even forego fact mention leave positively room doubt sense touch ordinary sense word unaffected put thing physiological term performance tactual apparatus periphery tactual center brain one end unimpaired argument accept essentially sound point remain u consider whether patient difficulty orient spatially locate object space sense touch explain defective visual condition must first find answer original question shall perhaps position provide something like complete answer question hand way patient psychical blindness manifest could see object unify self organize figure person normal vision meaning shall see fund visual memory object object therefore could recognize even long thing upon see instead constantly become lose part component confuse detail neighbor object unless allow time trace object question minute movement head hand way discover contour according testimony never actually saw thing shape generally amorphous blot color le indefinite size edge slip pretty much focus altogether trace procedure could strange obviously kinesthetic manner find unseen form could piece jumble mass together organize whole recognize man triangle whatever turn however figure discern complicate compose several interlock subfigure even trace process fail could focus even relatively simple shape among part mean concretely patient could read without make writing movement head body become easily confuse hasher mark insert hand word thus confuse mark one letter could recognize simple straight line curve one trace patient deny visual imagery ample evidence follow sort corroborate conversation another man able recount practically everything say could describe man look like could call memory close friend relative short declaration figural blindness look object seem present undeniable evidence simply visual memory oblivious form object actually view precisely could assign visual shape already learn hold visual memory person normal vision could recognize absolutely unfamiliar visual memory therefore recourse learn shape new visual experience individual object type object could go mass trace procedure might finally recognize apparently combine visual blot actually see tactual feeling head body accompany trace movement would mean readily see new visual experience trace motion would repeat absence visual imagery as one would surmise procedure however could repeat object type object often enough corresponding visual blot mere beginning trace movement would provide clue actual shape patient immediately could determine kind inference men tree automobile house object continually confront everyday life characteristic blot become easily recognizable beginning trace inference dice example infer black dot white surface evidently could actually see corner object size dot give away author give numerous instance calculate guess patient part show large role play process readapt proficient become often seem even able guess correctly without trace motion solely basis qualitative difference 
