# Supplementary material for: A Complex Network Approach to Stylometry
Source: PLoS One. 2015 Aug 27;10(8):e0136076. doi: 10.1371/journal.pone.0136076 (PMC4552030; doi:10.1371/journal.pone.0136076)
Supplement: S1 File — (ZIP) [file pone.0136076.s001.zip › style_dataset/cj54.txt]

whenever artist indeed turn actual representation mold three figure rare b tend reflect reality see plate 6a 9b schematic abstract treatment men animal intent rise late eighth century speak underlie view world embark upon matter subjective judgment least however one may conclude geometric potter sense logical order principle composition stand close appear homeric epic hexameter line world still simple traditional age slowly begin appreciate complexity life perhaps observer vas go far deduce outlook maker user basically stable secure storm past die away great upheaval mark follow century yet begin disturb men mind throughout work late ninth century calm severe serenity display vas spirit may perhaps time bore repel one internal self best geometric pin rightly consider among beautiful ever make greek world ninth century artistic work spiritually free self past future love skill spend artist upon product testimonial sense important appreciate aegean b geometric pottery yet receive thorough detail study deserve partly task mammoth one partly local manifestation argos come light even cursory inspection many aspect however historian deduce several fundamental conclusion progress aegean world b general intellectual outlook appear eleventh century consolidate significant degree much embryo become reasonably well develop process minoan inheritance transmute finally reject aegean world exist differ rise clearly vision modern scholar urge must keep mind fundamental continuity aegean development early time grant occasional irruption people idea outside correct many observer mislead fact minimize degree change take place early first millennium focus novelty world lay south district greek mainland virtually entire aegean always excepting northern shore accept geometric style pottery protogeometric vas usually turn especially outside greece proper together many example local stamp non pattern mostly vanish late ninth century place come local variation within common style tentative protogeometric product truly distinct sharply define geometric spirit develop attica though important teacher age one take vase b without knowledge place origin venture assign specific area imitation borrow motif become ascertainable potter aegean island thus stand apart mainland greece argive corinthian attic boeotian geometric sequence hallmark local variation become ever sharp next century half conclusion draw physical evidence dark age linguistic distribution survival early social political religious pattern late age b aegean area common tongue common culture pillar rest solid basis life thought soon manifest remarkably unlimited ken iliad everywhere within common pattern however one find local diversity greek history culture enduringly fertilize plague interplay conjoin yet oppose factor go dark age deserve name many aspect civilization yet sufficiently crystallize find expression could simple economic social foundation world support lofty structure epic poem consolidation greek pantheon rise firm political unit self could permit paint sculpture representation men await progress follow decade see chapter see dimly yet result however general worth search century inhabitant aegean world settle firmly mind institution foundation hellenic outlook independent outside force interpret indeed era period mainly consolidation may necessary unfortunate defect bear lack detail information could see deeply probably would find many side issue wrong turning come end within period historian point line major enough find reflection limit evidence must hope future excavation enrich understanding throughout dark age clear greek world develop slowly consistently pace could accelerate inhabitant aegean stand firm ground chapter early eighth century landscape greek history broaden widely rather abruptly eighth century b age homer rosy dawn first slant ray new day yet dispel dark shadow lie across aegean world evidence grow considerably variety show unmistakably line change period early century pottery remain secure source ceramic material age abundant diversify indicative hope fear maker begin show scene human life death figurines simple chapel presage emergence sculpture architecture greece object gold ivory bronze grow numerous since write practice aegean end century may hope detail tradition occasionally useful though easy apply evidence iliad specific era marvelous product epic tradition certainly take definitive shape dipylon geometric pottery athens iliad amazing manifestation inherent potentiality greek civilization among last product phase end greek civilization swirl toward great revolution develop quality hellenic outlook suddenly break forth revolution well way b premonitory sign go back virtually across century era however janus many token point forward main achievement stand culmination simple pattern dark age dominant pottery century geometric political organization revolve basileus trade begin expand god protect greek countryside put sharply anthropomorphic dress modern student know come next likely place first factor change visible eighth century men period would accept emphasis many potter cling past determinedly confront radically new idea poet iliad deliberately archaize although possible sunder old new era shall consider present chapter primarily first decade eighth century shall interpret apogee first stage greek civilization principle division must postpone evolution sculpture architecture society politics development area make sense connect age revolution grow contact aegean orient also phase link primarily remarkable broadening hellenic culture shall able entirely pass connection east consider ripe geometric pottery epic myth religious evolution early greece important point however magnificent achievement unlike late decade incidentally influence oriental model antecedent dipylon vas iliad lie aegean past dipylon pottery pottery first half eighth century commonly call ripe geometric severe yet harmonious vas previous fifty year strong geometric style late ninth century display firm mastery principle underlie geometric pottery artist ready refine elaborate inheritance vas result different shape far complex decoration large sense style 
