# Supplementary material for: A Complex Network Approach to Stylometry
Source: PLoS One. 2015 Aug 27;10(8):e0136076. doi: 10.1371/journal.pone.0136076 (PMC4552030; doi:10.1371/journal.pone.0136076)
Supplement: S1 File — (ZIP) [file pone.0136076.s001.zip › style_dataset/cj55.txt]

cook discover beef possession day earlier could show hide arrest thinking evidence insufficient get conviction later release even suffer trip home cook swear moore lane would kill indian three week later following recovery arm writ issue catskill justice affidavit prepare district attorney cook russell ride arrest martinez arriving daybreak find julio corral demand surrender instead whirl run house gun force kill cook report cook russell life threaten mexicans following killing company officer felt end would serve quiet despite immediate emotion general manager pels even suggest might wise keep mexicans suspense rather accept offer sell move away try punish february russell cook send pena flor community vermejo see rent ranch company purchase talk julian m beall francisco archuleta juan marcus appear heavily arm watch house ride away nearly sundown finish business beall begin rid stream travel short distance spot five mexicans rid along horse across stream ahead suspecting ambush two deputy decide ride side canyon take short cut catskill spend two night wednesday thursday catskill deputy head vermejo finish business stay rancher friday night eleven o saturday morning pass old garnett lee ranch half mile mouth salyer canyon old ranch company purchase j armstrong occupy mexican wife old trapper three house salyer canyon foot low bluff road wind along top enter pass front house thence vermejo west road another low bluff forty fifty foot high cover scrub oak brush as rid along wind road bench land two bluff volley rifle fire suddenly crash around two officer bullet touch cook near ambush one hit russell leg another break arm pass body first report russell horse wheel right run towards building cook follow hail bullet race towards arroyo salyer canyon immediately front reach horse fell grabbing winchester sheath cook prepare fight behind arroyo bank bullets thick throw sand face find difficult return fire noticing russell horse front long log building assume friend slip inside would able put good fight begin work way ditch join shallow place two mexicans rush open shot dropping one knee cook fell one struggle comrade send fire direction leave arroyo partially conceal hear shot house russell reach house cook surmise dismount old trapper open door receive fell trapper arm dead bullet fire one mexicans hide little chicken house pass head tear hole two square outgoing side finding dead cook catch russell horse ride cattle foreman house report incident request bloodhound trail assassin daylight sunday morning posse twenty men leadership deputy sheriff frank macpherson catskill follow trail house francisco chaves mexicans gather macpherson boldly approach fortify adobe house demand entrance men inside inform wound men among would allow see even though offer medical aid officer demand name injure men mexicans refuse give tell posseman want fight could since strength mexicans underrate small posse collect since deputy provide search warrant macpherson men decide much wise withdraw posse retreat encourage mexicans overbear impudent follow week six ton hay belong one rancher burn building farm tool two horse plow hay bonito lavato friendly interpreter company pedro chavez hay steal destroy store break rob district attorney m w mills warn would vigorously prosecute person catch commit crime carry arm didn catch anyone increasing threat life finally convince cook leave new mexico friend advise would question time either mexicans kill ambuscade would compel kill self perpetuate trouble early summer write laramie suffer wound inflict ambush bad way financially pels send draft warn still wise return pels also send check russell widow white marble monument erect grave cattle stealing killing serious spring place land grant company officer perplexing position reluctant appoint sheriff protect property thus run risk create disturbance vermejo yet cowboy protest get salary arrest cattle thief run risk shoot law virtually ignore situation judge become ill colfax district court convene substitute bring criminal case hear case docket try court adjourn sine die sit day instead usual three week pels complain litigants witness put expense inconvenience go long distance transact business public money spend justice delay nothing accomplish whole distribution justice county seem absolute farce word reach company man behind depredation manuel gonzales man many follower including number keep line fear although want sheriff kill old man name asher jones warrant arrest never serve may deputy sheriff posse eight men leave maxwell city ride thirty mile vermejo join juan jose martinez reach house find vacant refuse entrance brother house nearby smash door break window throw light clothes wet kerosene room still gonzales family would say nothing yard creek cluster mexican house contain six room form square prowl around building two posse recognize voice gonzales speak people inside promise harm would befall would come curse reply would shoot man come near door posse ask send woman child building would fire tear head necessary take dead alive refuse deadly earnest besieger methodically strip away portion roof toss light rag inside stamp woman soon hit floor become obvious could stay inside longer take thousand one chance gonzales rush outside square muzzle winchester shot near heart turn one side plunge door another room several foot away three bullet follow as push open door fell face one comrade pull inside realize seriousness wound besieger warn surrender house would burn around receiving answer set fire house half 
