# Supplementary material for: A Complex Network Approach to Stylometry
Source: PLoS One. 2015 Aug 27;10(8):e0136076. doi: 10.1371/journal.pone.0136076 (PMC4552030; doi:10.1371/journal.pone.0136076)
Supplement: S1 File — (ZIP) [file pone.0136076.s001.zip › style_dataset/cj56.txt]

plant locate west battenkill south location former electric light plant manchester depot sewer company issue share stock construction sewer locality assessment make maintenance give considerable trouble time empty right battenkill fire district discuss possible purchase consider unwise investment sewer bonnet street construct house street as new home build connect residence south school street serve b j connell present treasurer manager town meeting vote selectmen appoint committee investigate report feasibility system sewage disposal disposal plant serve manchester center depot way lane committee submit report sign louis martin leon wiley map publish town report layout sewer line design henry w taylor engineer manchester village disposal plant figure submit report action take town town meeting direct town authority seek federal state fund conduct preliminary survey propose sewage plant attendant facility final step vote bond issue construction sewage system town meeting later confirm two vote special town meeting june matter stand prospect soon manchester may remove roster town contribute raw sewage main stream telephone telegraph manchester unusual interest telegraphy often attribute fact rev j d wickham headmaster burr burton seminary personal friend correspondent inventor samuel f b morse rate manchester lag far behind first commercial system set baltimore washington matthew b goodwin jeweler watchmaker become town first telegrapher dwelling build business two door north equinox house one door north bank manchester vermont goodwin telegrapher american telegraph company troy canada junction telegraph company shares capital stock latter company payable bank manchester various vermont bank message le fifteen word bennington cost twenty cent l c orvis manager western union telegraph company express willingness send emergency telegram sundays village drugstore orvis even need hire assistant clark j wait manchester journal comment editorially surprise amount local telegraphic business fall popular telegraph line establish manchester factory point owner paul w orvis henry gray j n hard clark j wait line soon live name local message moderate length could send dime company quickly able declare liberal dividend capital stock clark wait h h holley south dorset form american telegraph line extend manchester depot via factory point south dorset dorset besides convenient line soon prove good investment owner telegraphers depot time aaron c burr mark manley burr manley dealer lumber dry good early equipment flimsy small gust wind topple pole make communication impossible company continue spring battenkill telegraph company existence alvin pettibone president operating valley telegraph line officer e c orvis president h k fowler vice secretary j n hard treasurer f h walker superintendent h walker assistant superintendent two company headquarters clark j wait drugstore factory point northern union telegraph company western union operators arthur koop norman taylor still exist northern union telegraph form typical peremptory message peru grocer j j hapgood burton graves store manchester get send stage four pound best porterhouse serloin stake mrs hapgood send six sweet orange j e mcnaughton barnumville e g bacon become proprietor green mountain telegraph company connect office western union line extend mountain barnumville peru londonderry south londonderry lowell lake windham north windham grafton cambridgeport saxton river bellows falls john h whipple manager western union center drugstore purchase clark wait village office western union george towsley manager telegrapher continue hard drugstore summer towsley often need assistance company operator year people flock manchester play golf come vogue also witness ekwanok country club tournament new yorkers keep inform score reporter telegraph fifteen twenty thousand word daily metropolitan newspaper boost local telegraph business manchester bask free advertising town choose u amateur golf tournament representative hurry boston manager office wake come district traffic supervisor cream telegraphic profession ten boston best choose long experience thorough knowledge golf tournament alone word wing way manchester old morse system replace locally simplex modern automatic method ellamae heckman wilcox manager western union office summer business brisk mrs wilcox two assistant messenger succeed clarence goyette since time telegraph office shift location railroad station depot shop center back town clerk office drugstore village locate year village equinox pharmacy supervision mrs harry mercier presently locate hill dale shop manchester center first know telephone line manchester establish july burr manley store manchester depot kent root marble company south dorset extend follow year include railroad station agent office thayer hotel factory point november line connect several dwelling house dorset extend manchester depot telephone wire louis dufresne house east manchester dufresne lumber job near bourn pond eber l taylor manchester depot record setting phone pole east dorset barnumville diary must local call strictly may long distance telephone town transfer c b carleton young shoe store small single switchboard instal village woodcock hardware store later e h hemenway george woodcock manager troubleshooter elizabeth way first operator night operator also employ anyone fortunate enough one early phone advertise fact along telephone number manchester journal new england telephone company begin erect building house operation corner u rte memorial avenue manchester center service run barnumville bennington county town east mountain hand gleason telephone company major supervision telephone line manchester new england telephone telegraph company eventually gain control aerial underground equipment instal well office improvement take care expand business mrs f h briggs agent chief operator retire thirty year service lead agency office sale year william hitchcock retire veteran thirty year local service another veteran telephone operator edith 
