# Supplementary material for: A Complex Network Approach to Stylometry
Source: PLoS One. 2015 Aug 27;10(8):e0136076. doi: 10.1371/journal.pone.0136076 (PMC4552030; doi:10.1371/journal.pone.0136076)
Supplement: S1 File — (ZIP) [file pone.0136076.s001.zip › style_dataset/cj57.txt]

write utopia treat learn diversion learn world phantasy amuse holiday work spontaneous overflow intellectual high spirit revel debate paradox comedy invention respect view two point worth make first appear base fact title page utopia describe festivus gay overlook fact describe nec minus salutaris quam festivus le salutary gay also overlook fact rational lexicon quite clearly lexicon opposite serious gay frivolous opposite gay serious solemn believe man could serious gay writer gay serious common professional illusion sedulously foster many academic mistakenly believe frivolous effort take seriously express dreary solemnity mode expression author capable secondly find learn diversion pleasing joke account stupid brutality early sixteenth century war anguish poor dispossess insolence cruelty rich powerful require callousness toward suffer sin would surprise moral imbecile surprising indeed even surprising canon christ church regius professor ecclesiastical history father peculiar view brilliant professor medieval renaissance english cambridge inherit eminent proponent return main line inquiry doubtful utopia still widely read medieval even martyr indeed likely day many read utopia interest even know author martyr utopia still widely read sense stand margin modernity stand margin modernity die martyr unity papal supremacy might able force western christendom even write latin epigram sometimes bawdy one translate lucian greek latin defend study greek attack conservative academic attack conservative theologian oppose erasmus philological study new testament similar literary exercise common doings christian humanist first two decade sixteenth century writing wholly limit exercise would almost dimly remember dozen author live time whose work tenuously survive mind hundred scholar decade pursuit specialize occasion read work stand margin modernity one reason alone write utopia evidence indeed stand derive quite simply vigorous interest rather casual reader respond book past century one contemporary evoke immediate direct response one contemporary work niccolo machiavelli prince discover utopia evoke response remember seek modern utopia deny existence medieval renaissance even need commit assess inconceivable scale relative importance medieval renaissance modern medieval important chambers seek place thomas author utopia intelligible relation st thomas martyr others whose concern penetrate significance christian humanism renaissance element primary concern distinctly modern preoccupation want know book keep sell way want know perennially new utopia new question answer simple make two word utopian communism answer open door wide onrush objection denial surely nothing new communism find plato republic utopia acknowledge debt book find common way life pleasing christ still use among true society christians good monastery make easy convert utopians christianity find late stoic conception man natural condition include community possession conception take early church fathers canon lawyer theologian middle ages far well read come across one several form thus give although idea communism old even day spring full imagination communism concern concern genus communism specie genus platonic stoic early christian monastic canonist theological communism concern utopian communism simply communism appear imaginary commonwealth utopia conceive perhaps one way sharpen sense modernity utopian communism contrast principal early type communistic theory achieve vivid sense realize plato republic communism speak anachronistically communism janissaries its function separate base rule mass among private ownership prevail govern warrior elite moreover readily forget republic give initial impetus plato excursus construction imaginary commonwealth ruling communism good wife child quest canon proper ordering individual human psyche problem republic ultimately return utopia communism mean separate warrior elite lumpish mass utopian communism apply utopians economy book peripheral central concern utopia optimo reipublicae statu best ordering civil society make clear utopian communism provide institutional array indispensible best ordering derive utopian communism jerusalem christian community apostolic age medieval successor monastic community appropriate shift adjective mislead way derive plato republic republic elite physical intellectual athlete apostolic monastic community elite spiritual religious athlete apostolic community literally elite choose christ monastic community suppose make volunteer select novitiate would test religious aptitude monastic rigor spiritual athleticism finally conception natural community possession originate stoics firmly fix tradition time although accept theologian middle ages tradition communism lay safe distance back age innocence fall man serve contrast exist order society possible alternative order age innocence possible alternative man sin actual function patristic communism adequately set forth st gregory almost millenium write utopia soil common men give necessity life poor restore already think act justice compassion community severalty property law nature man assert absolutely unalterable right indeed every man nature reason therefore conscience obligate regard custodian trustee common good however feeble safeguard positive municipal law property provide misuse share common fund wisely unwisely entrust keeping contrast stoic view utopia imply nature man rely individual conscience supply deficiency municipal law embark bottomless sea human sinfulness sieve utopians brace conscience legal sanction properly order society massive force public law perform function natural law theory ineptly leave altogether small voice often still respect indicate utopian communism differ previous conception community possession live play role neither one conception combination deduce deny originality agamemnon aeschylus find tale house atreus among folk lore greeks like sense whatever bit shred previous conception one may find utopian communism remain integral whole original new thing merely new thing one new thing utopia rest medieval humanist part old tradition social criticism say moment history something new necessarily say modern statement best evidence come within five year following publication utopia martin luther elaborate new perception nature divine encounter man new indeed luther perception modern anyone know 
