# Supplementary material for: A Complex Network Approach to Stylometry
Source: PLoS One. 2015 Aug 27;10(8):e0136076. doi: 10.1371/journal.pone.0136076 (PMC4552030; doi:10.1371/journal.pone.0136076)
Supplement: S1 File — (ZIP) [file pone.0136076.s001.zip › style_dataset/cj58.txt]

dorr trial democratic press condemn proceeding herald dorr martyr principle declaration independence brown trial however state powerful democratic newspaper providence daily post state brown murderer man blood associate assistance republicans abolitionists plot liberation slave also overthrow state federal government providence daily journal answer daily post state raid john brown characteristic democratic act violence act direct opposition republican party proclaim one cardinal principle interfere slavery state two major newspaper providence continue throughout crisis accuse misrepresent fact attempt falsify history daily post continue accuse republicans daily journal continue accuse democrats woonsocket patriot complain virginia authority show indecent cowardly haste condemn brown men editor foss state guilt doubt entitle sufficient time prepare trial fair trial providence daily post think probably good reason haste trial conduct thing gain delay would calm feeling providence daily journal state although guilt brown evident south must guarantee fair trial preserve domestic peace october john brown find guilty treason state virginia incite slave rebellion murder crime sentence hang public friday december upon receive news northern writer editor clergyman heap accusation murder southern state particularly virginia although rhode islanders prepare state election watch john brown trial extreme interest wednesday morning november providence daily journal state although brown justly deserve extreme penalty man however criminal ought suffer penalty without fair trial editor main criticism trial haste conduct reader providence daily post however learn generally concede old brown fair trial concerning sentence editor ask else virginia hang men defy law organize treason butcher citizen eastern section state newspaper reaction brown trial sentence basically identical j wheaton smith editor warren telegraph state end justice must satisfy solitary example must set order misname philantropists actuate blind zeal dare instigate riot treason murder may heed shape future course accordingly editor newport advertiser could discover evidence extenuate circumstance brown trial would warrant make exception infliction capital punishment direct contrast rhode island editor samuel foss woonsocket patriot outwardly condemn trial completely unfair concerning sentence foss write possible mercy shall override vengeance john brown sentence shall commute imprisonment would well well country virginia despite excitement cause trial sentence john brown rhode islanders turn attention state election state elect republican candidate past two year doubt control republican party exercise throughout state fail occasion elect candidate general state office majority failure due linger remnant know party call american republican party american republicans republicans nominate lieutenant turner governor elisha r potter democratic candidate result election find republican candidate win office governor lieutenant also obtain two congressional office eastern western section state month november hardly day pass mention john brown rhode island newspaper november providence daily journal reprint letter send john brown e b quaker lady newport reference brown raid write though non religiously believe good reform moral carnal weapon know thee anemated generous philanthropic motif e b compare john brown moses act deliver million oppression contrast e b rhode islanders hardly think john brown another moses attempt develop sympathy brown action find unresponsive audience rhode island wednesday evening november warren rev mark trafton new bedford give mission sympathy lecture favorably view harper ferry insurrection warren telegraph state many rev trafton remark inappropriate savor strongly radicalism fanaticism account trafton lecture providence daily post say remark rev trafton make people indignant sympathy admiration brown could find providence daily post editor claim score men state prison thousand time deserving sympathy providence daily journal however state brown courage bravery heroism good cause would make man martyr give something dignity even bad one woonsocket patriot admit john brown might deserve punishment imprisonment hang henry wise james buchanan newport mercury exhibit concern possibility abolitionist make martyr brown development sympathy letter john brown e b quakeress newport suggest american people owe honor john brown seek free slave george washington latter day november day brown execution seem rhode islanders concur e b suggestion november providence daily journal state although brown pluck honest fanaticism must admire honor pay brown would induce fanatic imitate action week later daily journal discover initial plan providence citizen hold meeting honor john brown day execution editor daily journal warn demonstration make find support countenance men whose name recognize right speak providence providence daily post editor write could believe meeting honor brown hold providence far call upon people providence rebuke meeting avoid disgrace december john brown hang charles town virginia extraordinary precaution take stranger allow city citizen within enclosure surround scaffold many northern town city meeting hold church bell toll case rhode island public demonstration honor john brown hold pratt hall providence day execution despite opposition city newspaper pratt hall meeting bring together respectable audience compose part distinguish year radical view upon subject slavery many color citizen attract place novelty gathering seated platform amos c barstow ex providence wealthy republican stove manufacturer thomas davis uncompromising garrisonian reverend augustus woodbury unitarian minister reverend george day free baptist daniel w vaughan william h h clements latter two appoint secretary first speaker amos c barstow unanimously choose president meeting speak desire promote abolition slavery peaceable mean compare john brown harper ferry john brown rhode island colonial period barstow conclude rhode island john brown become canonize hero saint would john brown harper ferry next speaker george day although admit brown guilt legal ground day say brown 
