# Supplementary material for: A Complex Network Approach to Stylometry
Source: PLoS One. 2015 Aug 27;10(8):e0136076. doi: 10.1371/journal.pone.0136076 (PMC4552030; doi:10.1371/journal.pone.0136076)
Supplement: S1 File — (ZIP) [file pone.0136076.s001.zip › style_dataset/cj59.txt]

rather deceive eye puzzle instead see object space see nothing picture cubist facet tendency adhere literal surface become hard hard deny task keep surface arm length fell eye contrivance reinforce sometimes replace simulate typography braque picasso begin mix sand foreign substance paint granular texture thus create likewise call attention reality surface effective much large area certain picture however braque begin paint area exact simulation wood graining marbleize area virtue abrupt density pattern state literal surface new superior force result contrast drive simulate printing depth could rescue set shuttle conventional perspective place relation form depict within illusion form leave room typography except near surface accumulation device however soon effect telescope even separate surface depth process flatten seem inexorable become necessary emphasize surface still far order prevent fuse illusion reason see september braque take radical revolutionary step paste actual piece imitation wallpaper drawing paper instead try simulate texture paint picasso say already make first collage toward end glue piece imitation oilcloth painting canvas true first collage look analytical braque would confirm date assign also true braque consistent pioneer use simulate texture well typography moreover already begin broaden simplify facet analytical cubism far back end examine master say first collage see much thing happen make real difference braque collage paper eked charcoal picasso canvas eked oil great corporeal presence great extraneousness affix paper cloth serve seeming moment push everything else vivid idea depth simulate printing simulate texture ever surface device overshoot fall short aim illusion depth create contrast affix material everything else give way immediately illusion form ba give way turn equal immediacy illusion seem contain neither size area cover paste paper establish undepicted flatness bodily indication sign literal flatness tend assert main event picture device boomerang illusion depth render even precarious instead isolate literal flatness specify circumscribe paste paper cloth release spread artist seem nothing leave undepicted flatness finish well start picture actual surface become ground background turn suddenly paradoxically place leave three illusion front upon surface first collage braque picasso draw paint affix paper cloth certain principal feature subject depict seem thrust real ba space rest subject remain imbed flat upon surface surface drive back surfaceness contrast upper center braque first collage fruit dish douglas cooper collection bunch grape render conventionally vivid sculptural effect lift practically picture plane trompe illusion longer enclose parallel flatness seem thrust surface drawing paper establish depth top yet violent immediacy wallpaper strip paste paper less immediacy block capital simulate window lettering manage somehow push grape cluster back place picture plane jump time wallpaper strip seem push depth line patch shade charcoal upon placing relation block capital capital seem turn push back placing contrast corporeality woodgraining thus every part plane picture keep change place relative depth every part plane stable relation leave among different part picture ambivalent ambiguous one surface thing le say content picasso first collage late collage master variety extraneous material use sometimes work almost always conjunction every eye eye device think area adjacent one edge piece affix material simply painted form shade pry edge away surface something draw paint even paste another part shape drive back depth planes define parallel surface also cut real space depth suggest optically great establish pictorially expand oscillation surface depth encompass fictive space front surface well behind flatness may monopolize everything flatness become ambiguous expand turn illusion least optical properly speak pictorial illusion depicted cubist flatness almost completely assimilate literal undepicted kind time react upon largely transform undepicted kind moreover without deprive latter literalness rather underpin reinforce literalness re re literalness cubist subject reemerged turn paradox cubism mean illusion depth plasticity become widely divergent mean representation imaging analytical phase cubism braque picasso minimize three simply order preserve also generalize point finally illusion depth relief become abstract specific three entity render largely illusion depth relief disembody attribute expropriate property detach everything order save plasticity isolate aspect subject transpose cluster le interchangeable contour facet plasticity isolate cubist method subject become largely unrecognizable cubism phase french justice call hermetic verge abstract art picasso braque confront unique dilemma choose illusion representation opt illusion could illusion per se illusion depth relief general abstract exclude representation individual object hand opt representation representation per se representation image pure simple without connotation least without schematic one three space object represent originally exist collage make term dilemma clear representational could restore preserve flat literal surface illusion representation become first time mutually exclusive alternative end picasso braque plump representational would seem deliberately provide whatever real justification talk reality inner formal logic cubism work collage much shape decision small facet analytical cubism place upon juxtapose large dense shape form affix material collage coalesce become synthesize large planar shape simply order maintain integrity picture plane left previous atom smallness would cut away abruptly depth broad opaque shape paste paper would isolate way make jump plane large plane juxtapose large plane tend assert independent shape extent flat also assert silhouette independent silhouette apt coincide recognizable contour subject picture start start subject chain much reason grow independence planar unit collage shape identity depict object least part re braque picasso papiers colles continue remain conspicuous flatten silhouette painting wholly oil end analytical cubism come end collage conclusively synthetic cubism fully 
