# Supplementary material for: A Complex Network Approach to Stylometry
Source: PLoS One. 2015 Aug 27;10(8):e0136076. doi: 10.1371/journal.pone.0136076 (PMC4552030; doi:10.1371/journal.pone.0136076)
Supplement: S1 File — (ZIP) [file pone.0136076.s001.zip › style_dataset/cj60.txt]

los angeles finally bow skyscraper without high density core rapid system maintain economically let alone build scratch today price however building freeway garage continue forever new interchange among four los angeles freeway including grade access occupy le eighty acre downtown land one square mile area size rockefeller center new york hard believe mass intertwine concrete constitute law call high best use centrally locate urban land as affect city fiscal situation interchange ruinous remove forever tax roll property tax pay city service subways improve land value without take away land freeway boost valuation less garage require prime building long shot reduce acreage tax downtown los angeles already two freeway interchange street park lot garage one preposterous statistic already come pass freeway narrowly space interchange concentrate mitigate access problem also act inevitably artificial isolate boundary city planner always use boundary effectively might less ambitious freeway plan may successful especially roadway interchange raise allow cross access many point provide park area ramp meanwhile automobile friend truck cost central city industrial dominance ever great number factory locate suburb industrial park remove city political jurisdiction appeal suburb particularly strong heavy industry must move bulky object along lengthy assembly line want enough land area entire job one floor light industry economy one floor much slight efficiency engineer usually believe manufacturer look way cut cost prevent turn efficiency engineer movement industry away central city catastrophically new prophet seem believe merely late example leapfrog growth form pattern virtually american city big factory relatively near center city rubber factory akron chrysler detroit plant u steel pittsburgh work often begin site time edge city yet close transport river storage pier power river leapfrog phenomenon railroad steam turbine time belt residence surround old factory area yet blight truck car give manufacturer new degree freedom select plant site internal combustion become cheap near railroad siding trolley line exist large community lower home railroad siding still important usually though always true long shipment rail cheap truck anybody promise substantial volume business get railroad run short spur plant day many business live without railroad many million worker factory big park lot reach drive across usual pattern rush hour traffic grille bus line actually convenient walk factory willow run general electric enormous installation louisville syracuse pentagon boeing seattle douglas lockheed los angeles new automobile assembly plant everywhere none substantially serve sort conventional mass rapid transit suburban plant rely road keep supply worker wherever new thruway go bank line neat glass metal color brick light industry drive along massachusetts route make arc twenty mile downtown boston may vision future future could bad plant along route mostly well design nicely set new england rock tree even rather grand like edward land monument astonishing success polaroid deny value city crowd competitive tolerant city melt pot give many admirable american quality segregate business combine one site factory office draw work force segregate community interesting note many plant massachusetts route draw income either government non cost arrangement exploitation patent grant least partial monopoly factory always center labor market often city periphery spread factory even far automobile may change great extent growth pattern city even loss hotel business outskirt motel relatively painless hotel demarcation become hard find every year hurt damage automobile central retailing especially city public transit feeble retailing course always spread population grocery store drugstore local haberdashery dress shop candy store like whenever major purchase contemplate forty year ago new bedroom set winter coat easter bonnet bicycle junior family set downtown department store selection would great department store congregate one hundred per cent location transit line converge store still volume downtown store relative decline many city suburban branch sell dry good retailer hotelman downtown unit sale decrease however dollar volume continue rise dollar put bank discussion phenomenon figure substantially inflate suburban shopping branch even hudson vast northland outside detroit anything like unit volume business carry anything like variety merchandise find home store telephone order distort picture suburbanite naturally call local rather central number list advertisement especially local call eliminate city sale tax suburban branch thereby credit sale would make even glass door never open accounting procedure continue charge disproportionate overhead warehouse expense main store make branch seem profitable many case statement break even downtown operation make money branch would turn around cost analysis recalculate term le prejudicial old store fear competition always great motivate force american economy make retailer suburban operation exaggerate volume profitability rival shiny new branch fact seem many large branch store uneconomical choice location suburb important downtown even highly suburbanize city support many big branch moreover cost operation always high new store conservative banker act controller retail giant begin discover say however big branch store remain major break history development american retailing suburban factory may convenient downtown plant worker car trip shop center may seem far easy downtown department store though distance home indeed city suburban shopping pull customer geographically much nearer downtown raymond vernon report resident east st louis drive across mississippi heart downtown st louis western suburb major shopping simply park easy big branch heart town extent problem merely park aggressive downtown management like lazarus brothers columbus ohio fight back successfully build garage lot next door distant patron suburban branch 
