# Supplementary material for: A Complex Network Approach to Stylometry
Source: PLoS One. 2015 Aug 27;10(8):e0136076. doi: 10.1371/journal.pone.0136076 (PMC4552030; doi:10.1371/journal.pone.0136076)
Supplement: S1 File — (ZIP) [file pone.0136076.s001.zip › style_dataset/cj61.txt]

lose sand 19th century grand stream italian renaissance architectural decoration make last appearance brumidi fresco capitol rotunda washington artistic generation brumidi train paris time meticulous standard execution tend overlook greatness conception fault weakness easy find great conception open ceiling allegorical classical figure throw mass sky close frieze formally divide historical scene tightly tie stone wall belong large ordering line correggio baroque follower descent may remote surely full example vigorous inheritance united states constantino brumidi design decorative scheme whole collaboration architect charles u walter time plan make replace wooden dome bullfinch present much large iron structure many year many interruption able finish canopy fresco slightly le half frieze begin liberty group opposite east door end william penn one leg tragic accident end career leave death sketch draw scale rest circle carry faithfully filippo costaggini begin supply miss member founder pennsylvania note pencil italian begin point costaggini use sketch thirty foot empty frieze leave blank undecorated void plaster roughcast disfigure wall rotunda advise architect capitol joint committee library traditionally responsible work art building order space clear paint fresco show peace civil war spanish war birth aviation match nearly feasible brumidi technique composition later cleaning restoration order first old part frieze finally canopy follow therefore description three separate undertaking new frescoing gap successive essay conservation discussion problem arise connection use student future restorer full day record keep three undertaking complete technical report find may consult office architect capitol library congress first preliminary inspect unfinished length frieze jumble roughcast finish coat bad condition decide strip whole area brick replace rough coat one inch thickness agree old artist preparation mortar one part slake lime three part sand put two layer cartoons draw full size sketch make satisfy authority difficulty one manage give subject three diverse recent event make part classical frieze pattern large figure fill space much else blank background moreover three representation must squeeze comfortably little length brumidi allow one arrange fit interrupt lengthwise flow movement frieze cartoon try place scaffolding confusion heavy beam hang gallery strong safe obscure visibility nothing could see floor move around gallery one could get glimpse able decide amplification scale sure match color well form piece cartoon trace roughcast large sample paint fresco leave two month dry final key later gratifying note set solidly hard remove time come scaffold length space paint bit brumidi costaggini could reach either end seem good order though roughish sandy surface thick dust washed come surprisingly clear bright could see artist use thick final coat plaster one half inch follow traditional italian fresco technique describe cennino cennini 14th century current italy day use opaque color throughout get solid highlight active lime white painting secco much evidence brown hatching reinforce broaden shadow much background solidly cover dark coat brown sometimes rich medium appear oil paint practice last intonaco plaster coat thick enough match time avoid fine crack dry find put two layer let first set awhile apply second mortar three part sand two lime lime always hand capitol basement plaster repair slake several month u make stiff really putty consistency avoid crack add little hydrate lime hard hand could see disadvantage tell mortar longer slake might remain longer condition paint as take pigment well six hour enough purpose hold firmly set obvious match brumidi white must mix dark tone lime white hard brilliant tendency jump away color dry also capacity set preclude use ready gradation useful decorative work old italian practice lime dry reground bianco sangiovanni enter prepare shade convenience choose strong pigment unknown early italians brumidi titanium oxide reserve active lime white high light put end day stint pigment mostly raw umber burn umber little yellow ochre last probably brumidi palette need take chill bluish look new work next old soften effect time see even thorough cleaning use secco try restrict cover joint experience show however difficult paint dark umber background fresco dry spotty uneven later brumidi costaggini see cop problem force work good deal tempera background dark area make doerner recipe five part thoroughly wash cheese curd one lime putty grind together make strong adhesive become waterproof dry figure take new part finish right brumidi liberty group look clean operation yet come around end costaggini foliage wash point work stop one lead speculate empty space leave century finish costaggini say brumidi fault provide enough material fill circle brumidi son later maintain costaggini compress mutilate father design ambitiously covet bit could claim question might settle compare measurement actual circumference dimension note presumably brumidi hand various section long preparatory drawing keep whosever fault evident brumidi intend fill whole frieze history come full circle scene discovery california gold paint fresco handling wet mortar compel one always move top bottom left right spoil yesterday work today plastering first brumidi require classically pyramidal shape central group fill triangular space seat girl liberty right start allegorical figure put small man whose miss hand might leave function doubtful comparison first sketch show artist come back beginning close figure party forty hold basket one see costaggini rendering figure thirty foot away photograph figure complete frieze show separate fellow useless isolation eighty year give hand juxtaposition permission committee give new job represent witness first flight kitty hawk startlingly 
