# Supplementary material for: A Complex Network Approach to Stylometry
Source: PLoS One. 2015 Aug 27;10(8):e0136076. doi: 10.1371/journal.pone.0136076 (PMC4552030; doi:10.1371/journal.pone.0136076)
Supplement: S1 File — (ZIP) [file pone.0136076.s001.zip › style_dataset/cj62.txt]

wish address letter part unknown may well rudy pozzatti visit country last spring live work close place saw street walk as american artist natural would want meet many soviet artist possible letter might necessary effort meet talk successful even though see many face appear quite evident considerable number profession hear fortune encounter midst please quite number find way communicate desire hear reaction experience u well understand curiosity always eager know others feel u way live hope write message report reach good office union soviet artists reason misinterpret ignore intent letter pozzatti endeavor earnestly record impression without prejudice anxiety time easily provoke time little month entitle pose expert anything saw much damage expert spend even le time u nevertheless consider reasonable commitment artist assume right responsibility creative individual relate humanity whole rather specific geo interest attitude seriously question soviet union necessarily follow majority society live aware necessity clarity ethical well aesthetic point view matter disappointment still many countryman shortsighted ascribe symbolic significance plight minority artist social order encounter many question great interest upon return soviet union reaction experience find profound disturbing appear evoke curiously mute reaction almost talk something quite unreal apparently time climate people listen objectively least dispassionately individual impression subject preoccupy good deal wake moment personal predisposition tend blunt ear turn voice well content anecdotal small talk somewhat unusual travelogue equally impatient shrug shoulder shake head longer care know long aggressive disbelief romantically lose semantic jungle word revolution belligerent denunciation sick fanatic ignorance try build papier wall pseudo physical horizon difficult may time pozzatti saw enough talk enough artist historian others realize issue quite clear artists poet raw nerve humanity small number contribution immediately decisive everyday life may able save life planet without would little leave worth save say first day soviet union turn ordinary one cold bright april day guest government review stand red square witness poeple celebration yuri gagarin later day attend somewhat exclusive reception one impressive palace kremlin thus spend first day midst large number people honor new hero great national achievement last day u least equally impressive moving even though crowd absent almost complete silence stand gigantic tree roll country outside moscow look silent flower grave russian poet writer cherish love country point forego high international honor grave half home blue turret small church rise form space gently undisciplined pasture green sound bird silence graf casual path small forest yesterday meet talk live writer contemporary dead poet know ability manipulate idea craft advantageously today aware two men one take flight uncharted space service science return live hero assume right explore equally uncharted space human spirit flower grave attest fact well somebody hero two recollection form frame around series experience sight least symbolize extreme aesthetic well ethical conflict materialism humanism struggle wag world half disinterest prevalent opinion encounter variety expression country deny existence conflict elaborate even far incredible semantic dexterity socialist environment state cross two extreme seed produce new plant fruit speculate one occasion new growth like mutation might unable propagate immediately accuse preach racial prejudice could bring answer best friend non mule kind reason logic take little time get use perhaps le surprise still puzzle friendly discussion would suddenly jump track irrelevant illogical comparison chance remark lenin seal train bring rejoinder myth akin george washington cherry tree theories behavior pattern population mass compare scientific discovery concerning motion gaseous mass wonder pozzatti time difficulty remember real purpose presence namely cultural exchange typical experience occasion somewhat formal official welcome office union soviet artists look forward hop first informal meeting number moscow artist instead become involve series friendly overly formal welcome address choice reply kind term friendship understand cooperation etc tend become somewhat shopworn constant indiscriminate use hope continue exchange group individual country wear language pertinent occasion preside female functionary massive proportion forbid appearance initially contribute expression friendship welcome number dignify gentleman represent art respond fear similar cliche go action question desire friendship understand challenge aggressive warlike action u government cuba laos retreat leave room suggest meeting might well terminate right unfortunately return later take advantage friendly atmosphere room state perhaps unexpected result cultural exchange program would re abstract art russia social realism regain dominance u give opportunity ring curtain petulant admonition presume lecture abstraction go far say occasion abstraction well impressionism russian invention discard unwanted people u pozzatti could know would experience sort treatment often moscow elsewhere discover fact quite number people share u impression contrast soviet region moscow atmosphere depressingly subdue official one intention deliberately unintentionally misunderstand always waste time moscow experience consider necessary prepare argument formally informally artists simply talk fashion furthermore could presume implication speak american artist group save time clarification seem necessary follow statement read large friendly group fellow artist leningrad come land express intention understand respect idea way presence also consider sincere evidence attempt people choose government seek possible way effect close peaceful tie among people quite convince one main hope future depend upon informal contact exchange idea individual spite relatively short period time experience among already see many indication character spirit acutely aware society spite several war many privation develop one foremost nation world past history resplendent fruit intellect present history equally admirable industrial scientific achievement come 
