# Supplementary material for: A Complex Network Approach to Stylometry
Source: PLoS One. 2015 Aug 27;10(8):e0136076. doi: 10.1371/journal.pone.0136076 (PMC4552030; doi:10.1371/journal.pone.0136076)
Supplement: S1 File — (ZIP) [file pone.0136076.s001.zip › style_dataset/cj63.txt]

sane society ambitious work its scope broad question mean live modern society work broad even direct lead idea inform moral vision must necessarily fail even hasty reader easily find numerous blind spot error fact argument important exclusion area ignorance prejudice undue emphasis trivia example broad position support flimsy evidence like book easy prey critic need critic captious careful orderly man value precision kind tough intellectual responsibility might easily put book simple matter one dispose take work like sane society shred odds end thing make look like clutter attic large vigorous family motley jumble discard object outworn never useful whole bright chip tarnish odd piece whose history one remember gem everything fascinating suggest part human condition whole add nothing glimpse disorderly history maker user could easily little reason would come say fromm paint broad brush conclusion one must work toward impression outset mention feature book inherent book character therefore must mention would superfluous build critique around substantial criticism make fromm account capitalist civilization worthwhile recall fromm treatment descriptive normative aspect since already discuss moral position discussion incorporate reference follow page focus empirical analytic side fromm treatment shall first indicate couple weakness fromm analysis argue grant weakness still much leave valuable finally raise general question philosophical versus sociological approach question alienation almost empirical work problem alienation despite rather long intellectual history alienation still promising hypothesis verify theory idea receive much attention philosophy literature work general social criticism sane society miss work would answer presumably use survey method guttman attitude scale question component feeling describe alienation widespread alienation incidence among various class subgroup population taking alienation dependent variable socio factor highly associate considered independent variable affect behavior various sector life work must remain nag suspicion alienation may little expression malaise intellectual reject turn reject large society project fear despair onto broad social screen suggest fromm ought kind work think alienation nothing projection malaise intellectual say full different kind evidence come discussion alienation must understand certain important limitation evidence appear must make evidence perhaps fromm vulnerable always use best recent evidence available sometimes select interpret evidence rather special way three example follow fromm analysis alienation sphere production center around concept bureaucratization corporation separation ownership control broad thus point view corporate control ineffective dispersion stock ownership point rely exclusively berle means study modern corporation private property broad conclusion pioneer work remain undisturbed subsequent research expand somewhat alter empirical support suggest important revision general analytic frame reference sharpen meaning particular analytic concept area fromm seem unaware development another example infrequent use large amount data survey design discover people actually feel think broad range topic cite survey finding three time moreover conclusion draw finding always one possible example cite follow data two study job satisfaction first study per cent professional executive per cent white collar people per cent factory worker express satisfaction job second study percentage professional managerial person commercial employee skilled worker semi worker conclude data show remarkably high percentage consciously dissatisfy unhappy person among factory clerical worker starting value premise fromm analyst might conclude percentage really tell u little others might even conclude figure remarkably low eric hoffer example say america paradise one history world workingman small child matter fromm reading data one possible precisely one would expect writer earnestly believe every man ought happy satisfy fromm also cite poll attitude toward work restriction conduct opinion research corporation per cent manual worker say man ought turn much could day work per cent say best turn average amount fromm say data show job dissatisfaction resentment widespread one way read finding way one might use finding indicate strength informal primary association factory interpretation would run counter fromm theory alienation might remind fromm per cent figure really astonishingly low medieval guild system dedicate proposition per cent worker ought turn average amount today trade union announce pretty much view view shortcoming amount interpretation survey finding public opinion considering criticism bring fromm philosophical anthropology passage following take seriously people happy satisfy unconsciously believe considering nature man condition happiness hardly ambiguity suggest stem basic difficulty fromm style thought seem use term alienation two different way sometimes use subjective descriptive term sometimes objective diagnostic one sometimes use describe felt human misery time postulate explain unfelt anxiety discontent failure keep two usage distinct present hazard reader also permit fromm dubious thing empirical finding alienation use objective diagnostic category example become clear fromm would say awareness alienation go far toward conquer effect say discussion pseudo automaton conformist starting accept estimate iniquity modern society would follow really disturbing evidence alienation would work survey report widespread state worker satisfaction rather widespread state worker dissatisfaction point system fromm recognize unconscious motivation rest certain ethical absolute empirical data use support whatever proposition writer urge moment thus example cite fromm rest whole case premise worker deprive unconsciously unknowingly fulfillment support survey data report conscious experience frustration cake eat worker say dissatisfy show conscious alienation say satisfy show unconscious alienation sort manipulation especially troublesome fromm work although system derive largely certain philosophic conviction assert base empirical finding draw social science consult room empirical psychoanalytic label fromm claim shed light validity underlie philosophy increase marketability product final example failure use available evidence though evidence different kind far 
