# Supplementary material for: A Complex Network Approach to Stylometry
Source: PLoS One. 2015 Aug 27;10(8):e0136076. doi: 10.1371/journal.pone.0136076 (PMC4552030; doi:10.1371/journal.pone.0136076)
Supplement: S1 File — (ZIP) [file pone.0136076.s001.zip › style_dataset/cj64.txt]

one characteristic distinguish boris godunov consistency every person stage including chorus come alive music much lifelike quality result mussorgsky care base vocal line natural speech inflection follow path lead back source opera composer monteverdi lully purcell goal mind develop style recitative sensitively attune language long experimentation song mussorgsky develop russian recitative different others language giving musical continuity orchestra let speech fall place coincidence control pace emphasis word moment sing melody usual sense come often character actually suppose sing folk song liturgical chant otherwise mussorgsky reserve vocal melody prolong expression emotion boris first monologue example even flexibility phrasing suggest word come first importance aside boris one need examine secondary role place mussorgsky among master musical portraiture even appear one two scene full personality define economical precision consider four monk figure prominently action pimen varlaam missail jesuit rangoni circumstance could mistake one musical setting individual touch pimen old man weak body voice rarely rise full forte firm clear mind calmness offer contrast grigori youthful excitement quiet sturdy theme somewhat folklike character appear whenever old monk speak history record past life theme come represent world realm battle banquet see distance quite distinct quiet spiritual life monastery change develop according text introduce pimen come boris last act identify however new melody use accompany narrative bleak motif barren octave create rather ancient effect imaginative storyteller pimen take character describe experience old shepherd blindness miraculous cure composer use favorite device intensification mood key relationship original d minor seem symbolize blindness inescapable spite attempt move away as child address shepherd dream light form major mode begin appear moment miracle hear clear shin d major varlaam missail always appear together often sing together straightforward rhythmically vigorous idiom distinguish subtle well pimen beg song might easily folk melody could say song make entrance final scene apparently origin humble approach life direct unsophisticated whatever learning may order doesn disturb missail straight man talkative mild speak varlaam loud rowdy uninhibited pleasure impatient anyone rough ostinato figure hear first introduction inn scene characterize amusingly reappear whenever come action song kazan figure become wild accompaniment fill picture undisciplined high spirit phrasing irregular abrupt key change primitive forcefulness imagine startle audience varlaam music begin ramble feel effect wine pull together need arise monk respond guard challenge phrase beg song clever naturalistic touch varlaam labor reading warrant as knack gradually come back rhythm become steady rigid monotony unskilled reader time opera word set according natural inflection would spoil dramatic point scene musically dramatically rangoni far remove conventional monk varlaam music show sensuality couple eerie quality suggest somehow blood dappertutto offenbach hoffman speech show none native accent russian character spite italian name sound french personality appear striking contrast marina perhaps purposely rather superficially characterize rangoni first entrance musical shock sudden open fifth key totally unrelated precede effect materialize nowhere speak quietly conceal authority beneath smooth humility shift harmony accompany hide firm pedal point beneath address marina great deference call princess first involve emotion scheme use give name place implication position solicitous father curiously scene close parallel one verdi write time scene amonasro aida rangoni amonasro purpose force girl charm man love serve country cause tactic much rangoni begin describe sad state church bring reaction distress marina music become ethereal call vision sainthood tell bring truth russia convert heretic as trance repeat word realize shock audacity assignment frivolous girl assure rangoni come point hear first time long downward chromatic scale become characteristic motif sinister power phrase arresting magician gesture piquant turn harmony give effect strangeness another theme sinuously chromatic appear direct gain power grigori mean even cost honor coming priest music sound odd advice marina rebel suggestion pride much stake virtue unattainable beauty princess turn away suitor dozen indignantly denounce rangoni evil thought order leave jesuit pull stop music menace darkness describe power satan gain control girl poison soul pride destroy beauty combine threat hell ugliness much fall terrify foot another sudden change mood calm protective exhort trust obey god spokesman chromatic scale descend ominous contradiction whatever source rangoni power marina captive remind end next scene theme cut warmth love duet throw chill atmosphere unusual feature boris however use great character chorus real protagonist drama conflict boris versus grigori shuiski even ghost murder child boris versus russian people mussorgsky make quite clear extent choral scene propel action boris first entrance seem almost footnote splendor coronation scene dazzle confusion tonality brief glimpse tsar public personality official boris real focus excitement crowd significant contrast halfhearted acclamation open scene bitter resentment fury final act one reason unique vitality chorus great variety expression rarely speak unit even conventional appearance guest song praise marina female dissenter criticize princess coldness many passage example council boyars section chorus become character group particular opinion hot argument arise tenor bass sing harmony agree idea open scene show method individual mussorgsky paint telling picture common people must suffer effect ruler struggle power without understand cause hold control force barely kneel plead boris leadership strangely intense song phrase irregularly break gasp breath police cudgel move away mock grumble fight among quick change plaintive song conversational tone hey mityukh ask one group shout mityukh apparently intellectual leader crowd reply notion joke argument grow loud police 
