# Supplementary material for: A Complex Network Approach to Stylometry
Source: PLoS One. 2015 Aug 27;10(8):e0136076. doi: 10.1371/journal.pone.0136076 (PMC4552030; doi:10.1371/journal.pone.0136076)
Supplement: S1 File — (ZIP) [file pone.0136076.s001.zip › style_dataset/cj65.txt]

far remark like criticism hardy tacitly assume poetry piece one solid mass verse express sensibility single stage development critic hardy poetic period one speak early hardy late hardy london max gate period simply hardy poetic monolith seem odd one recall write poetry longer major english poet domicilium date seeing moon rise date august one might expect poetic career seventy year change style method would occur development take place however case development term apply hardy limit sense time poetic style poetic belief well seem state continual flux hardy stand poet almost perverse consistency though struggle philosophy life never get much beyond pessimism twenty sober opinion letter noyes write hardy eighty year old essentially first philosophical notebook entry make twenty world despise u neglect u early life p though late year revise poem many time revision alter essential nature style establish thirty usually easy recognize poem hardy difficult date one one sense valid talk hardy development develop toward consistent effective control tone recognize uniquely one hardy style early poem style intermittently evident style style another poet fashion time late poem however personal tone predominate bad early poem bad shakespeare bad swinburne bad late poem bad hardy two way get poet development date poem revision make late edition work quarter hardy poem carry append date line usually year completion sometimes inclusive year two separate date hardy work poem approximate date war date virtually clue chronology poem since separate volume neither chronological within relation exception satires circumstance volume contain date poem range several decade winter words span sixty year internal organization rarely chronological order except obvious group like poems pilgrimage poems war poem date poem venture certain conclusion hardy career poetry always remember conclusion base fraction whole must remain tentative date poem suggest hardy concern poetry may constant production two productive period one late decade half date poem latter period alone total one hardy poem one sterile period one poem date except poem write trip italy date poem also give u idea degree hardy draw upon past production various volume therefore probably indication amount poetry write time poems past present time laughing stocks publish hardy work dynasts draw heavily poem write satires circumstance moments vision come productive decade relatively self former contain poem date poem period cover previous volume latter last three volume dependent past hardy creative power decline old age observation hardy productivity tally detail life know first productive period come consider poetry vocation decide write fiction living note write write verse give verse prose resume later poetically sterile year write novel rate almost one year addition burden bad health spend six month bed ill work slowly painfully laodicean two entry early life support assumption period hardy virtually suspend writing poetry mrs hardy record end november make note intention resume poetry soon possible early life p christmas day hardy write think resume viewless wings poesy dawn morning new horizon seem open worry pettiness disappear early life p poem date hardy apparently resume viewless wing decrease volume fiction none year tess one year jude number increase next thirty year one year date poem hardy work dynasts second productive period decade relate three event completion dynasts leave hardy free pressure first time forty year death emma hardy profound emotional effect hardy find release poetry first world war may seem strange poet come full fruition seventy hardy authority child till sixteen youth till five young man till nearly fifty early life p may carry sequence one step far say seventy poet height power want impetus two tragedy one personal national loose power poetry hardy two productive decade separate forty year yet develop become steadily narrow expand process like wise gardener hardy prune away shakespearian sonnet song element meter poetic diction personal style suit let main stock talent flourish range late poetry considerably narrow number successful poem far great see general characteristic early decade look two poem different quality revulsion neutral tones much say revulsion like half poem sonnet conventional theme unhappiness love almost anyone could write competent sense make coherent statement without violate rule sonnet form entirely undistinguished entirely unlike hardy language conventional language form phrase image sound like hardy striking enough give individuality poem smooth hardy usually smoothness anonymity obviously young man poem write book experience assert emotion without evoke say sentimental many competently anonymous performance among early poem neutral tones immediately recognize fine poem hardy characteristic style plain quite colloquial language hard particular colorless image slightly odd stanza dramatic handling occasion refusal resolve issue see hardy best poem poem distort syntax ordinary speech draw exotic source diction yet obviously ordinary speech hardy would say grin bitterness sweep thereby like ominous bird wring wrong would describe winter sun god detail setting neutral tones strictly speak metaphorical combine create mood appropriate dismal winter day end love way love weather emotion element symbolize way common many hardy best poem weathers darkling thrush wind rain example moving passage novel well far madding crowd full scene construct way neutral tones excellent example hardy mature style draw early productive period cite evidence develop new style grow old yeats simply learn use well already poem recognize acknowledge one man sense world somber also precise precision lend authority 
