# Supplementary material for: A Complex Network Approach to Stylometry
Source: PLoS One. 2015 Aug 27;10(8):e0136076. doi: 10.1371/journal.pone.0136076 (PMC4552030; doi:10.1371/journal.pone.0136076)
Supplement: S1 File — (ZIP) [file pone.0136076.s001.zip › style_dataset/cj66.txt]

critically invisible modern revolt like x radioactivity perceive effect materialistic social level call delinquency disaffiliation way term use critic poet lawrence lipton write several article subject first nation quote epigraph disaffiliate john l lewis like pillar hercules like two ruin titans guard entrance one dante circle stand two great dead juvenile delinquent hero post generation great saxophonist charlie parker dylan thomas word deliberate mean anything certainly deliberately destroy overcome horror world find last could longer overcome world weapon purely lyrical art friend living san francisco saw seldom enough see perspective distort exasperation fatigue year pass saw time light accelerate personal conflagration last time saw bird jimbo bob city go blind world literally sit realize happen man say refer pretentious jazz concert evil man evil say say rest night dawn get blow rowdy crowd chill stillness fluent melody spiral last time saw dylan self pass limit rationality assume terrify inertia inanimate matter like sweep away torrent fall stone dylan thomas charlie parker great deal common disastrous end as artist similar fluent fluent enchanting utterance compare important artist past relatively little content neither get far beyond sort entrance rapture creativity principal theme thomas poetry ambivalence birth death pain blood creation music course explicit art anybody know charlie parker know felt much way gift communicate one central theme ruin world one defense creative act course theme much art perhaps poetry theme horace certainly otherwise bear little resemblance parker thomas difference horace accept theme kind silken assurance dylan bird agony terror believe due anything especially frightful relationship creativity believe rather due catastrophic world creativity seem sole value horace column imperishable verse shin quietly enough lucid air augustan rome art may endure orderly noble activity man activity life partake value actively negate dylan thomas verse find endurance world burn city burn jews able find meaning art long answer air raid gas oven as world begin take guise immense air raid gas oven believe art become meaningless think could apply parker well although nature music demonstrable least conclusively thomas parker common theme attitude life pattern practice art obvious technical resemblance contrary popular belief great technical innovator effect superficially startling thomas regression technical originality ingenuity writer like pierre reverdy apollinaire similarly innovation bop parker particularly vastly overrate people unfamiliar music especially ignoramus intellectual jitterbug jazz aficionado tonal novelty consist introduction chord use classical music century le rhythmic difference progressive jazz matter progressive dixieland two movement many conventional symphony parker contemporary gillespie davis monk roach tristano anomaly etc absorb musical ornamentation old jazz basic structure become integral part develop true melodic line could put together select passage almost anybody benny carter johnny hodges true rhythmic pattern beat shift continuously least continuously spring become ambiguous enough allow pattern dominate long pulsation phrase strophe exactly happen transition baroque rococo music difference bach mozart farfetched analogy say thomas poetry special syntactical effect rimbaud edith sitwell actually ornament become main concern metaphysical conceit fascinate reactionary generation still dominant backwater american college embroidery thomas ellipsis ambiguity end immediate theme exist incidental main theme terror birth simply reiterate one difference bird dylan point contrary popular belief nothing crazy frantic parker either musically emotionally sinuous melody sort naive transcendence experience emotionally resemble berlioz wagner resemble mozart true also painter like jackson pollock may eccentric behavior painting impassive persian tile partly difference due nature verbal communication insistent talk general environment obtrude even idyllic poetry much personal difference thomas certainly want tell people ruin disorder world parker pollock want substitute work art world technique pure simple rendition major importance interesting parker follow lester young one leader saxophone revolution modern jazz saxophone treat woodwind play conventional embouchure metrically thomas verse extremely conventional incidentally verse tragic enrage hart crane want make clear consider one technical development first wave significant post art ornament confabulation interstice structure poem dylan thomas saxophone solo charles parker painting jackson pollock pure confabulation end confabulation come determine structure uninhibited lyricism distinguish exact opposite sterile extraneous invention corn metaphysicals present blight poetic professor hart crane little influence anyone except reactionary writer like allen tate instance valery last word modern poetry felicity apollinaire let alone paul eluard nonsense dylan thomas influence slight indeed fact disciple person imitate style w graham seem imitate without much understanding since move method thomas principal influence lay communication attitude extinct british romantic school new apocalypse henry treece j f hendry others quite conventional poet parker certainly much influence one time ambition every saxophone player every high school band america blow like bird even death influence begin ebb fact whole generation found father bop gillespie monk davis blakey rest considerable discount main line development today go back lester young point many impressive development art nowadays aberrant idiosyncratic longer sense continue development sort trace baudelaire eluard matter hawthorne henry james gertrude stein cubist generation world war low level surrealist period war assume accept universe discourse quote andre breton possible make definite advance exactly science doubt anyone hold idea today continuity exit like neo music develop lester young continuity sustain popular demand plastic art similar situation exist surrealists like hans arp max ernst might talk creation hazard compose picture walk paint sol toss bit paper air obvious self nothing look anything 
