# Supplementary material for: A Complex Network Approach to Stylometry
Source: PLoS One. 2015 Aug 27;10(8):e0136076. doi: 10.1371/journal.pone.0136076 (PMC4552030; doi:10.1371/journal.pone.0136076)
Supplement: S1 File — (ZIP) [file pone.0136076.s001.zip › style_dataset/cj67.txt]

anglo greek epic provide two occasion seemingly authentic account narration verse heroic age hrothgar court bard sing encounter finnsburg line improvise tale beowulf exploit complimentary comparison geatish visitor sigemund line alcinous court bard sing discover adultery ares aphrodite odyssey take tale odysseus ithacan wanderer listen odyssey nothing autobiographical unlike poet deor widsith poet beowulf concern identity poet odyssey repute blind reveal sing blind minstrel demodocus since none glimpse poetize without write intend incorporate signature epic matter prima evidence beowulf homeric poem derive oral tradition tradition lie behind iliad odyssey least hard deny milman parry rigorously defend observation extant homeric poem largely formulaic lead postulate could show entirely formulaic complete corpus greek epic survive far reason frequent formula epic verse indicate oral composition assume slightly le likely corollary oral epic incline towards use formula proceeding parry conclusion adopt one schema francis p magoun jr argue beowulf likewise create legacy oral formula inherit extend bard successive generation thesis striking compelling yet fresh inspection indicate one crucial amendment beowulf homeric poem formulaic extent bondage endurable oral poet estimate skilful oral poet appear safe assume sustain narrative rhyme could compose without extreme difficulty even language many terminal inflection assonance seem nearly severe curb although celebrate passage william malmesbury declare song roland intone battle commence hastings anglo alliterative line homeric hexameter probably impose le restraint verse beowulf iliad odyssey easy create impossible poet develop talent perforce earn livelihood yet certain aid valuable quite credibly necessary recite long stretch verse without pause poet write tradition generally never blot line may pause polish without incur blame oral poet pause must improvise continuously apparent effort even though bondage verse great write poet manage still great enough often seriously impede unless aid facilitate rapid composition germanic poet aid kenning provide difficulty alliteration homeric poet epithet provide recur need hexameter either poet could quickly easily select word phrase supply immediate requirement chant line kenning epithet make possible construction system numerous synonym chief common proper noun synonym could course serve function sake ease shall speak kenning epithet wide loose possible sense name example gar kenning danes verbal adverbial element participate epic diction present sufficient mark large nominal adjectival supply semantic near designate member system equivalent basic formula poetic language limited thousand line heroic verse anglo germanic dialect say frequently kenning beowulf recur contemporary epic soil say since write poet leisure would seem unlikely invent technique base upon frequent substantial circumlocution kenning like epithet must reasonably ascribe oral tradition one great homerists time frederick m combellack argue assume iliad odyssey oral poem postulate single redactor call homer either credit deny originality choice phrase example grand exquisite diction may create poet compile numerous lay two work possess may due one completely unknown fellow quest historical homer likely never success individual word iliad odyssey credit one man strikingly effective element speech extant poem assurance say commonplace vast epic corpus may exist beginning first millennium christ observation interest student homeric poetry student anglo poetry well extent tale twice tell final author must suspect although plagiarism oral tradition le misdemeanor standard modus dicendi combellack argue far make main point iliad odyssey think formulaic poem compose audience accustom formulaic poetry homeric critic deprive entire domain previously find arable important unimportant exception expression deem le mot juste context probably expression long practice ease rapid recitation would allow words phrase connoisseur admire handsome ironic humorous must therefore lose merit become regard mere inevitable time sometimes accurate sometimes observation may reference anglo poetry extent language formulaic individual component must regard distinguish cliche w f bryan suggest certain kenning beowulf select sometimes appropriateness sometimes ironic inappropriateness view would appear untenable unless deny language beowulf formulaic master scops responsible poem ever use kenning traditional least partly deprive free incline towards shrewd sophisticated misuse speech element many significant phrase find theory recurrent practice provide prosodic necessity defend semantic property isolate context false certain discover language beowulf effect intentional irony yet argument turn awry may find great deal bryan view formulaic element need hold meaningless merely select little conscious reflection time though periphrastic expression may nevertheless handsome ironic humorous long evolution oral tradition cause poetic language heroic age base upon formula show important quality thing formula therefore potentially rather always actually accurate true know regard day need believe epic audience insensitive formula numerous scholar modern time read germanic homeric poetry life still find much admire occasional occurrence familiar phrase nouns adjective write tradition choose nonce oral tradition may choose entire epic corpus tend towards idealization rather distinctive delineation reliance therefore place upon archaeological particular oral poem today would hope discover unmistakable ruin heorot palace priam ship dry could call foamy floater anglo swift ship greek even defenseless weapon danes would gar king hrothgar priam would eummelihs achilles like siegfried nibelungenlied potentially swift men may accordingly call swift even stand idle coriolanus agnomen marcius use deliberately pointedly homeric epithet anglo kenning use casually recall hearer familiar story situation useful pleasant quality referent epic language entirely servant poet partly master poet intention difficult discern except biographer unimportant language however proper object scrutiny effect language palpable even sometimes inevitable beowulf homeric poem appear oral composition yet write stage evolution transcribe albert b lord 
