# Supplementary material for: A Complex Network Approach to Stylometry
Source: PLoS One. 2015 Aug 27;10(8):e0136076. doi: 10.1371/journal.pone.0136076 (PMC4552030; doi:10.1371/journal.pone.0136076)
Supplement: S1 File — (ZIP) [file pone.0136076.s001.zip › style_dataset/cj68.txt]

recent criticism great expectations tend emphasize symbolic mythic content show m d zabel say dickens generally much novel impact reside allegoric insight moral metaphor j h miller excellent chapter great expectations lately illustrate fruitfully novel read perspective analysis however touch upon fail explore idea generally neglect discussion book believe central art importance human hand recur feature narrative essay seek make exploration dickens nothing theatrical great victorian writer know instinctively next voice face actor hand useful possession fiction theatre gesture indispensable shorthand individualize character dramatize action response hardly accidental therefore many vivid figure suggestive eccentric thing hand great expectations hand become almost obsession mr jaggers habitually bite forefinger gesture convey contempt inscrutable abstractedness half fascinate half terrify dealing miss havisham wither hand heavy unhappiness somehow concentrate move restless self break heart walk stick pumblechook signature perpetually extend glad hand wemmick reveal self regularly rub hand together old mr pocket frantic response life imprisonment useless social wife put two hand disturb hair make extraordinary effort lift whereas joe gargery endure shrewish onslaught mrs joe apologetically draw back hand across across nose mannerism would le worthy remark great expectations dickens novel hand serve leitmotif plot theme kind unify symbol natural metaphor book complex human interrelationship value attitude motivate dickens reveal character gesture make hand crucial element plot mean clarify structure novel help define hero relation major character device order diverse theme guilt pursuit crime greed education materialism enslavement people institution friendship romantic love forgiveness redemption think lady macbeth policeman thomas burke famous story hands mr ottermole realize hand often call idea crime punishment great expectations whether hand orlick strike mrs gargery pip steal pie pantry association suit well gothic mystery aspect dickens novel deep plane relate theme sin guilt pursuit recently analyze critic novel open fugitive convict frantically try avoid nemesis lay hand mysterious figure look pip frighten eye churchyard elude hand dead people stretch cautiously graf get twist upon ankle pull magwitch terrify pip steal pork pie create image boy imagination bogy man may softly creep way tear open imbrue hand as pip agonize theft hand commit guilty conscience project upon wooden finger local signpost transform phantom devote hulks held upside graveyard pip cling terror hand convict later flee panic family table theft discover block front door soldier accusingly hold pair handcuff bring gargery forge mend detail dickens indicate outset guilt part ironic bond pip magwitch unpredictably alter life since commonly translate thought feeling deed hand naturally represent action since nearly half character great expectations underworld closely ally linking hand crime violence wonder dickens excellent psychological reason never fully reveal magwitch felonious past pip convict climactic reappearance london shrink clasp hand fear might stain blood orlick slouch forge like cain hand pocket shout abuse mrs joe object holiday clap hand tantrum beat upon bosom upon knee clench husband hair last rampage prelude vicious blow upon head deal unknown hand whose identity later reveal verbally manual action tracing orlick hammer upon slate pip feel terror orlick murderous hand secret rendezvous sluicehouse marsh dickens lay great emphasis hand scene orlick shake hand pip bang table fist draw unclenched hand across mouth mouth water victim let hand hang loose heavy side pip observe intensely know slight action finger orlick might almost magwitch bogy man come alive figure nemesis pip phantasy guilt scar disfigure wrist mr jaggers housekeeper tell mark sinister past master coolly exhibit dinner guest make point force grip hand jaggers iron control would remove hand dish put hesitatingly dread call back rest get acquit murder charge cleverly contrive sleeve trial conceal strength pass laceration back hand scratch bramble rather human fingernail similarity estella hand molly action finger like action knit provide pip vital clue real identity establish symbolic connection underworld crime genteel cruelty satis house finally magwitch pursuit compeyson archenemy betrayer begin holding vicelike grip river flat frustrate escape culminate laying hand cloak identify thus precipitate death struggle water compeyson drown magwitch hand ironically become agent justice one aspect great expectations tale violence revenge retribution money important theme elsewhere dickens central hand often associate way false value acquisitiveness snobbery self hypocrisy toadyism irresponsibility injustice attach society base upon pursuit wealth dickens suggest economic evil society first page novel description pip five little dead brother give try get living exceedingly early universal struggle seem bear back hand trouser never take state existence pip great expectation progress illusion disillusionment turn somewhat naive hero dreiser american tragedy upon lure genteel prosperity unearned income wemmick call portable property jaggers reproach pip let slip finger since gentleman must possible avoid sully work hand importantly accent become index social status almost first step corruption pip value unworthy shame feel estella cruelly remark coarseness hand never trouble trouble vulgar appendage pip imagine estella would look upon joe hand roughen work smithy deliberate contrast white hand blacken one make symbolize opposition value pip struggle idleness work artificiality naturalness gentility commonness coldness affection fact satis house forge snobbery alienate pip joe finally give way deep strong force love reunion mark embarrass handshake pip exclaim wipe god sake give blacken hand pip abject leave miss havisham kneel kiss hand signalize homage suppose patroness seem open new world glamour journey 
