# Supplementary material for: A Complex Network Approach to Stylometry
Source: PLoS One. 2015 Aug 27;10(8):e0136076. doi: 10.1371/journal.pone.0136076 (PMC4552030; doi:10.1371/journal.pone.0136076)
Supplement: S1 File — (ZIP) [file pone.0136076.s001.zip › style_dataset/cj69.txt]

follow item may specify actual symbolic form operand instruction refer particular item channel unit combine channel unit combine arm file unit record synchronizer inquiry synchronizer alteration switch declarative operation equ use equate symbolic name item number see page continuation card certain autocoder statement make provision parameter may contain operand column single line autocoder cod sheet case appropriate section manual indicate continuation cards may use thus specifically permit operand give line autocoder cod sheet may continue operand one four additional line immediately follow label operation column must blank continuation operand must begin column must leave operand column cod sheet operand need extend across entire operand column either header card continuation card may end comma follow parameter remarks may appear right last parameter card provide separate operand least two blank space illustrations use continuation card include throughout example illustrate various statement continuation card follow statement permit continuation card compiler generate nop issue error message additional restriction regarding use continuation card macro appear page reservation index word electronic switch assignment actual address symbolic index word electronic switch name occur phase autocoder processor initial availability index word electronic switch determine table include compiler systems tape table originally indicate index word electronic switch available assignment symbolic reference index word available initial setting table may alter however describe data processing system bulletin ibm compiler system operating procedure form aj first pas phase reference actual address index word electronic switch collect availability table update end pas table indicate index word electronic switch available assignment symbolic reference index word electronic switch may make unavailable start assignment one follow way initial setting availability table indicate index word electronic switch available assignment one two number index word electronic switch use operand symbolic machine instruction specify index parameter always index word electronic switch e one two number index word electronic switch use operand equ statement e index word electronic switch reserve actual usage statement describe position order statement within program important reference make index word electronic switch unavailable end pas assignment pas phase index word electronic switch reserve encounter assignment index word electronic switch may reserve follow way first two method apply index word electronic switch third apply index word assignment pas instruction examine reference symbolic name index word electronic switch reference find actual address assign availability table change assign index word switch longer available late assignment one two address index word electronic switch use include operand xreserve sreserve statement see page corresponding index word electronic switch reserve statement assign address index word area mean actual label mean origin statement refer actual address corresponding index word reserve entry normally appear beginning program immediately follow litorigin statement otherwise symbolic name may previously assign index word method apply electronic switch precede method allow efficient use index word electronic switch sectionalize multi program particularly use conjunction litorigin statement extreme caution use however avoid conflict usage index word electronic switch may result assignment one name function address symbolic name actual address index word electronic switch appear include operand xrelease srelease statement see page specify index word electronic switch make available regardless method reserve however use symbolic assignment index word electronic switch assign first time time assignment pas compiler find index word available assignment warn message index words available place object program listing table alter show index word available assignment continue compiler find electronic switch available assignment warn message electronic switches available place object program listing table alter show electronic switch available assignment continue resultant conflict usage index word electronic switch may avoid reduce number symbolic name use e proper use equ xrelease srelease statement as note appendix c index word never available assignment symbolic name compiler also index word may make unavailable assignment declarative statements autocoder declarative statement provide processor necessary information complete imperative operation properly declarative statement never execute object program separate program instruction area place preferably beginning end otherwise special care must take branch around program attempt execute something data area instruction compiler encounter statement warn message issue autocoder include follow declarative statement da define area dc define constant drdw define record definition word dsw define switch dline define line equ equate code dtf define tape file diocs define input control system duf descriptive entry unit records da dc dtf dline require one entry da statement use name define position length field within area dc statement use name enter constant object program since make use record definition word rdws read write move otherwise examine block storage da dc statement provide option generate rdws automatically instruct autocoder generate one rdws assign successive location immediately precede area associate rdw form af xxxx start location area yyyy end location address calculate automatically processor case may advantageous assign location rdws associate da dc area part storage immediately precede da dc area drdw statement may use purpose drdw statement may also use generate rdw define area specify programmer as many ten digital switch may name provide dsw statement consideration setsw logic macro switch occupy one digit position word set consider logically equivalent electronic switch however refer electronic switch command e esn bsn etc individual switch entire set switch word may test alter desire use dline statement mean provide specify editing field insert print line 
