# Supplementary material for: A Complex Network Approach to Stylometry
Source: PLoS One. 2015 Aug 27;10(8):e0136076. doi: 10.1371/journal.pone.0136076 (PMC4552030; doi:10.1371/journal.pone.0136076)
Supplement: S1 File — (ZIP) [file pone.0136076.s001.zip › style_dataset/cj70.txt]

midwest oxidation pond use extensively treatment domestic sewage suburban area high cost land operational problem result excessive loading create need wastewater treatment system operational characteristic oxidation pond ability treat organic matter per unit volume research fayette missouri oxidation pond show bod treat effluent vary mg loading lb since experience indicate effluent oxidation pond create major problem bod concentration goal effluent quality accelerate treatment system conventional oxidation pond recent study weston stack indicate turbine aerator could add oxidation pond increase rate oxygen transfer study show possible transfer lb oxygen hr hp o eckenfelder discuss use aerate lagoon treat organic waste indicate retention aerate lagoon would give per cent bod reduction later eckenfelder increase efficiency treatment per cent summer month appear limit information available aerate lagoon might offer satisfactory mean increase capacity exist oxidation pond well provide degree treatment small volume red bridge subdivision development red bridge subdivision south kansas city missouri developer face problem provide adequate sewage disposal sewage system kansas city expect serve red bridge area several year necessitate construction temporary sewage treatment facility expect life aj initial development oxidation pond construct show figure oxidation pond surface area acre depth aj pond currently serve person person per acre summer oxidation pond become completely septic emit obnoxious odor possible maintain aerobic condition pond regular addition sodium nitrate temperature decrease algae population change blue green algae anaerobic condition exist oxidation pond necessitate examination method supply additional oxygen sodium nitrate time expansion red bridge subdivision require construction additional sewage treatment facility large land area require oxidation pond make type treatment financially unattractive developer propose aerate lagoon use eliminate problem exist oxidation pond provide necessary treatment additional development pilot lagoon lack adequate data aerate lagoon system prompt developer construct aerate lagoon pilot plant determine feasibility treat domestic sewage pilot plant circular lagoon ft diam surface ft diam bottom ft surface volume aj side slope coat fiberglas matting coat asphalt prevent erosion pilot lagoon locate show figure serve area south exist housing area major contributor shop center house add system subdivision develop pilot lagoon design handle waste person aeration period initially wastewater would entirely shop center domestic sewage house increase period operation would permit evaluation pilot plant slowly increase load reasonable period time pilot plant equip turbine aerator figure aerator variable drive permit operation range speed sewage flow treatment plant meter continuously record chart raw sewage introduce directly turbine aerator insure maximum mixing raw sewage aeration tank content effluent collect two pipe discharge blue river surface drainage ditch analyses composite sample collect weekly interval long retention period complete mix concept prevent rapid change either mix liquor effluent weekly sample would make change readily discernible daily sample composite sample normally collect period occasional composite make examination operation shop center permit correlation composite sample operation data indicate organic load composite essentially per cent organic load grab sample collect exist oxidation pond determine operate condition efforts make take grab sample random period mass data could treat composite sample single composite sample indicate sewage flow pattern characteristic typical pilot plant operations bod influent pilot plant vary mg average aj equivalent mg basis bod raw sewage typical domestic sewage subdivision bod effluent average mg reduction period examination data table show sample contribute raise effluent aj period high effluent bod occur cold period operational problem aerator result ice cause aerator overload strain drive belt slippage drive belt cause aerator slow reduce oxygen transfer well mixing raw sewage organic loading unit average lb bod lb bod cu ft aeration capacity needless say organic load low volumetric basis lb bod surface load basis seem aerate lagoon heavily load oxidation pond lightly load activate sludge system flow rate remain relatively constant winter month show table spring rain flow rise rapidly due infiltration open sewer as construction progress volume storm drainage sharply reduce retention period aerate lagoon range day average day large amount vegetable grinding grocery store shop center create suspend solid problem vegetable readily metabolize bacteria aeration unit tend float surface skim device effluent weir prevent loss light solid average volatile suspend solid effluent mg mlss average mg volatile suspend solid average sludge age base displacement solid calculate day oxygen uptake rate mix liquor average mg first four month study variations aerator speed latter two month study cause increase mix increase oxygen demand increase oxygen uptake rate mg follow increase rotor speed believe relate resuspension solid settle low rotor speed appear mix liquor suspend solid active microbial solid heavy le active solid settle suspend solid discharge effluent find major source aj removal suspend solid membrane filter yield average effluent contain mg aj bod drainage ditch receive pilot plant effluent average aj low bod due removal excess suspend solid sedimentation since dilution surface runoff low study microscopic examination routine microscopic examination make mix liquor indicate mckinney gram various type protozoa find aerate lagoon activate sludge system rather oxidation pond time algae find mix liquor bacteria form typical activate sludge floc floc particle small heavy floc settle initially flagellate protozoa predominate soon give way free swim ciliated protozoa as temperature decrease number free swim ciliated protozoa decrease little protozoa activity exist temperature reach protozoan activity cease temperature rise number protozoa increase rapidly 
