# Supplementary material for: A Complex Network Approach to Stylometry
Source: PLoS One. 2015 Aug 27;10(8):e0136076. doi: 10.1371/journal.pone.0136076 (PMC4552030; doi:10.1371/journal.pone.0136076)
Supplement: S1 File — (ZIP) [file pone.0136076.s001.zip › style_dataset/cj71.txt]

thus three main category antisubmarine warfare operation defense shipping defense naval force area defense last category overlap others amphibious operation near terminal base effect operation five element exist surface air mine submarine fix installation surface force use provide defense zone around naval merchant ship formation air furnish area surveillance mine protection limit area submarines shore installation new element submarine definite place submarine defense particularly deny enemy access ocean area fixed installation offer possibility area detection mine warfare reorient submarine target sixth element always consider intelligence include operational intelligence enemy knowledge environment operational intelligence presumably available national intelligence agency intelligence environment come recently augment program oceanography major postwar development certainty element consider singly combination mutually support necessity concept thinking submarine defense always clear proponents single element tend ensure predominance element without determine justify element enthusiastic vociferous proponent assume great importance consequently air surface submarine element overshadow mine fix installation intelligence seek seem strive elimination necessity others despite postwar experience demonstrate element necessarily mutually support thus productive area necessarily stress state emphasize necessity concept submarine defense one would provide position relative importance asw element base project potentiality enthusiasm energy element channel produce cumulative progress toward common objective concept would advantage would allow presentation public unify approach problem present piecemeal sometimes contradictorily one element announce progress another delineate problem result confusion public mind unify concept serve guide budget public support gain command congressional support industry main criticism navy antisubmarine effort determine one company industry apply skill know lacking guidance industry pick area result couple salesmanship american industry famous considerable expenditure fund effort marginal area concept guide industry available talent facility yield great dividend therefore broad concept submarine defense need co navy effort logical presentation public industry guidance basis program congress principles involve concept follow discussion principle possible content concept antisubmarine warfare russia possess preponderance submarine world divide various fleet also albania others loan egypt country may willingly unwillingly become communist furnish base communist target area assume certainty assumption coincide soviet intention attack come almost direction many location logically first principle plan must rigidly orient toward geographical area often state submarine destroy build base transit station destruction enemy building base complex however require attack enemy territory possible event hostility transit station may possible attack submarine commission overt act communists adept utilize hostility short general war whenever advantage therefore second principle plan must provide hostility effectiveness dependent general war antisubmarine warfare involve clash large oppose force decision result single battle war attrition single action exchange loss exchange must result end effective unit initially fewer unit element especially submarine opponent capability need sufficiently great exchange favor therefore third principle plan must depend effectiveness engagement type unless assure favorable exchange rate submarine increase effectiveness several order magnitude since world war its speed increase operate increasingly great depth submerge endurance become unlimited become even silent next development probably weaponry missile gradually expect replace torpedo as detection range increase weapon develop attack submarine surface craft range therefore fourth principle plan must provide continuously increase capability opponent element accomplish total objective submarine defense element support others limitation limitation one element compensate capability another elements use combination increase capability sum capability individual element therefore plan fifth principle must capitalize capability element combination conceivably submarine defense problem solve sufficient force numbers would astronomical current fiscal policy make impractical solution shipbuilding aircraft procurement weapon program indicate enough anything therefore measure take peacetime decrease force requirement war contribute greatly success hostility occur therefore sixth principle plan must concentrate current measure reduce future force requirement world constantly change new yesterday obsolescent today seventh principle plan self must flexible enough allow technological breakthrough scientific progress change world condition supporting elements asw operations point need plan submarine defense demonstrate mission state broad principle delineate content lay support element list consider element detail additional requirement state large area coverage accomplish task therefore reduction task result reduction force require plan provide expand area coverage must remember plan orient geographically consequently system give area coverage coverage le world wide must flexible hence least partially mobile since effective area coverage appear fairly remote requirement bear mind considering element air surface sub fix installation mine intelligence arrange approximately order vociferousness proponent discuss reverse order hope true order importance result intelligence use herein include information possible opponent environment affect operation refer operational intelligence environmental intelligence submarine defense must maximum stress good operational intelligence ensure sound planning greatly reduce force requirement increase tactical effectiveness environmental intelligence important ocean presently co target full knowledge science oceanography bring environment side result increase effectiveness equipment tactic decrease enemy capability development method capitalize environment therefore improve intelligence result reduce force requirement support element rat top priority gathering intelligence important equal importance translation usable form program need translate result oceanographic research tactical operate instruction approaching problem statistical basis invalid opponent source available encounter average condition condition advantageous therefore commander must detail operate instruction base measurement condition area time encounter capability must use maximum advantage temperature wind oxygen content depth bottom character animal life chief environmental variable may others variations sound velocity measure rather temperature variable would encompass variation must eventually measure horizontally well vertically progress predict water condition encouraging little guidance available man sea use 
