# Supplementary material for: A Complex Network Approach to Stylometry
Source: PLoS One. 2015 Aug 27;10(8):e0136076. doi: 10.1371/journal.pone.0136076 (PMC4552030; doi:10.1371/journal.pone.0136076)
Supplement: S1 File — (ZIP) [file pone.0136076.s001.zip › style_dataset/cj72.txt]

two metabolite p acid paba act cofactor hydroxylation aniline acid bacteria biosynthesized aj carbon paba incorporate directly metabolite show ring carboxy af thirty carbon atom arise aj carbon metabolite product mild acid hydrolysis arise aj metabolite isolate medium however show low specific activity indicate endogenous synthesis metabolite vigorous acid hydrolysis metabolite destroy biological activity compound liberate two aryl amine fragment obtain crystalline form dioxalate salt free base preliminary evidence tentatively indicate molecule metabolite cleave secondary amide bond n h sloane chemical study pursue cooperation k untch study esterases research esterases mammalian serum continue one interesting finding extreme sensitivity plasma arylesterases rare earth ion inhibition enzyme low concentration lanthanum ion probably strong know biological effect rare earth salt various metal ion find protect plasma arylesterase inactivation urea guanidine effect relate structure enzyme non serum red blood cell arylesterase also establish furthermore hydrolysis paraoxon study mammalian serum find hydrolyze albumin factor attach addition arylesterase selective inhibitor distinguish two activity investigations acceleration human plasma cholinesterase carry far e g erdos l e boggs c d mackey biophysical study modify fibrous proteins electron physical method use demonstrate renaturation heat collagen ribonucleic acid r v rice method devise extract purify soluble earthworm collagen ewc observe ewc macromolecule diameter much long several micron vertebrate tropocollagen unusual collagen also show undergo reversible thermal phase transformation r v rice m d maser study peptides peptidases investigation involve several aspect substance z active urinary peptide purify extraction organic solvent repeat column chromatography high electrophoresis paper chromatography use preliminary structural study pharmacological effect vitro isolate survive organ vivo blood pressure assay special equipment require register respiration record contraction smooth muscle various condition develop instruments section victor jackman w c barnes j f reiss enzyme terminate action peptide bradykinin perhaps substance z study experiments progress develop ultraviolet spectrophotometric technique assay enzyme study sensitivity metal ion e g erdos c d mackey g renfrew w b severs e m sloane seed proteins physiochemical study seed protein globulin brazil nut investigate addition know principal globulin excelsin three ultracentrifugally distinct component observe water protein quite low molecular weight ca also find system partly characterize e f casassa h j notarius continuum mechanics viscoelasticity theory non fluids basis differentiability assumption function space possible prove material property stress give functional history deformation gradient classical theory infinitesimal viscoelasticity valid deformation infinitesimal time past strengthen differentiability assumption possible derive second high order theory viscoelasticity second theory one normal stress difference calculate first stress relaxation function b d coleman walter noll department mathematics carnegie institute technology viscoelastic measurements extensive series measurement make high polyethylene torsion pendulum instrument use force sinusoidal oscillation free vibration creep measurement temperature range af as many seven decade time scale thus cover isothermally simple time equivalence valid many amorphous system hold possible however decompose compliance sum frequency component two viscoelastic mechanism compatible boltzmann superposition principle consistent set time equivalence factor hershel markovitz d plazek haruo nakayasu geochemistry trace elements tektites meteorites relate materials result microanalysis tektite natural glass unknown origin gallium germanium show glass probably produce terrestrial le likely lunar matter impact celestial body gallium germanium ratio high ordinary igneous metamorphic sedimentary matter result selective volatilization component tektite gallium oxide le volatile silica main constituent tektite germanium oxide volatile australites tektite australia give appearance second melting conformity conclusion high trace gallium content find portion flange undergo second melting silicate fraction stony meteorite show gallium germanium ratio similar tektite undergo melt point history libyan desert silica another natural glass compose nearly pure silica trace germanium content sand area gallium content however enhance five glass probably form libyan desert sand comet stony impact nickel meteorite sufficient kinetic energy produce large terrestrial explosion crater may nevertheless melt small quantity material impact energy spend crush fragmentation rapid quenching follow melt impact glass may result always contain metallic inclusion impact glass contain elemental nickel may produce stony meteorite comet meteorite ever recover paleoexplosion crater recent crater contain impact glass produce metallic meteorite exception aouelloul crater adrar western sahara desert crater contain impact glass metallic inclusion meteoritic material recover j cohen john anania inorganic chemistry preparation coordination compound often accomplish simple method react metal salt ligand suitable solvent alcohol apply general principle great number complex compound osmium ruthenium iridium rhenium triphenylphosphine triphenylarsine triphenylstibine obtain laboratory past year lauri vaska e m sloane j w diluzio absence direct evidence contrary decomposition solvent alcohol coordination fragment metal consider following heretofore assumption preparative coordination chemistry recent work radiocarbon deuterated alcohol solvent however give evidence metal carbonyl complex may readily form reaction alcohol system previously report compound thus reformulate series new hydrido carbonyl compound discover representative example af af af af af af coordination complex form transition metal primary secondary phosphine arsine investigate r g hayter particular interest direct towards condensation ligand metal halide form substitute phosphide arside complex past year ligand yield unusual five complex nickel interesting binuclear phosphorus complex palladium see figure well new compound well type af structure property reaction compound study another study chromium aluminum oxyhydroxides relate specie prepare homogeneously high hydrolysis characterize investigate spectrally ultraviolet region view identification semiquantitative estimation phase form vary preparative condition j laswick n l heatwole structure properties macromolecules elasticity macromolecular network 
