# Supplementary material for: A Complex Network Approach to Stylometry
Source: PLoS One. 2015 Aug 27;10(8):e0136076. doi: 10.1371/journal.pone.0136076 (PMC4552030; doi:10.1371/journal.pone.0136076)
Supplement: S1 File — (ZIP) [file pone.0136076.s001.zip › style_dataset/cj73.txt]

organization publication measurement interfacial angle crystal use classify identify chemical substance v barker develop classification system begin systematic compilation index die compilation work undertake number interest crystallographer department mineralogy university museum oxford since work headquarters department geology mineralogy numerous cooperate individual great britain holland united states belgium contribute editorially make calculation great interest practical help give barker index committee financial material help come academic governmental industrial organization england holland editors volumes m w porter late r c spiller oxford university third volume remain publish substances volume deal compound belong tetragonal hexagonal trigonal orthorhombic system volume monoclinic substance volume preparation treat anorthic compound describe groth chemische krystallographie properties barker system base use small number interfacial angle necessary index purpose morphological physical optical property value also give sources data index essentially new treatment previously compile morphological data data use groth chemische krystallographie criticality every calculation make independently two worker check one editor use nomenclature symbols units physical constants accepted crystallographic symbolism use symbol relate index necessarily introduce currency publication cover old literature groth mechanism keep volume date format publication form clothbound book data present list table part volume label introduction tables table include classification angle refractive index melt point various type crystal part volume parts volume contain crystal description group section according crystal system within section compound arrange order groth chemische krystallographie alphabetical list chemical mineralogical name reference number enable one find particular crystal description references data source give crystal description publication distribution barker index publish barker index committee w heffer sons ltd petty cury cambridge england volume contain parts publish volume three part two volume available publisher respectively crystal data organization present edition crystal data write j donnay johns hopkins university baltimore md part werner nowacki university berne switzerland part collaboration gabrielle donnay u geological survey washington d c many collaborator united states switzerland help collect assemble data make calculation edit support come academic industrial group two country geological society america give grant complete work bore expense publication preparation second edition progress sponsorship crystal data committee american crystallographic association coeditors j donnay g e cox leeds university olga kennard national council medical research london financial grant receive national science foundation british institute physics compilation work publication cost continuity project suggest plan eventual third edition substances elements alloy inorganic organic compound metal data include second edition since collect independently w b pearson national research council ottawa publish handbook lattice spacing structure metal alloy pergamon press properties crystallographic data result mainly x electron diffraction measurement present cell dimension number formula unit per cell space group specific gravity give substance substance auxiliary property melt point give sources data part present edition cover literature mid part end much material come directly secondary source strukturbericht criticality vast number compound cover limit resource job immediate need type compilation preclude thorough evaluation available data present edition future edition may critical use nomenclature symbols units physical constants since parts prepare independently abbreviation scheme chemical symbol use differ two part second edition great uniformity currency second edition preparation long range plan third format data present edition present table list part deal classification crystalline substance space group numerical data compilation compound divide according composition seven category part contain determinative table identification crystalline substance arrange according crystal system formula name index cover part references part give end part table publication distribution present edition crystal data af publish memoir geological society america print manuscript second edition probably ready end crystal structures organization author crystal structures ralph w wyckoff university arizona tucson arizona first section publication appear last supplement though complete publication include directory importance long nature preparation substances elements inorganic organic compound alloy properties data present derive almost entirely x diffraction measurement include atomic coordinate cell dimension atomic ionic radius sources data published literature criticality aim state result available determination atomic position crystal presumably tabulate data best available value critical comment textual section publication invaluable use nomenclature symbols units physical constants terminology use conform internationale tabellen zur bestimmung von kristallstrukturen currency year publication supplement replacement sheet issue periodically coverage literature extend include reference hop way find keep important work current format publication form loose sheet af contain binder book divide chapter chapter material group text tables illustrations bibliography group paginate separately number sometimes follow letter use insertion make inorganic structure find chapters organic structure chapters within chapter effort make group together crystal similar structure three index inorganic formula index mineralogical name index name index organic compound publication distribution publisher crystal structures interscience publishers fifth avenue new york n y work consist four section supplement price complete work including necessary binder dana system mineralogy organization six edition james dwight dana system appear edward dana editor sixth edition ask w e ford yale university prepare seventh edition father work number people become involve preparation work slow year grant obtain penrose fund geological society america finance additional full worker money also advance publisher john wiley sons inc volume complete publish editor volume volume late charles palache clifford frondel late harry berman harvard university work volume begin interrupt war resume volume complete publish supplementary grant geological society america help finance publication besides editor many contributor united states great britain volumes w e ford 
