# Supplementary material for: A Complex Network Approach to Stylometry
Source: PLoS One. 2015 Aug 27;10(8):e0136076. doi: 10.1371/journal.pone.0136076 (PMC4552030; doi:10.1371/journal.pone.0136076)
Supplement: S1 File — (ZIP) [file pone.0136076.s001.zip › style_dataset/cj74.txt]

individual class food differ requirement preservation number method develop year involve one combination procedure dehydration fermentation salt chemical treatment refrigeration freeze basic objective instance make available supply food interval harvest slaughter minimize loss result action microorganism insect make possible transport food area harvest production area consumption early year preservation food essentially relate survival sophisticated atmosphere today develop nation food technique seek also bring variety peak freshness optimum taste flavor food reasonable cost consumer development nuclear technology isotopic material machine radiation source recent year possibility apply ionize radiation preservation food attract attention investigator united states throughout world early hope irradiation might ultimate answer practically food preservation problem soon dispel interest remain however possibility would serve useful supplementary method counteract spoilage loss preserve food low cost freeze without employ heat chemical attendant taste alteration factors responsible spoilage foods chief factor responsible spoilage fresh foodstuff microorganism bacteria mold yeast enzyme insect sprout chemical reaction microorganisms often responsible rapid spoilage food special concern growth bacteria clostridium botulinum generate poisonous product enzymatic action store food produce change adversely affect appearance food palatability spoilage chemical action result reaction one group component food others environment corrosion wall metal container reaction fat oxygen air produce rancidity sprouting naturally occur phenomenon store potato onion carrot beet similar root vegetable insect infestation problem importance chiefly store grain presence parasitic organism trichinella spiralis pork introduce another factor must deal food processing permit storage food long period time method preservation must accomplish destruction microorganism inhibition enzymatic action term sterilization apply method involve essentially complete destruction microorganism food treat manner protect recontamination aseptic method package containment presumably could store long period without refrigeration process pasteurization involve mild le prolong heat treatment accomplish destruction microorganism less severe thermal treatment blanch scald serve inactivate enzyme general effect ionize radiation ionizing radiation cause destruction microorganism insect involve food spoilage low dos inhibit action furnish mean destroy insect store grain product well certain parasitic organism present meat deactivation enzyme also possible although type require extremely heavy dos mrad undesirable flavor odor color generally low palatability associate radiation treatment magnitude inactivation enzyme best accomplish prior irradiation conventional heat method blanch radiation retard chemical spoilage food however inhibit sprouting potato root vegetable radiation dos require preservation food follow range radiosterilization destroy organism long preservation mrad nonacid food low salt content radiopasteurization partially destroy microorganism result vary type food storage condition objective treatment commonly order mrads aj destruction insect aj inhibit sprouting root vegetable aj preserving food ionize radiation lead undesirable side effect particularly high radiation dosage respect general palatability individual acceptance radiosterilized food date find low comparison fresh commercially process food number food quite acceptable regard taste palatability however dosage substantially le sterilization level moreover nutritive value irradiate food apparently undergo little change although fat vitamin affect sterilization dos radiation source irradiation food result obtain depend upon dose rather specific type radiation x gamma high electron radiation suitable aside availability economic consideration certain practical advantage example gamma ray give deep penetration focus collimate whereas unidirectional electron beam may split direct top bottom food package irradiate selection source commercial irradiation would involve consideration numerous factor including require dose rate load factor throughput convenience safety important cost potentially useful source ionize radiation gamma source cobalt cesium fission product reactor irradiation loop system use material indium salt receive attention food system various particle accelerator van de graff machine resonant transformer linear accelerator principal one available commercial use costs effective energy produce source major obstacle development food process estimated production cost radiation energy machine nuclide source range per aj conventional energy process food available range cent per kwhr electric power equivalent mill per kwhr process steam radiation therefore initial cost disadvantage even though per cent much radiation energy heat energy require radiopasteurization radiosterilization possibility lower radiation production cost future estimate application megawatt scale cost might reach value neighborhood cent per kwhr large accelerator gamma radiation generate reactor core comparable reduction cost nuclide radiation foresee projection however appear highly speculative capacity involve far beyond foresee food facility agricultural activity seasonal area production harvest many food widely scatter geographically high cost transport bulk food item substantial distance central process location use large central processing station low radiation facility approach megawatt range might utilize inherently impracticable present status irradiation preservation foods objective complete sterilization food produce wholesome palatable product capable store without refrigeration extend period time chief interest radiosterilization reside military service provide appetizing food battle emergency condition paramount consideration require completely sterile food capable store without refrigeration preferably item already cook ready eat high nutritional value variety palatability appetizing appearance important reason morale foods rear station require cook refrigeration also interest primary interest meat radiopasteurization produce fewer adverse sensory change food product potential usefulness prolong keep quality fresh refrigerate food item thus food process might reach remote market permit consumer enjoy produce peak freshness palatability commercial interest chiefly type treatment military interest peacetime condition present status food preservation ionize radiation discuss food class follow paragraph meats radiation processing meat receive extensive investigation date one meat show favorable result sterilization dos pork particular interest military service demonstration roast pork radiosterilization superior palatability available pork product tests beef largely unsuccessful development prime objective 
