# Supplementary material for: A Complex Network Approach to Stylometry
Source: PLoS One. 2015 Aug 27;10(8):e0136076. doi: 10.1371/journal.pone.0136076 (PMC4552030; doi:10.1371/journal.pone.0136076)
Supplement: S1 File — (ZIP) [file pone.0136076.s001.zip › style_dataset/cj75.txt]

furthermore make exact assessment removal mechanism possible instrument show fig consist essentially hard sharp tungsten carbide knife push along substrate remove coating force require accomplish removal plot mean electronic recorder distance removal since removal force function coating thickness differential transformer pickup incorporate instrument accurately measure film thickness record distance repeat run track previously cut number adjustment feature include hesiometer facilitate measurement permit ready removal coating deposit substrate iron metal glass wood plastic surface measurement topcoat primer also readily carry hesiometer result find compare excellently manual knife scratch test instrumental method however time sensitive yield numerical result accurately repeat period time wedge coating increase thickness remove substrate instrument like hesiometer knife constant rake angle number removal mechanism often observe depend upon thickness coating low thickness cut shear phenomenon often encounter as coating become thick cut may abruptly change crack type failure coating become still thick peel type failure finally occur typical appearance various mechanism illustrate figs single frame enlargement high speed movie take course knife removal process see fig cut removal coating substrate involve pure cohesive failure coating molecular force hold coating substrate obviously great cohesive strength coating failure occur shear along plane start tip knife extend coating surface picture figs show crack peel type removal coating detach failure region close interface coating substrate force require remove coating plot film thickness graph illustrate schematically fig may characteristically result h coating removal force measure parallel surface substrate film thickness see force characteristic removal process change abruptly cut crack peel removal also readily see cut peel type failure show steady state response crack mechanism dynamic nature recall three mechanism occur coating deposit upon substrate merely function change coating thickness presumably interfacial bond strength gross cohesive property identical case factor contribute phenomenon practical adhesion coating assess knife method change initially increase rather rapidly decrease stepwise low value knife force coating increase thickness cutting mechanism cohesive failure cut shear removal process previously describe find coating separate substrate entirely cohesive failure detail removal process show schematically fig various force result reaction remove paint chip face knife along shear plane make angle substrate action reaction force r af respectively equal opposite direction force vector derive af force require cut coating thickness substrate af shear force along shear plane af af thrust force act coating knife respectively af normal compressive force act shear plane af friction force chip knife surface p normal force act face knife rake angle knife angle shear plane make substrate friction angle angle resultant make plane substrate analysis vector relationship show rake angle friction angle determine vector direction af force resultant r af consequently rake angle knife well friction occur back remove coating front knife determine large part detail mechanism cut removal process difficult measure direction magnitude r directly actual practice value readily amenable measurement cut force af shear angle aj two value rake angle sufficient determine parameter relationship define geometry knife readily determine measure thickness coating cut substrate af instrumentally determine fig relationship parameter readily derive cut force af shear strength coating parameter coating material w width remove coating thickness cut force af plot film thickness straight line result pass origin slope af however actual assessment cut force instrumental method thickness coating number spurious effect occur must take account make measure value large true cut force indicate eqn blunt knife one fact knife employ matter well sharpen slightly round cut edge signify rake angle longer constant zero film thickness curvature bluntness case carboloy knife employ hesiometer determine grain size polish grit tungsten carbide crystal cement together knife body order mil force vector concept fig readily apply condition also rake angle af tip knife much small even negative compare value major portion knife rapid increase cut force thickness result reduce relationship af af intercept zero thickness extrapolation slope indicate eqn af thickness coating equivalent rounding knife tip af straight line first approximation roundness symbol equivalent eqn see af constant determine part geometry knife blunt knife high value af importance hard abrasion knife material like carboloy employ hesiometer immediately become apparent softer knife would blunt rapidly make value af inexact extreme case soft knife value may even change course measurement knife friction second factor enter practical measurement instrumentally determine cut force frictional resistance cause bottom knife substrate constant value like af vary thickness coating direction magnitude resultant r af fig equilibrium condition cut chip exert thrust af knife tend push substrate lift away substrate depending vector direction af resultant friction force af thus directly proportional af consequently also film thickness value af readily assess determine frictional force exert knife run previously strip coating track various external loading straight line relationship usually observe plot af load l slope k af since load l actual cut condition cause af see af measure force h cut removal coating substrate consequently see sum force require cut coating af due bluntness knife af due friction bottom knife substrate af af first two force directly interrelate depend upon film thickness whereas af independent two constant give knife combination theoretical relationship clearly illustrate fig sum see correlate form practical measurement make hesiometer illustrate first portion fig cut mechanism chipping mechanism cohesive failure although large number coating system particularly 
