# Supplementary material for: A Complex Network Approach to Stylometry
Source: PLoS One. 2015 Aug 27;10(8):e0136076. doi: 10.1371/journal.pone.0136076 (PMC4552030; doi:10.1371/journal.pone.0136076)
Supplement: S1 File — (ZIP) [file pone.0136076.s001.zip › style_dataset/cj76.txt]

within year foam plastic material manage grow integral important phase plastic industry end still yet sight urethane foam one example introduce commercially country yet last year volume probably top million lb expectation market million lb many foam plastic particularly styrene show similar growth potential even new foam plastic yet evaluate as issue go press example one manufacturer announce epoxy foam outstanding buoyancy impact strength another report cellular polypropylene primarily use wire coating application investigate follow page major commercial foam plastic describe detail property application method process might well point however new development take place within past month might bearing future various foam plastic involve urethane foam example definite trend toward polyether material available two rigid foam system emphasis definitely one mold manufacturer also seem concentrate formulate fire self grade urethane foam aim specifically burgeon build market urethane foam insulator also come good deal attention one outstanding example whirlpool corp find switch urethane foam insulation could increase storage capacity gas refrigerator make competitive electric model much interest also express new technique process urethane foam including spray froth mold see article p detail meet demand urethane foam garment interlining new adhesive new method laminate foam substrate develop new technique automatic molding expandable styrene bead help boost particular material number new consumer application including picnic chest beverage cooler flower pot flotation swim toy two end area contribute expandable styrene growth year package mold insert replace complicate cardboard unit foamed build panel extruded expandable styrene film sheet claim competitive price paper also show much potential particularly package sandwich panel build utility shelter consist kraft paper skin rigid styrene foam core also arouse interest construction field vinyl foam big news development technique coat fabric material detail see p better hand luxurious feel good insulate property claim result several company also saw possibility use technique extrude mold vinyl product slight cellular core would reduce cost yet would affect physical property end product great extent readers interest additional information foam refer foamed plastics chart appear technical data section list reference appear urethane foam since mid 1950s urethane foam first make appearance american market growth little short fantastic present estimate production top mark million lb flexible million lb rigid production may range million lb flexible million lb rigid market start open foam past year seem justify expectation furniture upholstery one example easily take million pound foam refrigerator insulation intensive evaluation every major manufacturer use foam garment interlining get ground volume potential offing basic chemistry urethane foam basically reaction product hydroxyl material polyisocyanates usually tolylene diisocyanate blowing either one two type carbon dioxide gas generate reaction water polyisocyanate mechanical blowing use low liquid fluorinated hydrocarbon important factor determine property end quite naturally type hydroxyl compound use production originally main type use various composition polyester still wide use today particularly semi formulation application core sandwich structural panel foamed insulation automotive safety padding arm rest etc recently polyethers vary composition molecular weight branch come use first flexible foam lately rigids polyether glycol claim give flexible urethane spring action much desire cushioning although first polyether foam market produce two prepolymer method today thanks new catalyst produce one technique possible polyether foam may soon mold production basis low mold intricate contour superior property latex foam polyester urethane foam generally produce adipic acid polyester polyether group generally consist foam produce polypropylene glycol polypropylene glycol modify triol one shoot vs prepolymer prepolymer system isocyanate resin mix anhydrously foaming occur foaming accomplish future time different location addition correct proportion catalyst solution one isocyanate polyester polyether resin catalyst additive mix directly foam produce immediately basically mean simple process equipment mixture good flow characteristic le external heat foam reaction exothermic develop internal heat require one foaming although time problem control condition one foaming critical one properties commercial us urethane foam require density lb cu ft rigid foam lb cu ft flexible foam latter figure compare latex foam rubber average lb cu ft commercial grade compression strength graph fig p indicate ratio compressive strength density vary latter increase decrease single curve line represent specific formulation test example vary formula curve may move forward backward along coordinate produce desire compression strength density ratio thermal conductivity temperature resistance flexible urethane foam refer range high low temperature material primary performance remain functionally useful temperature resistance quality usually relate specific property e flexural tensile strength etc thermal conductivity directly traceable material porous air construction effectively trap air gas maze minute bubble form composition air gas bubble make highly functional thermal barrier k factor term use denote rate heat transmission material b ft material thickness range flexible urethane foam rigid urethane foam depending upon formulation density cell size nature blow agent use table p show comparison k factor rating number commercial insulate material common use including two different type rigid urethane foam flexural strength term refer ability material resist bend stress determine measure load require cause failure bend higher urethane semi foam usually strong flex fatigue resistance lb cu ft foam time flexural strength lb cu ft density note flexural strength always improve simply increase density change always proportional one formulation another flexural strength important factor sure urethane foam processor aware tensile strength property refer great longitudinal stress tension material 
