# Supplementary material for: A Complex Network Approach to Stylometry
Source: PLoS One. 2015 Aug 27;10(8):e0136076. doi: 10.1371/journal.pone.0136076 (PMC4552030; doi:10.1371/journal.pone.0136076)
Supplement: S1 File — (ZIP) [file pone.0136076.s001.zip › style_dataset/cj77.txt]

temperature wash rinse water maintain top roll load lb sixty lb loading possible lb adequate suds box drain arrange start deliver raise main drain pipe thus return suds soap box machine start bath contain calculate amount detergent apply slowly directly run specimen washing continue minute period time sufficient allow nip pass squeeze roll conclusion washing liter water automatically meter rinse reservoir wash tub liter tub operation require minute rinse operation volume tub gradually increase overflow main drain begin point drain readjust suds box drain discharge directly waste line main tub drain set mark drain gauge rinse water pass reservoir tub main drain lower permit complete draining tub run complete water drain waste line procedure rinse progress two stage first dilution time drain separate thereafter displacement soil liquor clean rinse water since soil liquor squeeze specimen nip pass directly waste suds box drain method rinse appear produce maximum cleansing minimum soil redeposition suggested evaluation classification evaluation may make either soil grease basis desire reflectance instrument may desirable measure clean whereas soxhlet extraction necessary measure grease removal purpose scope test method intend determine dimensional change weave knit fabric make fiber wool expect cloth subject launder procedure commonly use commercial laundry home four wash test procedure establish vary severity severe mild intend cover range practical wash commercial procedure hand washing five dry test procedure establish cover range dry technique use home commercial laundry three method determine dimensional restorability characteristic establish textile require restoration iron wear launder test accelerate must repeat evaluate dimensional change repeat laundering table summarize various wash dry restoration procedure available person use test must determine combination procedure practical specific item order evaluate dimensional change textile fabric garment launder procedure commonly use home commercial laundry possible identify test procedure completely code consist roman numeral letter arabic number example test e refer specimen wash procedure total minute machine dry tumble dryer procedure e subject restorative force tension presser procedure principle specimen garment wash cylindrical reverse wash wheel dry subject restorative force necessary temperature time agitation wash wheel vary obtain different degree severity drying procedure application restorative force procedure vary conform end handling home commercial laundering distances mark specimen warp fill direction wale course knit fabric measure launder apparatus materials wash wheel cylindrical wash wheel reverse type wheel cage inch inside diameter inch inside length three fin approximately three inch wide extend full length inside wheel one fin locate every around inside diameter wheel wash wheel rotate speed revolution per minute make five ten revolution reverse water inlet large enough permit fill wheel eight level le two minute outlet large enough permit discharge amount water le two minute machine equip pipe inject live steam capable raise temperature water eight level le two minute machine shall contain opening insertion thermometer equivalent equipment determine temperature water washing rinse procedure equip outside water gauge indicate level water wheel domestic automatic washer give equivalent result may use wash wheel equipment prefer test pressing equipment flat press measure inch inch larger flat press capable press specimen inch square may use alternative flat press maintain temperature le dryer dryer rotary tumble type cylindrical basket approximately inch diameter inch length rotate approximately r dryer provide mean maintain dry temperature 0c measure exhaust vent close possible dry chamber screen dry rack screen saran velon drying room facilities drip line extractor centrifugal extractor laundry perforate basket approximately inch deep inch diameter operate speed approximately r pen ink indelible suitable mark device measuring scale soap neutral chip feed spec aj softener e sodium metaphosphate sodium hexametaphosphate need hard water areas detergent synthetic alkylarysulfonate type flatiron electric approximately lb tension presser consist pad iron board extend clamp members four side two clamp fix edge board whereas two clamp travel guide rail opposite fix clamp movable clamp travel carriage ride rail draw dead load sets weight provide load select range pound perforate aluminum plate use provide dry surface heat mean flatiron special template furnish apparatus enable mark specimen central measure area fabric extension clamp see fig knit shrinkage gauge consist set mount pin set guide radial slot fig pin individually spring tensioning member drive outwardly slot spring extension inch af tension tensioning member common drive application restorative force take place simultaneously direction plane test specimen minimum diameter pin frame collapse state inch maximum diameter freely extend state unload inch surface apparatus contact test specimen uncluttered polish friction possible test specimen preparation test specimen vary depending upon type dimensional restorability procedure use three specimen sample test require order arrive satisfactory average performance especially true knit fabric specimens allow reach moisture equilibrium standard atmosphere af af lay without tension flat polish surface care take fabric free wrinkle crease fabrics badly distort unlaundered state due faulty finishing may give deceptive dimensional change result launder procedure also hold true restorative force apply therefore recommend case sample replace use result dimensional change dimensional restorability test consider indicative generally necessary mark distance specimen garment lengthwise widthwise direction measure launder distance may mark indelible ink fine pen sew fine thread fabric specially design stamp machine mark distance parallel respective yarn usually great original distance mark great accuracy test distances le inch recommend woven fabrics dry procedure b flat 
