# Supplementary material for: A Complex Network Approach to Stylometry
Source: PLoS One. 2015 Aug 27;10(8):e0136076. doi: 10.1371/journal.pone.0136076 (PMC4552030; doi:10.1371/journal.pone.0136076)
Supplement: S1 File — (ZIP) [file pone.0136076.s001.zip › style_dataset/cj78.txt]

high photoelectronic image intensification apply condition low incident light level whenever integration time require sensor record instrument exceed limit practicability examples situation aerial night reconnaissance recording radioactive tracer live body tissue special radiography medical industrial application track recording high energy particle etc high photoelectronic image intensification may achieve several method list cascading single stage couple lens system b channel secondary emission image intensifier c image intensifier base upon multipactor principle d transmission secondary electron multiplication image intensifier tsem tube e cascading single stage enclose one common envelope cascading single stage couple lens system rather inefficient lens system limit obtainable gain quite severely channel image intensifier capable achieve high value suffer however inherently low resolution image intensifier base upon multipactor principle appear hold promise far obtainable resolution concern however unavoidable low cycle restrict effective gain tsem tube construct show high gain resolution however electrostatic focus important many application realize device resolution limitation electrostatic focus might anticipate due chromatic aberration furthermore thin film dynodes appear natural diameter limitation wherever mesh support tolerate cascaded single stage enclose common envelope construct high gain high resolution tube may differ choice electron optical system design couple member electron optical system may either magnetic electrostatic one magnification may small equal large unity electrostatic system suffer generally image plane curvature lead defocusing peripheral image region flat view screen interstage coupler utilize magnetic system require accurate adjustment solenoid heavy bulky as discuss later peripheral defocusing improve utilize curve fiber coupler note however paraxial resolution quite similar electron optical system felt fiber double multi stage image intensifier gain considerable importance future therefore shall consider paper theoretical gain resolution capability tube luminous efficiency resolution single stage fiber coupler finally composite tube compute show theoretically high image intensification obtainable tube contact photography permit utilization extremely low incident light level effect device quantum noise associate low input level describe theoretical consideration constructional detail fiber double x image intensifier discuss measured performance characteristic experimental tube list conclusion shall reach fiber double tube represent sensible practical approach high image intensification basic design fiber double image intensifier tube design form basis theoretical discussion shall describe electron optical system see fig base principle focus action concentric spherical cathode anode surface inner anode sphere pierce elongate cup terminate phosphor screen photoelectron emit circular segment cathode sphere focus positive lens action two concentric sphere pass negative lens form anode aperture impinge upon cathodoluminescent view screen cylindrical focus electrode permit adjustment positive lens part vary focus potential anode potential codetermines gain g magnification m stage photocathode image plane electrode configuration curve concave see anode aperture field property biconcave fiber coupler utilize alleviate peripheral resolution loss result flat phosphor couple member reason output fiber plate planoconcave expose flat side permit contact photography permanent record desire as show later field property interstage output fiber coupler comprise indeed main advantage design second photocathode phosphor surface deposit fiber plate substrate photocathode sensitivity phosphor efficiency p anode potential v individual stage shall distinguish mean subscript text require stage assume unity magnification theoretical discussion flux gain flux gain single stage luminous gain single stage af flux gain first approximation give product photocathode sensitivity amp lumen anode potential v volt phosphor conversion efficiency p lumen general p function v current density shall assume constant luminous efficiency af photocathode depend maximum radiant sensitivity af spectral distribution incident light af relation af af normalize radiant photocathode sensitivity af standard visibility function luminous flux gain single stage give af input light distribution fall beyond visible range af expect since af case consider efficiency fiber couplers efficiency fiber optic plate depend four factor numerical aperture n b end fresnel reflection loss r c internal loss d pack efficiency f numerical aperture fiber give af af angle af measure medium index af settled phosphor generally use image intensifier low optical contact substrate surface hence af shall assume numerical aperture general close unity condition satisfy e af af equivalent glass combination sufficiently good approximation determine end reflection loss r obtain angle independent fresnel formula af phosphor fiber fiber air surface assume af obtain af percent value may reduce percent mean thin glass layer index hence af factor output fiber coupler af as index refraction photosensitive surface sbcs lie around fresnel loss fiber interface percent af factor interstage coupler might anticipate multiple coating reduce end reflection loss even far internal loss due absorption small finite loss suffer numerous internal reflection due deviation prescribe cylindrical fiber cross minute imperfection core interface loss depend fiber diameter length absorption coefficient mean value loss per internal reflection last least angular distribution incident light explicit expression integral average give literature lacking reliable data variable rely experimental data percent internal loss long small m diameter fiber relatively high value probably due small fiber diameter increase number internal reflection since consider relatively small diameter inch fiber plate average thickness keep inch internal loss may assume percent per plate pack efficiency f fiber plate receive much attention literature probably high large fiber generally use rather recently circular fiber closely pack hexagonal array pack efficiency give af af ratio area circle circumscribe hexagon small diameter fiber technically feasible require af resolution af cladding thickness m hence af af thus 
