# Supplementary material for: A Complex Network Approach to Stylometry
Source: PLoS One. 2015 Aug 27;10(8):e0136076. doi: 10.1371/journal.pone.0136076 (PMC4552030; doi:10.1371/journal.pone.0136076)
Supplement: S1 File — (ZIP) [file pone.0136076.s001.zip › style_dataset/cj79.txt]

set decision call operate policy simply policy optimal policy one sense get best process whole maximize value product thus three component optimal design problem specification state process stream specification operate variable transformation effect specification objective function optimization desire chemical process first might involve concentration different chemical specie temperature pressure stream second might choose volume reactor amount cool supply way transformation state depend operate variable main type reactor discuss next chapter objective function measure increase value stream process subject chapter essential characteristic optimal policy state stream transform sequence stage feedback first isolate bellman recognize whatever transformation may effect first stage r process remain stage must use optimal af policy respect state result first stage chance optimize complete process moreover systematically vary operate condition first stage always use optimal af policy remain stage shall eventually find optimal policy r stage proceeding way one two two three stage may gradually build policy number step calculation operate variable one stage need vary see important economy let u suppose m operate variable stage state specify n variable search maximum one stage require number operation order af number unreasonably large proceed one stage next sufficient number feed state must investigate allow interpolation number order af however seek optimal r policy give feed state one search maximum require final step thus number operation order af require operate variable vary simultaneously af operation would require job r increase increase much rapidly number operation require dynamic program even important fact direct search simultaneously vary operate condition produce one optimal policy namely give feed state r stage contrast dynamic program produce policy whole family policy small number stage problem enlarge require complete coverage feed state af operation need dynamic program af direct search af vastly large r optimism baseless believe high speed modern digital computer allow use crude method search result suppose af average operation require af sec dynamic program would require minute whereas direct search would take three millennium principle optimality thus bring vital organization search optimal policy multistage decision process bellman annunciate follow term optimal policy property whatever initial state initial decision remain decision must constitute optimal policy respect state result first decision principle invoke every case set functional equation appear form admirably suit power digital computer time every device employ reduce number variable great value one attractive feature dynamic programming room leave ingenuity use special feature problem end discrete deterministic process consider process illustrate fig consist r distinct stage number direction opposite flow process stream stage r stage end let state stream leave stage r denote vector af operate variable stage r af thus af denote state feed r process af state product last stage stage transform state af feed state af way depend operate variable af write af transformation uniquely determine af therefore speak process deterministic practical situation restriction admissible operate condition regard vector belong fix bound set set vector af constitute operate policy briefly policy policy admissible af belong policy choose state product obtain state feed repeat application transformation thus af objective function maximize function usually piecewise continuous product state let denote af optimal policy admissible policy af maximize objective function p policy may unique maximum value p certainly policy specify maximum calculate function feed state af let af maximization admissible policy af necessary specific say optimal policy optimal r policy respect feed state af choice admissible policy af first stage state stream leave stage give af feed state subsequent af stage according principle optimality must use optimal af policy respect state result value af objective function af choose correctly give af maximum objective function thus af maximization admissible policy af af relate af sequence equation solve af af know clearly af maximization admissible af set equation start equation recursive type well suit program digital computer find optimal r policy af stage function af need af find may transfer storage location af whole calculation repeat also see result may present although n number state variable large tabulation become cumbersome table set table may set table extract optimal r policy respect feed state af enter section r table state af find immediately last column maximum value objective function third column give optimal policy stage r fourth result state stream policy use since principle optimality remain stage use optimal af policy respect af may enter section af table state af read optimal policy stage af result state af proceeding way table extract complete optimal policy desire check af evaluate af last stage may objective function depend af also af cost operate policy consider moment reflection show algorithm presentation work equally well case form objective function shall often occasion consider af p represent value stream state p q cost operate stage condition q hence p increase value stream minus cost operation net profit af denote net profit stage r af principle optimality give af sequence equation may start remark process af profit af discrete stochastic process process outcome one stage know statistically also interest although chemical reactor design important deterministic process case stage r operate condition af transform state stream af af probability distribution af know specify distribution function af probability af lie region d stage space af speak maximize value objective function since 
