# Supplementary material for: A Complex Network Approach to Stylometry
Source: PLoS One. 2015 Aug 27;10(8):e0136076. doi: 10.1371/journal.pone.0136076 (PMC4552030; doi:10.1371/journal.pone.0136076)
Supplement: S1 File — (ZIP) [file pone.0136076.s001.zip › style_dataset/cj80.txt]

gyro platform system use restrain gyro well suit automatic leveling characteristic gyro combination restrain gyro platform reasonable response characteristic operate approximate equation motion neglect transient effect follow af u torque apply output axis control gyro platform angle angle gyro control normally term gyro input axis away gyro output axis gyro angular momentum define h thus gyro platform combination maintain platform zero angular deviation axis system rotate angular velocity af torque supply gyro output axis aj assume gyro design electrical torquers torque apply output ax system show fig accelerometer output amplify result voltage apply gyro output torquer torque cause entire system rotate axis since response af polarity correct platform rotate direction reduce accelerometer output zero as accelerometer output decrease torque apply gyro output axis decrease therefore rate decrease finally accelerometer output zero entire system remain stationary platform definition level mathematical block diagram level system show fig platform initially level angle aj angle generate platform servo multiply g effective acceleration act accelerometer af scale factor accelerometer af voltage af amplify af apply gyro torquer scale factor af finally gyro platform characteristic represent af system indicate fig fundamental simple transient effect platform servo accelerometer neglect factor include upper limit place allowable loop gain stability consideration type system high loop gain desirable provide fast response time frequency response characteristic practical component consider effect stability present serious limit system loop gain time require system reach level position approximately inversely proportional servo loop gain addition cutoff frequency input acceleration approximately proportional servo loop gain high loop gain cause system respond horizontal component acceleration problem usually determine low limit loop gain rather response time must notice fig accelerometer respond input acceleration equation relate input acceleration output platform angle af practice preflight level process take place system mount airframe system arrange automatic leveling platform angle respond horizontal component acceleration act accelerometer many component acceleration present due effect wind gust engine noise turbulence around vehicle etc one great problem associate automatic leveling establish true level presence high acceleration noise one solution problem operate low loop gain include low filter technique cause system respond low frequency acceleration component platform tilt since low loop gain low filtering increase response time practical compromise must reach one desirable solution achieve use non amplifier af amplifier design gain large accelerometer signal certain threshold level level amplifier gain af proportional small value order provide adequate noise filtering effect platform return position rapid rate nearly level point platform control proportional servo low enough frequency response noise little effect level process system automatic leveling gyro drift cancel output level system amplifier af platform actually tilt level accelerometer output amplify af supply correct current gyro torquer cancel gyro drift amount platform dip require depend upon scale factor system practical level considerations automatic level system describe section readily adaptable gyro platform consist three integrate gyro system require switching flight equipment circuit however level operation maintain control remotely mechanical optical contact platform level system hold platform automatically long system actuate useful system information necessary set gyro drift bias available current necessary hold system level level process accomplish manually result satisfactory obtain automatic equipment process consist turn platform manually output accelerometer zero turning accomplish apply voltage gyro torquers describe brief human replace amplifier af figs manual leveling require appropriate display accelerometer output high accuracy require preflight leveling usually necessary integrate doubly integrate accelerometer output also minimize noise problem integration effect small acceleration small platform tilt angle see time however skill require part operator level platform degree accuracy also require time compare automatic approach manual leveling inconvenient platform must maintain accurately level prolong period time operator must continually supply correct amount turn current gyro torquers effect gyro drift cancel process especially difficult since gyro drift typically random platform heading platform heading consist orient sensitive axis accelerometer parallel desire coordinate system navigator simple term amount point platform proper direction purely inertial navigator two technique available accomplish platform heading use external survey equipment establish proper heading use characteristic platform component indication true heading choice heading technique dependent upon accuracy requirement field condition time available accomplish heading external determination head survey technique gyro platform level head proper direction use survey technique platform accelerometer must slightly modify procedure accelerometer mount platform direction sensitive axis must accurately determine mirror mount accelerometer plane mirror perpendicular sensitive axis unit transit precision transit set align respect true north high degree accuracy exist survey technique transit set mirror one accelerometer sight platform turn align sight procedure include use fixture transit project beam light darken cross hair accelerometer mirror platform align reflect image cross hair see exactly superimpose upon original cross hair image easily align high degree accuracy platform turn require supply current appropriate gyro torquers although technique simple satisfactory one practical difficulty exist direction true north must know launch point however difficulty serious realize survey team establish true north base line day work many installation inertial platform raise ground considerable height mount vehicle flight situation difficult sight platform survey equipment platform high ground transit mount stand raise platform obviously heading accuracy lessen technique since error introduce motion stand autocollimator transit replace autocollimator instrument provide electrical signal proportional angular deviation platform use automatically hold platform true heading electrical 
