# Supplementary material for: A Complex Network Approach to Stylometry
Source: PLoS One. 2015 Aug 27;10(8):e0136076. doi: 10.1371/journal.pone.0136076 (PMC4552030; doi:10.1371/journal.pone.0136076)
Supplement: S1 File — (ZIP) [file pone.0136076.s001.zip › style_dataset/ck01.txt]

thirty scotty go back school parent talk seriously lengthily doctor specialist university hospital mr mckinley entitle discount member family decide would best take remainder term spend lot time bed rest pretty much choose provide course choose nothing exciting debilitating teacher school principal confer everyone agree keep certain amount work home little danger lose term scotty accept decision indifference enter argument discharge hospital two checkup parent mr mckinley describe celebration lunch cafeteria campus rachel wear smart hat warn recently smoke puff cigarette long ivory holder stain lipstick scotty father sit sprawl chair angular alert cricket look huge stainless appointment room expression proprietorship teachers men wear brown suit gray hair pleasant smile come table talk shop introduce scotty rachel rachel polite scotty indifferent eat cafeteria food orange sauce scotty gaze without interest food teacher heroic baronial window bright rank college banner father try make food topic blueberry pie good scotty recommend look son face worry scotty murmur thanks softly father bend gaunt height across table turn round brown ear scotty regard ear grizzled hair around moment interest say loudly full old pop eat almost nothing crested three plate drunk half milk paper container right craig rachel say fix something later afternoon get home since seizure scotty little appetite yet change appearance surprisingly one plumpness face full lip usually sharp line jaw become swollen breathe mouth open show whitely curve section low teeth keep eye puff blur lid always lower though apparently focus even neck seem thick therefore short hand quick pair flutter bird neither active really relax lay lap palm stiffly motionless taper finger little thick joint altogether since seizure appearance boy overindulge food take exercise look lazy spoil little querulous rachel little say greet husband colleague smile politeness offer nothing mr mckinley sprawl easy familiarity completely alert son eye always still face jump anticipate scotty desire strain silent lunch rachel say well get bed doctor suggest scotty remain every afternoon bed strong since mr mckinley give lecture rachel scotty drive home alone plymouth speak much scotty gaze ugly gray slum say softly look stupid kid negro section peel row house store church ragged child rachel bend toward scotty ask repeat say nothing lot kid around scotty look child mouth slightly open eye dull felt tired full calm thirty day seem short perhaps routine day almost rise late go bathrobe slipper breakfast either alone rachel virginia treat attention try tempt appetite special food biscuit cooky candy result devote hour tile kitchen would hover look like brother anxiously watch progress scotty fork spoon eat enough honey try get rachel observe would say rediscover capacity take time virginia rachel talk quietly ally political rather natural might war atmosphere watch scotty constantly rachel without seem virginia openly eye fill concern scotty neutral resent supervision virginia sometimes tire sympathy eat felt like sleep much little please move draughty room house bed slow dubious step like elderly tourist cathedral energy go able sit hour chair live room stare bleak yard without move hand lay loosely yet stiffly like wax hand almost lifelike quite fold lap mouth hang slightly open ask question address way response inescapable would answer often happen repeat speak softly would repeat word way without emphasis impatience little loud mention kate even think much except twice night bed slowly range thought would abruptly almost accidentally encounter time felt kind pain upper chest objective pain way different others intensity different kind like bandage wound back head occasionally throb merely another part weakness calm drug lazy care rachel mention kate say notice girl across street hasn bother phone visit scotty say right kate right think briefly deliberately turn talk something else sit front window parent room saw kate come house elizabeth far look tiny heavy branch front yard would hide reveal turn bottom kate step move direction park think saw awaken moment interest elizabeth hold leash hand round fuzzy puppy end leash disappear scotty get go room get bed time cover forget see kate doctor since scotty longer allow make regular trip town see come often informally house would sit slim spare edge scotty bed leg cross elaborately cross foot could tap floor scotty mind doctor unsmiling teasing use husky young man say mock distaste imagine always battle school go school pardon doctor bend close hear delicate hand vein moth wing rest absently scotty chest scotty say word loudly oh well take little vacation turn unsmilingly rachel think end next week could get air little could weakness definite would exhaust far unnecessarily strong soon stethoscope table scotty bed pick wag scotty say fussily keep cap strong emotion stethoscope glint silver darken room drop day rachel stay doctor go smooth cover scotty bed pick thing floor touch scotty watch disinterest speak desire say think miss school notice formal irritably exact rachel grow care felt irritability concern yet know would care even shake head number call could win popularity contest school without trouble miss estherson call twice want pay visit say child miss apparently light life scotty shrug slightly rachel come close bed bend would kiss move away frown doctor annoy seem speak suppose self characteristic new negro professional merely doctor general turn well mrs 
