# Supplementary material for: A Complex Network Approach to Stylometry
Source: PLoS One. 2015 Aug 27;10(8):e0136076. doi: 10.1371/journal.pone.0136076 (PMC4552030; doi:10.1371/journal.pone.0136076)
Supplement: S1 File — (ZIP) [file pone.0136076.s001.zip › style_dataset/ck02.txt]

sharp edge seem restless sea wave thrust upward angry motion papa sit glacier smooth solidity immobility defy turmoil objective colonel say day briefing papa objective sit brood gouge burn blast insult would could anyone really take papa ponderous hulk valley papa reign men hide high explosive booby trap mine rap valley pregnant womb await abortion forward slope front post stretch two row barb wire slope base coil concertina stretch eye range like wild tangle child hoop stop simultaneously weirdly poise await magic child touch start roll closer still regular barricade barb wire hang timber support was vain labor would clean mess war smiling quixotic thought warren turn back opening light cigarette sit tonight group men tomorrow night would go somewhere wait go white would two day listen dark point papa move ever deeply enemy land behind papa was expect hadn realize would much time think many lull somehow forget must tell combat intermittent activity know moment illuminate vision train would approach could take place tomorrow night might occur month much time time become afraid white suggestion flatter like identity spill hatred enemy hadn even see yet pressing cigarette earth warren walk slit scan jagged hill saw life still stand time peer unlovely hill gaze continually return papa come order test belief still unsettle know believe kill yet come could live life feel coward ten men patrol sergeant prevot lead next night beam rok carry thirty machine gun another man lug tripod box ammunition warren white carry addition weapon ammo box ammo rok machine gun others carry extra clip browning automatic rifle hand little mexican name martinez prevot brief two new men afternoon sit quiet wait prevot say sure man nearest awake joe doesn show back hour otherwise hold reception pull mortar artillery cover nobody pull say remember say go get anybody leave behind still hold bring back dead wound hour pass barb wire point departure begin journey mine field mines kind say set bounce betties jump explode testicle level mercifully go head mines big one little crude wooden box enemy nicely turn gray metal disk defy detector mines foot misplace leg miss mines size big one wire set whole field little one hand grenade size booby trap fill head chunk metal warren try shake jumble fear look sky dark prevot say searchlight would bounce cloud hour give u time get settle position new men sure didn get lose prevot place warren white center patrol file eye fix white solid figure warren could hear behind tread another could also hear stream see position go follow part journey safe prevot say provide cover noise soon pick way along edge stream glow night right rise embankment cover brush tree branch extend far man hold back next meet low overhang warn thus stealthily advance upstream turn right climb embankment walk valley cover grass sigh pant sigh like whip hand expert grass strip something warren gentle whir footstep leave naked felt unprotected flesh tremble chill new sound shape men ahead lack solidity whip strip flesh dark form move like mourner nocturnal pilgrimage dirge unsung want vocal chord warp break tree valley assume wraith shape clumps brush pass many enchain demon strain anger tear gnaw bone looming papa leer threaten hundred hide malevolency distance searchlight flash beam slash sky sharp ray absorb cloud reflect earth soft diffuse radiance somewhere another patrol need light warren think men night like leave protective ridge fear work gut pick way area beyond east west coast korean peninsula strip land fear men moment furtively crawl night sit sweaty anticipation movement sound shout amidst confuse rifle flash muzzle blast white arm go warren raise patrol stop prevot come take spot whisper point small clump blackness give machine gun ammo warren hand metal box prevot quietly disappear line lying grass behind brush clump warren look others likewise hide grass brush shoulder could see prevot machine gun crew even short distance vague shape set machine gun small knoll could fire head rest patrol warren ease rifle safety gently slowly sneak another clip ammunition one cloth bandoleer mark upper part body aj place within quick reach walk fear serve overheat sweaty armpit cool touch night air although armor vest fit upper part body snugly felt security figures seem crouch surround dark distance saw band men seem advance retreat even watch certain menace imaginary yet star fascinate horror hand sticky stock weapon aware insistent inner beating prisoner within seek release rigid body glow ivory baton searchlight point cloud dilute valley dark pallid light figure hold attention become group shatter tree stand like grotesque medieval damnation scene even could ease tension body rough surface earth seem resist every attempt part relax sensing unseen presence men patrol felt mutely unite nine near share pinpoint sense something precious perilous moment something akin knowledge gain bicycle trip french countryside knowledge imprison speechlessness france puzzle meaning great stone monument men throw sky always wander felt stranger exultation poem strange language could barely touch meaning enough make ache desire fullness sense brittany stone mystery travel thirty day sleep barn farmer alongside road work subtle change know brittany meet pierre pierre hand sever wrist leather cup fit handlebar steer 
