# Supplementary material for: A Complex Network Approach to Stylometry
Source: PLoS One. 2015 Aug 27;10(8):e0136076. doi: 10.1371/journal.pone.0136076 (PMC4552030; doi:10.1371/journal.pone.0136076)
Supplement: S1 File — (ZIP) [file pone.0136076.s001.zip › style_dataset/ck03.txt]

mickie sit second whisky little bar next funeral parlor pennsylvania avenue al little cafe small dark narrow fill mingle scent beer tobacco smoke italian cooking hanging bar oil painting nude al accept student corcoran gallery need eat drink broke nude small black elfin call eloise one place moonan could go drink back booth without anyone notice least come hang around want know low patron taxi driver art student small shopkeeper reporter yet discover hideaway friend jane wise enough realize man could good company even weigh much didn mint widow writer die airplane crash mickie find job head historical section treasury mean sort press clipping like jane sit receptive interested mickie pleasant glow say see mean president jeff lawrence romantic romantic one think world divinely inspire find right key divine justice altruism appear like focus camera distant ship isn get focus know talk sure girl feel way men live come war colonel know jeff doesn mr christiansen know soldier get distinguished service medal conduct would land prison life electric chair civilian mean unbroken sheer bastard outfit someone invent name trig say trigger happy shoot anything rear end horse sentry wiry inscrutable silent country boy red clay rural alabama speak broad drawl others normally make fun front trig hear try back states knock clear across room pretty bad incident back marine base new york kid refugee one harlem gang make fun trig accent draw knife fight harlem boy concussion trig cut badly catch trig steal liquor officer mess get couple girl trouble fear punishment didn bother wasn leave birth make magnificent soldier wasn trouble ordinary rank fear overcome paralyze send individual soldier whole company fire run panic didn occur trig anything serious would happen get picture kind fellow jane nod pleasant smile right sniper nest mountain cave pick men devilish accuracy colonel order wipe suggest ask volunteer promise man patrol quart whisky ten dollar week pas davao trig one five volunteer patrol snake around back cave approach drop suddenly wild howl could hear outpost lot shoot know enemy subdue flare fire signal hurry two men kill third wound trig black color boy detroit kill put action ten guerrilla grenade hand fighting get trig negro quarrel possession gold crucifix around neck wound filipino color boy trig lunge knife say give black bastard nigra walk sidewalk white men come negro get bad slice chest knife wound colonel men jane ask placid interested way mickie laugh recommend dsm detroit fellow purple heart combat wound see mr christiansen know jeff lawrence war law supplies something like old buddy tell would come sundays pentagon read citation medal like one send trig go away real glow hero nine foot tall jefferson lawrence alone small perfectly appoint table window look river dinner sit coffee watch wind pattern traffic cross bridge spread like serpent two head beside mrs dalloway think dainty fragile old woman thread way street westminster day june enjoy flower shop greeting old friend never really draw deep passionate breath like mrs dalloway never permit luxury joy dig bone marrow spirit poor ambitious poverty impose kind chastity ambitious stop grasp embrace sit back seat car along dark country lane must look way climb one painful step ladder make decision eye open think cost must leave dreary pennsylvania mine town father pharmacist state college time walk among violet water edge room could look springtime see couple hand hand walk slowly deliciously across campus could smell sweet vernal wind stone unmoved teach patiently trap must mentally pull blind close window exist book law school stamping human emotion young lawyer new york time prosperous enough goal high bald afraid woman one would cripple strange unhappy woman become wife perhaps right perhaps dare defy nature turn back lorelei punish like mrs dalloway regret peter walsh moment melancholy youth well spend son would tell gather ye rosebud ye may flower smile today tomorrow die son could afford lawrence wait bill boxell vice president call ask could see secretary home say matter urgent secretary uneasy visit like boxell suspect something underhanded furtive lawrence could put finger precisely worry dislike distrust man reason human nature piece meat could tell bad smell lawrence star minute light ribbon traffic hop clue dislike vice president would appear therefore decide unfair young man make effort understand sympathize point view half hour later vice president arrive look carefully every piece furnishing though hop store information carefully mind observe florentine vase hall renoir painting library well long shelf well volume pattern oriental rug delicate cut chandelier say secretary understand come little pennsylvania town near wilkes find wave arm around furnishing discourteous question lawrence decide young man little time learn curious find secretary tell cost loneliness learn thing merely say good decorator day make tasteful home vice president say hear name would fix cheap return advertise decorate vice president home let know business kind lawrence think little sadly fee poverty ambition boxell chance grow graciously acquire everything go get four year brandy library boxell look lawrence search glance kind prosecute attorney would give man trial weakness break best destroy peace vice president say slight bluster isn anyone love president old chris ideal time face fact realize man marine 
