# Supplementary material for: A Complex Network Approach to Stylometry
Source: PLoS One. 2015 Aug 27;10(8):e0136076. doi: 10.1371/journal.pone.0136076 (PMC4552030; doi:10.1371/journal.pone.0136076)
Supplement: S1 File — (ZIP) [file pone.0136076.s001.zip › style_dataset/ck04.txt]

bishop look coldly say take leave literally nothing else catch machine sojourner easily excite upset say quite calmly let go see like annisberg seventy mile west birmingham near georgia border tallahoosa river small dirty stream city center manufacture especially textile also beauty surroundings residence many owner great industry north alabama usual southern city sort black bottom low region near river negroes live servant laborer huddle together region sewage save river street sidewalk neglect much poverty crime wilson come train birmingham look city rather pleasant white city hill chief store beyond industry factory go black bottom midst crowd region allen african methodist episcopal church old dirty wooden structure sadly need repair landmark year everybody town black white know suffer calamity final crisis long series calamity old preacher twenty year dead city mourn loud man vigorous many year decline strength ability stern overbearing flock obsequious conciliatory white especially rich partly support church deacon board head black man name carlson practically take pastor grow old way support amen corner characteristic thing church amen corner weekly religious orgy knot old worshipper chiefly woman listen weekly sermon begin invariably low tone almost conversational gradually work high shrill appeal god man amen corner take hold re form group participation worship stem year greek chorus spread african forest overseas west indies alabama shout slow dance tear song scream contortion corner group beset hysteria shiver wail shout possession something seem like alien outside force spread audience often view visit white snicker behind handkerchief afterward discuss negro religion sometimes end death trance many lie exhaust pant chair floor compose amen corner magnificent beautiful experience something live week week often re le wild form wednesday night prayer meeting wilson first sunday witness something like disgust preach short sermon try talk man audience tell macon birmingham propose sympathize loss old pastor mention name amen corner break loose chance say another word end audience silent breathless collection take slowly everyone file audience think much new pastor new pastor think audience dare time say next week look situation first parsonage utterly impossible place civilize people live originally poorly conceive apparently repair year plumbing sewage rat rot arrange would board home one old member church woman name catt wilson afterward find briefly refer cat sharp tongue fierce initiative ann catt lonely devote soul never marry conduct spotless home devote church perpetual dissenter bear critic soar new pastor like avenge angel lest stray path know truth gossip chief repository wilson look church study condition salary pastor year annually even arrears wilson make mind must receive least mention deacons say nothing church must repair dirty neglect really ought rebuild determine go talk city bank meanwhile city talk street color section dirty typhoid malaria child nowhere go place play even sidewalk school small dark ill teacher pliant fool two liquor saloon far church one white conduct white people side entrance negroes exclusively negro undoubtedly good deal gamble side church quiet well house shutter recently paint wilson inquire call kent house deacon church carlson janitor one lead member amen corner cook two three color maid employ wilson tell sort hotel white people seem rather queer white hotel set center black bottom nevertheless look respectable glad rest black bottom rabbit warren home every condition neglect disrepair careful upkeep dives carefully repair hut nicely paint ornament cottage jumble together cheek jowl little distinction best could escape bad bad nestle cosily beside good yard front back narrow trash dump flower garden behind privy sewage system look bit wilson discover beyond black bottom across river far remove white city considerable tract land occur church good negro home might gradually move plot talk presiding elder presiding elder look rather carefully sure kind man hand one thing stress contribution general church expense dollar money seriously fall behind church must look immediately fact intimate clearly reason wilson send make large contribution dollar money wilson stress fact clear must good church business conduct church organization effort get religious center rut wild worship modern church organization emphasize presiding elder plan give old church move across river presiding elder sure would impossible tell wilson go ahead try wilson try seem impossible bank hold mortgage old church declare interest considerably arrears real estate people say flatly land across river hold eventual development white work people come none would sell color folk propose rebuild church wilson find term new mortgage high sure could well go atlanta get deal finance proposal make deacon board meet unanimous opposition church certainly would remove proposition sacrilege fifty year go stay forever hardly possible get argument subject as rebuild well might look hurry hurry wilson go downtown different banker intelligent young white man seem rather sympathetic shake head reverend say think quite understand situation see amount money invest white around church tenements store saloon gambling hope much color people get employment kent house place near place employment city arrange thing like easily change would plan repair old church would last five ten year time perhaps something good wilson ask kent house mention understand white hotel young banker look certain surprise say flatly afraid tell anything particular kent house find hope see dismiss color pastor next day sojourner come sit beside take 
