# Supplementary material for: A Complex Network Approach to Stylometry
Source: PLoS One. 2015 Aug 27;10(8):e0136076. doi: 10.1371/journal.pone.0136076 (PMC4552030; doi:10.1371/journal.pone.0136076)
Supplement: S1 File — (ZIP) [file pone.0136076.s001.zip › style_dataset/ck05.txt]

payne dismount madison place hand rein herold fog increase darkness night two gas lamp mislead glow might anywhere nowhere pretence deliver prescription dr verdi secretary state seward sick man idea come herold chemist clerk sick always receive medicine one would question errand bottle fill flour payne loom old clubhouse seward home key kill would another death outside ordinary enough house gentry clomp heavily stoop ring bell like bell mass doorbell pitch high still good friday nigger boy open door payne notice think chiefly cap schedule synchronize point waste time push way inside moment hall confuse large house ever almost large building except hotel idea seward room would half darkness banister gleam hall seem enormous somewhere bedroom seward would explain errand without bother much make plausible felt something well reason flee army really want kill sexual act moment impulse take could even watch give way longer worry everything would right know mood could stop still sensation always surprise thrill felt part could watch sort gentle dismay body quick appalling efficient thing brush idiotic boy lumber heavily stair carpet make pump congress gaiter great clodhopper wear sound footstep like muffle drum top stair run somebody stand angrily dress gown stop whisper errand young frederick seward hold hand panting little payne shake head dr verdi tell deliver package person frederick seward say father sleep go pantomime father door prove statement well payne say go smile know elder seward intend go pull pistol fire make sound misfire reversing smash butt frederick seward head first blow always difficult violence exultantly easy get catch become different person afterwards act like become meaningless would puzzle day whereas time seem quite real nigger boy flee stair scream murder murder payne methodical merely clear way run sick room find pistol break throw away knife would childhood know knife someone block door inside smash tumble darkness saw dimly move figure slash yell flee go bed jump strike could repeatedly like finally get one nightmare punish one dream two men pull nobody say anything payne hack arm lady nightdress would want hurt lady another man approach one fully dress knife go chest go mad shout payne run hall mad wish would make thing much easy mad dream clatter stair door somewhere fog nigger boy still yell murder one always wake even one dream clammy air revive herold saw flee well one expect much people like herold unhitch horse walk away mount spur nigger boy close behind nigger boy turn back alone ride idea time come open field open field good building sure dismount turn horse plunge grass felt curiously sleepy world seem far away know get cap didn know sure tell hadn cap would find take care choose good tree clamber find comfortable notch curl sleep like tousle bear hand across chest though surfeit honey violence always make tired frighten boston edwin booth wind performance new way pay old debts part familiar bother think acting soothe stage always know tonight judge applause must well usual as sir giles overreach often play part believe word raise arm declaim honour one high spot play audience usual love delight see happy worry small one mother new york daughter edwina might hour aunt asia philadelphia everyone ambivalent profession practise long enough still moment love stage unseen people might cheer boo largely though entirely make world seem friendly somehow though know wilkes quite right one thing laura keene green room commotion bring wing since could act one part suit well first person offer mr lincoln glass water hold box high head miss harris ask one first collect wit much shot stun audience stun already see american cousin unless miss keene stage much theatre hot drug boredom stage empty except harry hawk star monologue audience fond harry hawk dear character particularly funny end monologue audience would applaud meanwhile look scenery well guess know enough turn inside sockdologizing old mantrap said trenchard otherwise hawk always pause next line gun go yet even explosion mean much guns go washington city day celebration theatre soundproof audience saw small dim figure appear edge presidential box sic semper tyranni say mildly booth deliver line behind billow small pungent cloud smoke strain forward hear say sit long able stand easily figure leap box almost lose balance flag drape tear air figure land left leg fell hand press harry hawk still arm raise towards wing speech falter lower arm figure theatrically dress though character play blunder one play saturday night benefit performance octoroon figure look like slave dealer also look like toad hop away light something maim crazy motion disturb disappear wing harry hawk shift position last lower arm mrs lincoln scream mistaking scream anyone ever see always expect yet scream different note absence urgent self dash awake like pail water clara harris one guest box stand demand water action involuntary something unexpected happen one always ask water one woman brandy one man mrs lincoln scream presidential box someone lean balustrade yell shoot president get everybody stage harry hawk begin weep laura keene brush glass water crowd begin move washington city everyone live bubble plot one death might attract another exactly panic give way could sit beehive voice one could 
