# Supplementary material for: A Complex Network Approach to Stylometry
Source: PLoS One. 2015 Aug 27;10(8):e0136076. doi: 10.1371/journal.pone.0136076 (PMC4552030; doi:10.1371/journal.pone.0136076)
Supplement: S1 File — (ZIP) [file pone.0136076.s001.zip › style_dataset/ck06.txt]

sneer man spread leg third time confront katie rear whinny fear moment boy mount hang midair stevie twist frantically command mare leap straight ahead stranger nimble still bold arm dare obstruct katie rear third time tremble descend stranger leer seizing bridle tug might force katie knee absurd stevie could feel topple saw ground come stranger head incredible ferocity bring fist together strike blow encounter silky hair hard bone man utter weird cry spin collapse sand katie scramble foot stevie agilely retain seat katie rear wickedly compel bring hoof upon sprawl figure stranger could feel foot iron strike repeatedly body limp gloat lip slaver hear chortle ride around around trample figure sand top head spot bare white clamshell remain visible stevie shout triumphantly train hoot instantly chill pursue frighten fist clutch tightly knuckle hurt katie stumble fall fall stevie stevie mother nudge still fall head hang board katie stall sprawl mangle corpse bearded stranger stevie wake nearly dream safe mama arm train slow houses wink car roll beside little depot po chavis trainman call come repeat po chavis chapter bong bong startled awake room vibrate giant hand rock bong dull boom throb echo wall bulge floor tremble windowpane rattle star far morning expect pendulum swing across horizon bong race window yank sash bong wood old paint alligatored bong fresh breeze salute six o put head slate roof church ivy climb red brick wall like green monster clock strike present innocent face kitchen mama wipe cupboard tower steeple church million foot high loud clock whole world know stephen smile say steeple one hundred sixty foot high clock hear strike really town clock instal last april mrs shorter birthday dress speed outdoors cross broome street orange square steeple lean backward church advance like headless creature long shapeless coat spire seem hold sky port jervis bask foothill city god dutch reformed church two steeple school main street episcopal church one block sussex street catholic saint mary church even tall steeple cross top stand ball street catholics large cemetery near neversink river main street run south stevie whistle pass alien ground god everywhere belfry steeple cloud tree mountain hulk horizon somewhere beyond shadow lurk must yawn pit papa preach dreadful lake fire walk awe become familiar god reside chiefly drew centennial church high steeple clock church like drew church preacher like papa intimate could consign sinner hellfire know god must follow papa footstep fortunate proud veteran idle bench square beneath soldier monument get foot papa approach morning reverend stevie could divide god papa illumine every parish face turn choir band angel pulpit tollgate heaven nine hundred eleven member charge mama announce three hundred eighty sunday scholar papa go god work stevie often accompany buggy draw violet new black mare although journey westerly far germantown beyond erie roundhouse machine shop along delaware hudson canal northward brooklyn point peter could see church spire wherever look back sometimes go south roll past tollhouse afternoon reverend cross suspension bridge matamoras pennsylvania delaware river three long island overgrow green tree underbrush south laurel grove cemetery junction neversink delaware tri rock stevie could spy new jersey pennsylvania well new york simply spin around heel excursion papa instruct man chief end duty god salvation however boy lively eye might rove cuddleback brook purl neversink magnificent swim hole papa point scornful finger splash youth idle recreation stevie saw idol trouble couldn always see papa saw tear excitement sun water little engine chug northward monticello branch today ludie inquire every evening pretend care make preacher won stevie flare somebody get preacher family make last testament leave paterson hear uncle aunt howe witness die everybody ludie could hateful speak papa die sin could never happen long god alert drew steeple stand guard peaked lance stevie constantly slip church pull strength heavy brass door shuffle along wainscoted wall cold mysterious presence god around end shaft light pew appear broad stair long dungeon far away stand curtained window study room father hand tuck coattail star dark church figure wreathe extraordinary luminescence boy shudder deathly pale countenance wrinkle gray hair would papa really die mouth thin wide long cleft upper lip like slide papa slender finger remove spectacle red indentation bridge strong nose time begin think god stephen perhaps one day choose choose long ago therefore give affection store love open heart pray stephen pray mercy guidance spare evil eternal punishment lake fire stevie hear word many time yet occasion cause tremble fear lake fire strive think god eternal wrath must pray spar papa disappoint none brother hear call george townley ted certainly ludie burt hackettstown albany law school surely could hear someday god would choose would hear call would run tell papa stern face would relax black arm would embrace son yet might know call come probably scriptures still small voice would whisper would summon miss never come play asleep dream must fail hear papa choose therefore nothing good could happen even god wrathful storm sky grow dark thunder roll across valley unafraid aggie might fly closet shut door bury head clothes dare wait lightning lightning could strike blind sinner good clench fist face terror thunder crash barrel tumble mountainside bounce bounce till 
