# Supplementary material for: A Complex Network Approach to Stylometry
Source: PLoS One. 2015 Aug 27;10(8):e0136076. doi: 10.1371/journal.pone.0136076 (PMC4552030; doi:10.1371/journal.pone.0136076)
Supplement: S1 File — (ZIP) [file pone.0136076.s001.zip › style_dataset/ck07.txt]

crummy bastard could write two fucken nigger krist wish could write nigger pussy think sweet wet nigger pussy oh sweet land heaven haint nothin like sweet nigger pussy think first one catch come shack juicy one oh bounce fresh warm sweet juicy sweet lovin sixteen man love nigger pussy snow come little faster note think joe harris nigger go sister chuckle memory vivid jee fixed yooee fix snow fucken weather wasn lousy goddamn nigger lord put sonuvabitch figure hell go put nigger squad one worth shit brandon ain bad thought turn thing big shock everybody find ol slater others kaboom pretty scar wonder hell come soon saw way ball bounce soon come back sens soon come back sens say aloud young blizzard proudly draw make report important superior first get squad ball anybody thinkin easy pretty damn dumb look thum goddamn redheader bad keep sayin wanta wind like em tell goddammit tell say aloud get guy done put place back normal normal god maybe good thing happen maybe stop clean place doin hear whole bunch croakin snow get guy done something trouble though yet hadn five day keerist prickly twinge annoyance run eye blink hard snap squash bad thing try push way tune begin whirl inside head one favorite guitar boogie always come faithfully like radio juke box whenever start worry much something bad thing try push way music drive away free walk air moment hum jive within beat rhythm within glow anticipation would happen culprit catch turn bastard boy nigger ever get would comin reactionary bastard never hear word reactionary life pow begin word proud word mean much use great pleasure almost exclusive possession sense highly educate four cut folk back home four cut least chuckle owe word also make feel hate sincere hate label use effectively want get squad ball come discussion session lousy reactionary bastard tryin fuck program month months hired hard lackey warmongering capitalist capture send fuck program guy remember remember hear harangue saw deliver speech laugh suddenly feel surge power tell hold see receive utmost respect attention one day ching tell smile pat back walk weekly conference squad leader keep squad good one best keep keep good work would really something come ching really something say aloud dirty reactionary bastard comin night bumpin ol slater poor bastard get god let bring let god slice ball right arm move swiftly violently twice felt intense satisfaction tingle within mutilate bleed death lay bastards say aloud spit halt look around rivers cold sweat suddenly unleash within thought come back one nag past four day try stifle word form know couldn brace somebody hafta start thinkin fight seek kill last word come tremble strange feeling upon fully expect catastrophe strike dead spot didn take heart final word come forth hear fully bout takin place listen wait nothing happen felt good old self music arrive take rhythm stroked snake lyric lift take one magic isle another stop briefly brandon good damn good nigger johnson jesus guy say try isn talk ching say everyone learn reactionary lazy one stupid say oughta know plain hell johnson reactionary tryin johnson bastard look lie asleep felt wave revulsion loathe sleepy soft johnson biggest thorn side whole fucken squad guy always goof question time couldn dump someone else didn damn reactionaries bump slater like particle draw magnet return press hard mind music surge fail check man take place guy ball ball handle men thoroughly wised knows score supreme effort break turn window gnaw gnash within snow tumble furiously huge glob hit ground pile higher higher star amaze alarm whole fucken sky cavin keeeerist lookit cover whole building bury u nightfall jesus somebody get somebody put two cent soon somebody else know waitin one thing bastard done nail maybe already get tingle pleasure see clearly slater shoe top dog sleep eat right staff ching tien top dog poor ol slater jesus imagine crummy bastard get em get comin em whirl suddenly nothing though heart thump wildly somebody boy stirrin early sleepy voice say yehhh say coughlin testily eye lookit come willya say man scratch yawn yehhh say coughlin practically spit man move away way toe line goddamn keep chatter minimum short answer one word possible less bull em brown trouble bullshit squad stupid bastard around get ass kick hut seven plenty room dumb croak anything dumb fuck know anything cut mother belly open give um work see already snap dumb jerk coughlin grin feel supremely top thing watch snow infuriate make sense whirl around suddenly hot find man stand moment back nail spot stand open listen name william foster four internal contradictions capitalism quick quick man shrink hot fury search frantically answer finnegan wake hell noise time morning star window christ sake whole fucken sky cave look source noise awaken prick coughlin hell didn drop dead miss get slater ask usual early morning question hell doin nut nuts real dreamin somewhere hut come coughlin voice long study long buddy christ sake voice plead christsake buddy answer c hero start damn war automatically finnegan start go today lesson capitalism rot core start damn war good one think know uncle sam mind fucken business 
