# Supplementary material for: A Complex Network Approach to Stylometry
Source: PLoS One. 2015 Aug 27;10(8):e0136076. doi: 10.1371/journal.pone.0136076 (PMC4552030; doi:10.1371/journal.pone.0136076)
Supplement: S1 File — (ZIP) [file pone.0136076.s001.zip › style_dataset/ck08.txt]

rousseau persuasive voltaire almost convince burn book two men rid country go dinner attack dark forest band thief strip everything including clothes must learned man say voltaire one bandit learned man bandit laugh face voltaire persevere go chief university study ask refuse believe bandit chief never attend high institution become corrupt say surely must study many art science chief annoy question knock voltaire shout never go school never even learn read finally two bedraggled men reach friend home voltaire fear arouse distinguish place fine work art big library little doubt owner become deprave culture voltaire surprise however host give fresh clothes put open purse lend money sit good dinner immediately dinner however rousseau ask still another favor could pen paper please hurry write another essay culture impromptu voltaire give howl laughter sans souci soon circulate manuscript throughout literary circle europe print sometime later name timon athens famous misanthrope substitute rousseau cruel time understandable could rich life make simple ever understand subterfuge lie fraud error sin even crime poor drive effort overcome great advantage rich race life example could voltaire understand strange predicament rousseau would find soon furor first discourse acquire still another title fame time musician as composer ever since first begin study music teach rousseau dream pierce fame result successful opera facility genre great effort get performance gallant muses invariably fail good reason operatic music little merit one day week visit country home retire swiss jeweler rousseau amuse company little melody write attach great importance really amaze discover guest excite delicate little song put song together urge string onto sort little plot delightful operetta didn believe nonsense say sort stuff write throw away heaven forbid cried lady enchant music must make opera material wouldn leave argue plead promise oh irony bitterness year effort become composer still stoutly reply critic discourse arts sciences close success music reject least appear reject else could couldn one hand decry art time practice could well yes perhaps literature since could argue couldn keep silent feeling literature involve spite music would much fault course rameau fault rameau whole culture parisian age rameau type music try write couldn write little song however sweet nothing heart tender memory childhood little melody anyone could hum would make one want weep couldn appear composer glory crave long forbid still lady one weekend country would make little piece melody lady delight jean jacques applaud everyone go work learn part write little operetta give feeble amateur rendering everyone insist good lose forever royal academy music must manuscript order give really first performance merit rousseau aware must seem like hypocrite stand argue could possibly permit public performance lady especially couldn understand trouble contradiction bah contradiction one life every woman experience say mean yes say yes mean rousseau admit though couldn agree public performance would indeed private satisfaction dearly love know work would sound professional musician train voice simply like know good kind people seem think say duclos historian point jean jacques impossible musician royal opera would rehearse work merely see would sound merely satisfy author curiosity rousseau agree recall rameau private performance opera armide behind close door alone duclos understand bother rousseau writer prosopopoeia fabricius become know writer amusing little operetta would certainly paradoxical duclos think saw way let submitting royal academy suggest name never appear one even suspect work rousseau could agree crazy twist turn emotion afraid one time work might turn would blow pride even though one know author work would accept violent feeling matter would certainly betray deeply concern spite anxious lover obscurity applause thus tear desire know composer successful opera necessity remain true proclaim desire anonymity rousseau suffer several painful week emotion screw new height acceptance first rehearsal ensue buzz excitement among parisian music lover duclos come run rousseau inform news reach superintendent king amusement demand work offer first royal summer palace fontainebleau imagine honor answer jean jacques ask strive appear unimpressed refuse duclos say else could monsieur de cury incense course say would first get author permission certain would refuse infuriating success come plunge discourse commit life austerity denial everything open even court louis play role self back forth duclos go m de cury jean jacques duke d jean jacques little operetta village soothsayer though still unperformed take ever importance course news composer finally begin get around among close friend naturally keep secret well public large know great excitement musical court circle titillate go among people know composer talk glow term promise piece hear first rehearsal furor people could possibly squirm way rehearsal pretend intimate whole affair would sensational listen conversation one morning take cup chocolate cafe rousseau find bath perspiration tremble lest authorship become know time dream startling effect would make proclaim suddenly composer felt say confessions crucial point life day performance carriage royal stable call take palace bother shave contrary please face show neglect several day seeing condition enter hall king queen whole royal family member high aristocracy would present grimm abbe raynal others try stop go way cry jean jacques ask go stop haven dress occasion point dress always rousseau say neither well worse home yes argue palace king madame de pompadour surely right rousseau say even right since composer 
