# Supplementary material for: A Complex Network Approach to Stylometry
Source: PLoS One. 2015 Aug 27;10(8):e0136076. doi: 10.1371/journal.pone.0136076 (PMC4552030; doi:10.1371/journal.pone.0136076)
Supplement: S1 File — (ZIP) [file pone.0136076.s001.zip › style_dataset/ck09.txt]

first time u laugh since morning begin rider concord good word come spur whoop road horse kick cloud dust shout god hear ever show hear yell sight solomon chandler hadn misjudge strength lung think could hear mile away burst every seam importance observe horse change whole character man small man saddle like prefer eat meal understandable appreciate sentiment as rider never saw afterwards never saw dismount whether stand tall short shoe say know give day tone distinction last thing world resemble war line farmer storekeeper mechanic perch top stone wall dash rider make u feel good deal sharp alert situation come wall topple u crouch behind hear people talk contempt british regular prove lot people talk thing deplorably ignorant whatever felt redcoat respect term trade kill know nauseate apprehension fear hand soaking wet hold gun want wipe flint didn dare state hand didn dare anything priming gun would fire chance put lot trust two leg gun important thing learn war could run away survive talk gunfire near seem piece road stop long enough count twenty brief interval redcoat officer come tear road whip horse fit kill know whether rider go minute whether simply scout condition pass u musket roar rear horse swing around begin whip back direction come fine showy rider skill waste u somewhere behind rifle crack redcoat officer collapse like puncture bolster horse rear throw saddle except one boot foot catch stirrup half craze weight drag dust heat horse leap wall dash rider brain leave lie among u horse crash away brush initiation war insane symphony war play happen common terror flight grin break head ten foot away sharp definition reality become redcoat come gunfire part dust cloud road west u must state faster thing happen slower happen passage rhythm time change remember back happen event separate freeze incident recollection long interval death officer appearance first retreat redcoat interval dust cloud road seem hover indefinitely yet could matter second front british army come view hour since last see change change front rank two men wound stagger along trail blood behind drummer piper red coat cover fine film dust march bayonet fix fix face anger fear torment rank rank come road face walk sea dust committeemen hold fire hold fire voice call make even terrible unreal redcoat rank never pause instant glance toward stone wall behind voice come front column already pass u another officer come rid side road five pace cousin simmons carry musket load bird shot officer come opposite rise behind wall fire one moment man saddle next headless horror horse bolt redcoat rank next second two u fire suddenly disorganize column soldier one moment road fill discipline troop march four four purpose implacable death next cloud gun smoke cover scream fury sound redcoat soldier emerge bayonet curse fury course fire u memory squeeze trigger gun amazement fire kick back shoulder force angry mule add voice crescendo sound hurl vile language ever think know sob shout aware pass water enough pant soaking wet would stand die leave cousin simmons grab arm viselike grip fairly pluck come sanity plunge away extraordinary speed outdistance cousin simmons far everyone else run later realize redcoat stop charge wall hope survival hold road keep march tumble stop deacon gordon cow hole low bit pasture muddy pool water middle dozen cow moo sadly regard u insane perhaps moment crazy excitement first encounter yelling shooting still continue road thirst men great wad muddy water scoop handful isaac pitt one men lincoln take musket ball belly though find strength run u collapse lay ground die reverend hold head wipe hot brow may appear cruel callous one time spend sympathize poor isaac except reverend know felt mortal shame man tear open british musket ball isaac yet also felt relieve lucky drunk excitement smell gunpowder come float road fact afraid wait know next meanwhile reload gun men le quarter mile road could trace shape ribbon powder smoke dust hang wherever look saw committeemen run across meadow away road toward parallel mile west cluster least fifty militia make way direction cousin joshua others felt march toward lexington take new position ahead slow british column another group maintain stick spot section road didn offer advice certainly want go back officer lay brain dash someone say stand argue british would go cousin simmons say watch march west early morning move much brisk pace still take half hour column pass narrowness road baggage ammunition cart discuss saw militia west u fan break little cluster two three men approach road opinion u must part committeemen battle north bridge entitle sort veteran status felt employ tactic likely enough best one mattathias dover say make sense cluster together redcoat make advantage bless thing two three u except chase u outrun settle break party two three cousin joshua dover decide remain reverend poor isaac pitt life pass away hurt badly seem long world go cousin simmons maintain didn see didn know would good heaven adam say think one thing trouble learn get place learn say run east half mile turn back road pant effort soak sweat clump tree appear provide cover right road shouting gunfire never slacken tree dead redcoat young 
