# Supplementary material for: A Complex Network Approach to Stylometry
Source: PLoS One. 2015 Aug 27;10(8):e0136076. doi: 10.1371/journal.pone.0136076 (PMC4552030; doi:10.1371/journal.pone.0136076)
Supplement: S1 File — (ZIP) [file pone.0136076.s001.zip › style_dataset/ck10.txt]

summer gamble house close despite threat pierre ameaux gaming manufacturer dancing longer permit street bordel place prostitution empty slit breech go drunkenness longer tolerate defiance chinless reprobate jake camaret march aisle st peter one sunday morning follow one woman bordel whose dress walk plainly show lack shame plunking front bench turn smirk around john first impulse denounce blasphemy thought occur god would want opportunity use tell calmly open bible read woman well finish worship service brazen attempt dishonor god man next morning clock strike nine appear council meeting town hall insist couple would punish church respect tell tell monsieur favre say rudely stick preaching gospel john stiffen anger answer ungodly always make church point finger sin say church ever decry evil john reply like declaration war monsieur favre sit high stall lip compress eye glint ablard corne short man rotunda stomach rise every eye begin speak master calvin say true good city unless respect morality abel poupin tall man sunken cheek deep eye get foot know jake camaret woman brazenly live together would well show populace deal adulterer philibert berthelier son famous patriot disagree listen frenchman throttle liberty father give life win john quietly insistent compromise soul jeopardy week later sentence council carry jake camaret woman march naked street past mock populace stalk beadle proclaim go thus council deal break law adulterer thief murderer lewd person let evildoer contemplate way let every man beware john thought race painfully past read letter receive sister mary charles die two week early november without reconcile church canon body try force deathbed let give last rite church die still proclaim salvation faith burial take place night ground public crossroad gibbet enemy could find body dig burn abbot st eloi claude de mommor good friend even think charles deserve burial hallow ground john close eye saw little niche mother bedroom kneel tell good virgin need blue virgin still one kneel even varnessa pray god instant john long sound bell noyon touch mother hand lilt charles voice square raftered room father bass tone rumble canon sight beloved bishop follow light unless god expect man believe holy scriptures give white tree stand like specter february night snow bury street cover slant rooftop john trudge toward st peter carriage crunch dim light filter gloom sharp wind slap foot felt like ice snow penetrate hole shoe one patch fold parchment city recently give small salary enough supply even necessity as near square round figure muffle long black cape whisk john recognize ablard corne call greeting grateful men several council try live like christians despite effort problem seem grow grave time quickening step john enter vast church climb tower step bell underneath big one silent moonlight lay dead pigeon small bell clemence two gray white bird sleep huddle together cold winter air john lean upon stone balustrade brush back black hair shove pastor cap keep blow eye moon world roll away insurmountable white peak deep blue sky glitter star stand still arm side star heaven blink light long lord long never ask easy task weary strife sleep difficult day indigestion plague severe headache frequent loneliness tear like physical pain whenever think peter robert nerien nicholas cop martin bucer even compromise louis du tillet occasional traveler italy bring news peter robert distribute bible among waldensian peasant letters come regularly nerien nicholas martin anthony william confide consult william continue find bitter joy smash image tear symbol sacred old church john find difficult hold check anthony busy time court girl easy good look make favorite lady geneva instead become city god john dream two year since continue godless place manner vice flourish refugees pour sign confession rule order remain disregard dice roll prostitute ply trade thief steal murderer stab ungodly blaspheme catholics truly christians long simple penance day go libertines recall heroism past demand go allow protestant pope master calvin curtail liberty oh doesn stick preach gospel instead meddle civic affair politics economics social issue concern church john reply always anything affect soul concern church righteousness tears burn behind eye pray meditate tonight unless confusion clear would come much longer monsieur favre threat would become reality continue proclaim loudly city must rid frenchman slow tapping cane stone step come tower interrupt reverie faint first tapping grow sound loud wind eli corault john think hour start step meet near preacher one early gospelers paris john come warn plot john stand face ashen slowly like man grow old take eli hand lead tower study guide chair beside little hearth fire still burn plot john ask tiredly monsieur favre pay visit go room anthony tell two anabaptists caroli benoit challenge william debate council trap know law lose debate accept challenge banish subject accuse arianism confuse religious remain loyal anger fear fuse john ever since fourth century controversy rag person christ refuse believe eternal son god term arianists peter caroli come geneva say bishop church rome persecute paris reformed faith ask appoint preacher michael sept unmask reveal never bishop anabaptist afraid state faith know john calvin write book belief soul sleep death john refuse agree appointment preacher caroli seek revenge john sigh william agree insist public debate say length conspiracy bern demand lord 
