# Supplementary material for: A Complex Network Approach to Stylometry
Source: PLoS One. 2015 Aug 27;10(8):e0136076. doi: 10.1371/journal.pone.0136076 (PMC4552030; doi:10.1371/journal.pone.0136076)
Supplement: S1 File — (ZIP) [file pone.0136076.s001.zip › style_dataset/ck11.txt]

standing shelter tent reject hospital tent rain drip longer drum adam watch hand touch object improvise counter board lay across two beer barrel course real need rearrange everything quarter inch way hardbake toffee barley sugar sardine bitter condense milk stationery needle could mean adam watch hand make caress anxious movement rain fall nobody come ruin draw close like cat rub ankle ritual stall vendor forever recognize gesture know meaning see dry old yellow hand reach painful solicitude touch rearrange shift aimlessly object worth pfennig back bavaria see gesture sight heart always die within occasion courage look face hand whatever face might face wonder expression make gesture face wonder wear old anxiety old taut stoicism need remember hand reach face show concern stoicism nothing rain fell nobody come assume role gesture suffering expiate take role gesture suffering way affirm history identity torpid befog loneliness land virginia look tent company street rain drip freeze loblolly street beyond misty gray rain saw stretch hutment low diminutive log cabin chink mud doorway man would crouch get roof tent lay bough board hardtack box fence rail cranky chimney stick dry mud chimney hut across surmount beef barrel end knock heavy air however device seem help smoke chimney rise sluggishly smoke hang sadly drizzle creep back along sopping canvas roof door board large inept lettering home sweet home hut simms purdew hero men huddle lair adam know name know face hairy shave old young fat thin suffer harden sad gay good bad stand tent chaff exchange obscenity curse command weather study face need understand life lurk behind mask flesh behind oath banter sadness covertly look simms purdew man world hat see heavy slack bestubbled jaw open close emit cruel obscene banter see pale eye go watery whisky merriment suddenly see face vile creature see somehow face young boy boy simms purdew must boy sorrel hair blue eye dance gaiety boy mouth grin trustfully among freckle moment vision adam hear voice within say must hate must hate shall die heart suddenly open joy think could talk simms purdew something life life would clear simple simms purdew would turn say adam know boy funny thing happen lem tell simms purdew could whatever thing remember tell would sign untellable adam would understand adam gray light afternoon star across hut opposite tent think simms purdew lie gloom snore bunk fume whisky choke air saw sign door hut home sweet home saw figure man poncho come company street armful wood pullen james campmate simms purdew carry wood carry water cooking cleaning mend occasionally get kick butt pain adam watch moisture flow poncho give rubberize fabric dull gleam like metal pullen james humbly lower head push aside hardtack door hut go sight adam star door remember simms purdew award medal honor gallantry antietam street empty drizzle slack light gray enormous interest adam watch hand touch shift object board directly emptiness street spirit move form form swathe army blanket much patch fasten neck cord shapeless huddle blanket foot move mud foot wear army shoe obvious disrepair head wrap turban top turban ride great hamper across piece poncho fling gray face star straight ahead drizzle moisture run cheek gather tip nose chin figure close enough see nose twitch dislodge drop cling figure stop one hand perilously free hamper scratch nose figure move one irish woman build hut near river wash adam recognize one recognize one winter twilight edge camp stop reach hand touch fly slice o mutton bhoy query soft guttural slice o mutton name mollie call mollie mutton laugh looking street adam saw stop remove one hand basket could make know scratch nose mollie mutton scratch nose word run crazily head mollie mutton scratch nose rain word fell pattern mollie mutton scratch nose scratching nose rain mollie mutton scratch nose rain pattern would stop come felt trap pattern repetition suddenly think might weep matter demand loud look wildly around empty street mud rain oh matter demand store stock great oak chest lock two big hasp secure additional chain tie fly tent pick cash box move darken street would consign cash box hand jed hawksworth stand employer check content list item sell know mind close prospect though fog descend blot valley far dusk hear voice sing muffle strong one hut group men huddle together sing stop strain hear hear word rock ages cleave let hide thee let water blood thy rive side flow think jew bavaria stand think virginia thicken dusk costly greatcoat belong another jew jew young man leave greatcoat behind rich house march away cross river beyond wood yonder slide darkly mist plunge dark wood beyond die man young jew felt stand twilight hear men far away sing together adam think hutment regiment regiment row row thousand hut stretch away night think men nameless thousand huddle think simms purdew snore bunk pullen james crouch hearth skirmish undershirt louse wet log sizzle think simms purdew rise edge cornfield maniacal scream lip swing club musket like flail beat swirl rebel bayonet think simms purdew rise fearless glory felt sweetness pity flood vein flesh men lie hut know know know worth pity loneliness go think aaron blaustein stand rich house say 
