# Supplementary material for: A Complex Network Approach to Stylometry
Source: PLoS One. 2015 Aug 27;10(8):e0136076. doi: 10.1371/journal.pone.0136076 (PMC4552030; doi:10.1371/journal.pone.0136076)
Supplement: S1 File — (ZIP) [file pone.0136076.s001.zip › style_dataset/ck12.txt]

child much part environment eager grow learn experience easthampton summer fritzie say good place even though rob one soft evening marvelous sea time sun depart warmth linger smell spume wrack haunt everything amy pick floor begin walk fritzie couch read laura sit easy chair eight foot away infant white terry bathrobe face intense purposeful essay wobbly step toward father y wanna walk walk say gently shove behind toward laura amy walk make halfway across cottage floor lose second pick continue pilgrimage laura laura take gently shove toward fritzie amy laugh work concentration achievement minute make ten hike unaided soon parade around house flaunt new skill liar logic wisp optimism fragile scent tropical blossom come window euphoria perhaps engender pill fritzie give console moment amy safe come back reap share life experience due give parent another chance well swathing terror jab deceit sharp point amy would reborn new child new parent live new circumstance comfort short yet find return assurance whenever imagination force image awful contemplate without prop illusion gazing husband drug body chest rise fall mindless rhythm saw grandeur fictional world lush garden pluck flower herb envy admire darkness saw stir seem mutter voice surprisingly clear y let take money andrus say minute fine h let laura touch hand yes know fritzie tuesday heat intensify tuesday southern california gasp blink autumn hot spell dry enervate laden man contrive impurity bad day summer past could continue way hit valley joe mcfeeley know october irvin moll sip coffee breakfast bar since irv early watch mcfeeley unable sleep four relief night telephone andrus maid selena masters arrive early burst vigorous presence silent house assurance amuse mcfeeley confound moll latter thank coffee wink mutter sure honey selena wrong woman crudity hard eye inform moll sure officer honey husband understand sergeant moll understand maid black energetic trim yellow pique uniform speech barren southernism one eliot sparling neutralize minority adopt roll r constrict vowel los angeles see dark intelligent face one would gauge voice westwood village matron ten year iowa serve detective coffee toast politely decline egg uncomfortable tenancy settle morning newspaper begin read stock market quotation thus engage mcfeeley question whereabouts previous day recollection people hang around overcurious delivery boy repairman strange car cruise neighborhood answer precisely miss beat scrutiny financial report selena masters joe realize woman kind negro laura andrus would want around independent unservile probably charge double ordinary maid housework doubly efficient parent emerge bedroom minute later maid greet quietly awful sorry happen selena say maybe today good day charge bedroom moll take coffee nursery night phone company technician deaden bell instal red blinker phone someone would remain office continually mcfeeley greet parent study notebook want take mother headquarters start mug file sleep well ask andrus answer face bloat drug red normal woman glassy look invalid sleep oh manage say little groggy anything happen night crank call mcfeeley say couple tip run nothing promise expect bad number directory didn occur child would kidnap list andrus mutter settle sofa coffee warm hand cup although room heavy heat three little say previous night horror absolute failure overcast intrusion press leave wan sense uselessness play sipping coffee discuss weather day shopping fritzie commitment network would cancel avoid radio morning tv news show even front page santa luisa register rest kitchen bar kidnaper spurn ransom amy still miss andrus walk hastily scan bold black headline five lead article duane bosch staff correspondent age give mutter buncha national celebrity mcfeeley tell parent would escort police headquarters half hour want talk neighbor want bring andruses station house early rheinholdt summon press conference didn want subject reporter could think nothing else tell assurance hopeful hint great discovery day detective leave andrus phone secretary cancel work advise network get substitute director current project mrs andrus talk maid arrange come every day instead four day work outside handful reporter remain bulk press corp cover rheinholdt conference contrast caravan previous night four car park across street two men recognize sip coffee munch sweet roll see sparling degroot ringel feverish crew harass twelve hour ago however litter remain augment several dozen lunchroom supper street cleaner yet around one reporter call anything new lieutenant ignore skirt park car walk path skopas house mcfeeley halfway door proprietor emerge mountainous dark man head thick resiny black hair eye like two black olive import boatload mcfeeley identify master house nourish face unrevealing consent postpone departure minute talk detective inside soon mr skopas disclose hoarse whisper detective errand family gather huddle form mass dark flesh around brocaded sofa stand one side baroque fireplace flanked marble urn alabaster lamp seem pose tribal portrait amazing herd together protection enormous matriarch quilt silk wrapper rise breakfast table gross boy teen shuffle kitchen sandwich hand girl twenty fat sullen descend marble staircase four gather sofa face inquisitor answer monosyllable nod occasionally mutter greek one another await word papa restlessly crack knuckle anxious stuff white cadillac burst freeway hadn see anyone around didn know andrus family yes read case yes let reporter use phone would longer offer opinion volunteer nothing betray emotion studying mcfeeley could help make comparison andrus couple skopas people seem breed human whose insularity free tragedy imagine 
