# Supplementary material for: A Complex Network Approach to Stylometry
Source: PLoS One. 2015 Aug 27;10(8):e0136076. doi: 10.1371/journal.pone.0136076 (PMC4552030; doi:10.1371/journal.pone.0136076)
Supplement: S1 File — (ZIP) [file pone.0136076.s001.zip › style_dataset/ck13.txt]

dim underwater light dress straighten room go across hall kitchen intimidate stove find pilot light turn one burner gas flame two inch high find teakettle put water boil search icebox several section loaf dark bread butter jam tiny cake ice search turn right breakfast china wrong table silver open every cupboard door kitchen pantry settle teacart go back across hall bedroom open one suitcase take powder coffee sugar appear teacart open window want call eugene didn really question leave room walk hall front apartment hesitate knock lightly close door study sleepy voice answer le petit dejeuner harold say accent credit miss sloan high french teacher time voice betray uncertainty convey appeal whatever reasonable peace dependable everybody since ordinary breakfast conversation impossible least something able offer eugene sugar bowl sugar plate bread butter eugene could return pitcher hot milk handle first eugene put spoonful powder coffee cup fill hot water stirring say sorry work prevent anything today assure expect need entertain harold put teaspoonful powder coffee cup fill hot water stir sit back chair chair creak every time move say something chair creak eugene entirely silent openly rude unless ask harold move another chair place fauteuil creak alarmingly act rudeness go right creak considerable weight need harold think somebody fling back fit laughter would end open window hear sound street cartwheel tired horse plod step voice harold indicate photograph wall ask church stone sculpture eugene tell promptly forget pass marmalade bread black butter back forth nothing say hotel train journey eugene offer harold car use time care offer accept armchair creak three another cup coffee eugene pajama dress gown large foot wear yellow turkish slipper turn toe excuse say berlitz english get leave bathe dress first shrill ring telephone bring harold hall realize idea telephone moment bathroom door fly open eugene come face lather shave stride hall tie sash dress gown go telephone study ringing come hall telephone wall plug sixty foot cord conversation come end eugene carry instrument whole length apartment bathroom ring three time shave tub leave apartment knock door ask anything could harold shake head sabine call minute ago eugene say want barbara dinner tomorrow night hand harold key front door caution leave unlock apartment enough time elapse little likelihood return something forget harold go hall stand look one room another room next huge cradle mahogany ornately carve decorate gold leaf important cradle ever see come bathroom bedroom judge photograph wall must belong mme cestre young woman look like alix two child alix eugene wedding day matching photograph oval frame mme bonenfant elderly man must alix grandfather mme vienot considerably young different schoolboy gray man whose glance direct lifelike mildly accuse contradict gilt black frame kind frame put around photograph dead person professor cestre could metal shutter close din room dark seem still night one drawing shutter partly open make shape chair sofa seem upholster brown russet velvet curtain material big oil painting portrait style lancret boucher though take individually big room seem square apartment whole form triangle apex study eugene sleep light bright airy cheerful window look place redoute window apartment looking around slowly saw marble fireplace desk low bookcase mahogany criss brass wire instead glass pane door daybed eugene sleep make dark velour cover pillow portable record player pile classical record beside beethoven fifth one top da music could eugene passion besides record dusty try door bookcase locked title could read easily criss wire work theology astral physic history biology political science poetry novel move desk stand look paper touch anything clock mantel piece scandalize tick loudly glance shoulder quickly leave room concierge call pass foyer quarter right walk building small front room clog heavy furniture big round oak din table chair buffet row unclaimed letter insert mirror frame suitcase come put room concierge say wait inside elevator say call vouillemont guess guess rather sit around wait suitcase deliver go sight go flea market expect find treasure europe find instead duplication long double row booth tours cheap clothing junk every sort far eye could see look even looked everything barbara buy cotton apron harold buy shoestring lunch sidewalk cafe overlook intersection two broad busy unpicturesque street come home get lose metro take hour get back station change order take line go place redoute end afternoon take huge key pocket insert keyhole open door stand eugene way apartment wear sneaker short open shirt hand carry little black bag explain go ask instead go hall room think could affair barbara ask hear front door close oh harold say shock well france know must explanation probably spend evening friend need little bag go shop neighborhood buy two loaf bread ration coupon give blois cheese dozen egg bag orange peddler place redoute first orange see since land vermouth sit front cafe get home harold grateful stillness apartment think different circumstance might stay old high room remind irelands apartment east eighties could perfectly happy ten whole day go hall eugene bathroom turn hot heater side tub saw pair blue wool swim trunk felt damp reach felt bath towel hang towel rack tub damp also look around room call come quick barbara ask stand doorway solve mystery little 
