# Supplementary material for: A Complex Network Approach to Stylometry
Source: PLoS One. 2015 Aug 27;10(8):e0136076. doi: 10.1371/journal.pone.0136076 (PMC4552030; doi:10.1371/journal.pone.0136076)
Supplement: S1 File — (ZIP) [file pone.0136076.s001.zip › style_dataset/ck14.txt]

bring mixture myrrh aloe hundred pound weight take jesus body wrap winding spice jews prepare body burial listed present descent mary mary sister mary magdalene john joseph arimathea nicodemus search might could find place bible speak moment mary could alone jesus mostly scene crowd mourner dramatic dell lamentation bologna grief spectator usurp mary last poignant moment concept could one else present first desire create mother son alone universe might mary moment hold child lap perhaps soldier lay ground joseph arimathea pontius pilate ask christ body nicodemus gather mixture myrrh aloe others go home mourn saw finish pieta would take place biblical witness would feel mary undergo would halo angel would two human god choose felt close mary spend long concentrate beginning journey intensely alive anguish son dead even though would later resurrect moment dead indeed expression face reflect go cross sculpture therefore would possible project anything jesus felt mother mary felt son jesus inert body would passive eye close mary would carry human communication seem right relief shift mind technical problem since christ life size mary hold lap without relationship seem ungainly mary would slender limb delicate proportion yet must hold full man securely convincingly would child one way accomplish design draw diagram sketch probe remote corner mind creative idea carry concept start make free sketch loosen thinking image would appear paper visually approximate feel within time start walk street peer people pass shop stall store fresh impression look like move particular seek gentle sweet nun head covering veil come middle forehead remember expression reach home set paper discovering drapery could design serve structural purpose begin study anatomy fold improvise go along complete life clay figure buy yard inexpensive material draper wet lightweight cloth basin cover clay argiento bring bank tiber consistency thick mud fold could accidental turn drapery serve organically cover madonna slender leg foot would give substantive support christ body intensify inner turmoil cloth dry stiffen saw adjustment make sculpture comment argiento wryly sluice floor week make mud pie michelangelo grin see argiento control way fold bunch like make flow enrich body attitude much tactile appeal flesh bone go jewish quarter want draw hebraic face could reach visual understanding christ might look jewish section trastevere near tiber church san francesco ripa colony small spanish inquisition drive many jews rome part well treat reminder old testament heritage christianity many gifted member prominent vatican physician musician banker men object sketch go work one could persuade come studio pose tell ask rabbi melzi synagogue saturday afternoon michelangelo find rabbi room study gentle old man white beard luminous grey eye rob black gabardine skullcap head read talmud group men congregation michelangelo explain come rabbi melzi reply gravely bible forbid u bow make graven image creative people give time literature paint sculpture rabbi melzi object others create work art religion tenet carve pieta white carrara marble wish make jesus authentic jew accomplish help rabbi say thoughtfully would want people get trouble church work cardinal san dionigi sure would approve kind model would prefer workmen mid bulky laborer sinewy men intelligence sensitivity rabbi melzi smile infinitely old merry eye leave address send best quarter offer michelangelo hurry sangallo solitary bachelor room sketch ask architect design stand would simulate seat madonna sangallo study drawing improvise trestle couch michelangelo buy scrap lumber together argiento build stand cover blanket first model arrive dusk hesitate moment michelangelo ask disrobe michelangelo give piece toweling wrap around loin lead kitchen take clothes drape rough stand explain suppose recently dead hold mother lap model quite plainly think michelangelo crazy instruction rabbi keep bolt end sitting michelangelo show quick free drawing mother rough hold son model grasp michelangelo promise speak friend work two hour day model send rabbi mary present quite different problem though sculpture must take place thirty year moment decision could conceive woman mid old wrinkle break body face labor worry image virgin always young woman even memory mother jacopo galli introduce several roman home sketch sit flow gown linen silk young girl yet twenty marry marry year two since santo spirito hospital take men experience study female anatomy sketch woman tuscany field home able discern body line roman woman robe spend concentrate week put two figure together mary would young sensitive yet strong enough hold son lap jesus though lean strong even death look remember well experience dead room santo spirito draw toward composite design meticulously accurate memory without need consult sketch soon ready go three figure clay would free expression material could move distort form want emphasize get great intensity add subtract clay next turn wax similarity wax marble tactile quality translucence respect approach technique keep character quill drawing scratchiness suggest skin texture clay use plastically suggest soft move flesh abdomen recline torso wax smooth give body surface elastic pull yet never allow model become fix mind remain rough start point carve charge spontaneous energy careful detail study clay wax would glue mere enlarging model true surge inside marble drawing model thinking carving action arrangement argiento work well except sometimes michelangelo could figure master apprentice argiento train rigorously jesuits michelangelo unable change habit dawn scrub floor whether dirty water boil fire wash laundry every 
