# Supplementary material for: A Complex Network Approach to Stylometry
Source: PLoS One. 2015 Aug 27;10(8):e0136076. doi: 10.1371/journal.pone.0136076 (PMC4552030; doi:10.1371/journal.pone.0136076)
Supplement: S1 File — (ZIP) [file pone.0136076.s001.zip › style_dataset/ck15.txt]

beth still breath come small jerk gasp thin leg twitch convulsively kate felt little body stiffen arm hear one strangle sound scant flesh grow cool beneath frantic hand child go juanita awake kate still rock dead child still croon disbelief oh put kate bed wire jonathan send young presbyterian minister sit beside kate bed others throughout morning talk talk god kate lay star angrily tell god call child reject word rebelliously neighbor come mrs tussle come call tragedy always come three sigh heavily trouble never come three hold funeral next morning crossroad church bury little box quiet family plot kate move preparation service state bewilderment would accept death little child god call minister say god would kate think stubbornly jonathan letter come know would accept child death another judgment god kate blind panic grief accept jonathan dictum believe desperation curse god hold jonathan letter word burn like brand know suddenly bond sever nothing leave duty land son joel come sit mutely share pain anguish avert eye ice pack bosom juanita mrs tussle keep kate bed week milk dry return life big house felt shrivel emotion save dedication duty discipline daily must even steel keep juanita upstairs nurse room empty nursery although girl try insist move back quarter spare kate remembrance baby death juanita droop place wear haunt brood look kate attribute baby death day letter come address miss juanita fitzroy bear grafton postmark seeing slant hand kate know uneasily yankee colonel federal force take parkersburg grafton rebels move take mountain kate try contain curiosity foreboding letter portend involvement exist juanita uncle randolph joel replant bottom land difficulty slave including annie sneak soldier break camp joel work like field hand afternoon school lesson schoolhouse since return harpers ferry kate felt desert boy loss love miss company uncle randolph rid every evening secret business kate could fathom claim visit waterfront saloon crossroad play card drink crony kate smell brandy since mrs lattimer funeral joel know however gon na get catch hear joel say uncle randolph pump one morning old fox chuckle uncle randolph everybody know harmless deaf old man take drink aim keep little whisky still back ridge pleasure whiskey still foot say joel back rid guerrilla moccasin rangers hush say uncle randolph smile give another black eye pat eye joel blacken fight rebel crossroad day back kate idea talk although see blue light strange fire burn wink ridge night hear horseman river road hill trail night till dawn stranger uncle randolph begin rid home night jug strap saddle drunkenly sing old dan tucker top voice hearing voice ring raucously road kate would await anxiously watch perplex walk house cold sober become clear circulation another broadside proclamation general mcclellan threaten reprisal rebel guerrilla take worry reckless old man kate draw affection joel hot day summer work take schoolhouse close school summer saw miss snow crack joel across face ruler let snake loose schoolroom kate walk past school morning chore see whole incident see joel burn humiliation miss snow cold bespectacled wrath hard pain grow approach twelve would hard year know miss father desperately try find way draw help whenever find time go blackberry picking would come home together mouth purple arm face scratch tire enough forget grief another day tend new colt beau sire help kate juanita enlarge flower garden side yard sometimes sit still evening watch last fat bee work summer purple dusk one go much crossroad except uncle randolph stay world bluff wait letter peddler bring news jonathan write grimly destruction harpers ferry abandon first engagement falling waters old jack first brigade destroy roll stock b o railroad men restive write ready take battle enemy jackson wish peddler come bawl ware tell convention wheeling form new state government declare government richmond east illegal traitor dangling gaudy trinket tell rebel loss mountain cheat rich mountain federal march beverly cleaned rebs hill won never git inter loyal western virginia traitor federals make everybody take oath loyalty around part crow go kate ask uncle randolph proudly would take oath old man give sly wicked laugh say hell yes think take fifty time already winking joel look shock mother write kate grief death kate baby jonathan decision go south dear kate write poor dr breckenridge son robert organize militia company go south good father sorrow maj anderson fort sumter home recruit volunteer u army spite fact state legislature vote u neutral john hunt morgan openly fly confederate flag woolen factory rumor big battle spread like grassfire valley accounts garble telegraph office send old george parkersburg news dey know dere manassas junction big fight old man tell next day cause rejoice big battle confederate force win jonathan ben list dead missing kate mrs tussle wait letter anxiously joel go crest hill behind house light enormous victory bonfire celebrate kate hurry alarm tell put saw dot flame among western virginia hill scatter fire faithful pray north would realize peace must come virginia defend land victoriously week manassas sound horse yard bring kate shock afternoon rest saw federal soldier upstairs window already lose corn think insult south great victory remember mcclellan last proclamation hurry fearfully stair landing saw juanita face flush pink excitement 
