# Supplementary material for: A Complex Network Approach to Stylometry
Source: PLoS One. 2015 Aug 27;10(8):e0136076. doi: 10.1371/journal.pone.0136076 (PMC4552030; doi:10.1371/journal.pone.0136076)
Supplement: S1 File — (ZIP) [file pone.0136076.s001.zip › style_dataset/ck16.txt]

red glow cove die sky two bed know old people know partner share bed many year need say thing leave unsaid felt deeply sigh fell back well pillow anita put remain candle long snuffer smell scent candlewick comfort awareness body retain pattern dancer guest remember mind grow numb empty image sleep mynheer marvelously high snoring damn seahorse ivory teeth watch bedside table ballroom dark give way moonlight come bank french window delay moon sky clear scud black star sugar silver sky martha schuyler old slow careful foot come great staircase dress best lace black silk jeweled shoe buckle hold forward well last say address old portrait wall hear music get deaf must admit come ballroom stand two carpet step lead everyone say everyone peter lummox forget order musician stand large old woman smile thing would say morning big foolish baby son time like lose control time count move freely back forth three generation was birthday ball peter reach majority eighteen first ball mistress big house van rensselaer bride way upstate near albany rensselaerwyck handsome booby star sweat bridegroom martha pick hem gown eye close slowly begin dance stately minuet around ballroom david cortlandt tire beyond almost limit flesh ride hard boston use horseback drive horse sulky borrow mynheer schuyler felt every bone top burn oil every muscle ready dissolve jelly leave big body helpless unable move road lead south along river shade old tree moonlight silvery landscape like setting troll wood god rather hudson river valley boyhood memory slap rein back powerful gray horse hold sulky wheel hit pothole come jolt go would cross manhattan harlem heights morning certain farmhouse station sons liberty would send trust messenger dispatch electrifying news would sleep sleep never think road horse sore haunch colonial war strange everything fit back life even away long mynheer sir francis valley society smell river right purl along bay past fish weir rock ahead sleepy ribbon moon road mist walk water white cotton blend merge grace ahead stirring sudden movement crossroad david reach pair pistol saddlebag foot pull one cock strange wood creature come float patch berry bush grotesque hen five six foot tall feature man bewhiskered clump loose feather run apocalyptic beast two thin leg wing feather arm flap run its groin bloody black strip skin hang horse shy dreadful thing flare nostril david take firm hand creature feather look around david saw mad eye glaze insane fear ungainly bird thing run away david croaking sound like crowing torment rooster go drive wary shake sons tonight chapter new york lay bleach summer sun morning fish hawk fly heat air saw long triangular wedge manhattan island thickly settle fifteen thousand citizen lay pig street mostly around battery go bravely north wall street give become field farm region harlem heights look across westchester county hudson river manor house estate big farm original non landowner begin east side island manhattan indifferent hawk know east river connect new york bay long island sound western tip long island protrude brooklyn heights command view manhattan harbor fringe house garden beard top height behind sandy road lead past farm hayfield husbandry bound snake fence graze cattle shore north south fisher mooncursers smuggler live along churn great south bay narrow barrier sand fire island morning hawk hungry eatable killable digestible item keep eye ring anchor ship lay shore bay shelter jersey inlet often throw tidbit overboard large ship near paulus hook already call jersey city ship majesty navy herd hulk east indies merchant yacht ketch loyalist news battle breed hill already seep new york leave hand local provincial congress fish hawk wing move circle glide lower gilt stern men become clear side wooden sea wall alternately paint yellow black bronze cannon port captain gig h mercury row h neptune shore free slave despotism town dweller watch ship wait chevaux de frise sharp stake barrier around fort battery point conflict town sea power roll glassy swell tide come across bay palisades heavy green timber rock path lead hudson open bay face manhattan staten island gritty clam shell mud flat behind nest farm cattle barn berry thicket along wappinger creek dutchess county past white church fishkill past verplanck point east bank hudson white salt road long island rockaways watching activity prepare something explosive happen today tomorrow six month even perhaps year fish hawk fly lose sight british ship roll anchor send picket boat wait order london waited ship lobster infantry ask war rebellion david cortlandt sleep away day night come awake plank farmhouse harlem river near spuyten duyvil look windowpane turn faint violet sun weather look king bridge toward westchester road seem animate wagon usual carriage raise choke june dust beyond meadow local militia company drill musket kentuck rifle every kind horse pistol old sword cutlas wraith event last day flood david mind rub unshaved chin felt ache kidney cause saddle odyssey boston pensive introspective ache send dispatch downtown proper people sleep orders write transmit local provincial government scratch mosquito neck saddlebag hang hitchcock chair david take good english razor present john hunter find tepid water pitcher last bit soap lather face stand strop razor broad leather belt buckle hold firm knob bedpost hop 
