# Supplementary material for: A Complex Network Approach to Stylometry
Source: PLoS One. 2015 Aug 27;10(8):e0136076. doi: 10.1371/journal.pone.0136076 (PMC4552030; doi:10.1371/journal.pone.0136076)
Supplement: S1 File — (ZIP) [file pone.0136076.s001.zip › style_dataset/ck17.txt]

burly leather men wrinkle woman drab black rag carry primitive way almost unchanged feudal time peasants puzzle andrei wonder could go poverty superstition ignorance complete lack desire make either land life flourish andrei remember bathyran meeting long ago tolek alterman return colony palestine national leadership exalt miracle dry swamp irrigate desert fund drive buy tractor machinery launch andrei remember reaction one indifference find meaning late aggravate land lublin uplands rich one seem care unfertile land palestine human break back push power brink sit beside alexander brandel rostrum congress zionists loosely knit association diversify ideology berate beat breast approach alexander brandel rise speak hall become silent care belief take along path religion path labor path activism path travel blind course thick forest seek human dignity beyond forest path merge single great highway end barren erode hill judea singular goal travel forest man conscience end journey always seek thing different way end long night two thousand year darkness unspeakable abuse continue plague u star david fly zion alexander brandel express pure zionism sound good andrei believe heart desire go palestine loathe idea dry swamp chill malaria leave natural birthright go battle andrei tell alex want pole warsaw city tel aviv andrei sit train way lublin wonder punish lack belief warsaw saw smug eye home army chief roman romans face peasant hold hatred let black hole death warsaw heart exist without cry protest big glitter room ulanys bow kiss lady hand flirt behind fan warsaw warsaw miss rak jew day day week week month month betrayal gnaw andrei heart grind teeth together hate warsaw say hate poland goddamned mother son poland coffin terrible vision ghetto street flood mind matter beyond fog palestine never live see palestine believe late afternoon train inch marshal yard railhead lublin fill line car poise pour tool war russian front siding another train familiar sight day deportees jews andrei skilled eye size poles guess appearance rumanians walk toward center city keep rendezvous styka place poland andrei hat lublin bathyrans go native jews live lublin still ghetto moment occupation lublin become focal point ana watch carefully lublin generally forerunner would happen elsewhere early odilo globocnik gauleiter vienna establish ss headquarters poland bathyrans run check globocnik conclude tug war hans frank civilian administrator globocnik build death corps lublin seed action final solution jewish problem as message himmler heydrich eichmann come alfred funk lublin fountainhead spout bevy interlace lager work camp concentration camp erupt area sixty thousand jewish prisoner war disappear lublin web plans go lublin indicate german confusion tale massive reservation uplands hold several million jews tale plan ship jews island madagascar stories depravity guard globocnik camp strike chord terror mere mention name lipowa sobibor chelmno poltawa belzec krzywy budzyn krasnik ice bath electric shock lashing wild dog testicle crusher death corps take ukrainian baltic auxiliaries einsatzkommandos wad knee blood turn drunken dope maniac lublin heart spring operation reinhard begin lublin ghetto miniature warsaw empty camp majdan suburb call majdanek as camp empty refill draining camp town around lublin deportee outside poland pour gate majdanek never leave majdanek grow large happen majdanek was operation reinhard pattern daily train leave umschlagplatz warsaw was another majdanek warsaw area suspect andrei stop litowski place look around quickly boundary civil building watch tell still early boulevard could see portion ghetto wall find empty bench open newspaper stretch leg krakow boulevard fill black nazi uniform dirty brownish one auxiliaries captain androfski andrei glance top paper look mustached homely face sergeant styka styka sit beside pump hand excitedly wait across street post office since dawn think might get morning train good see styka styka study captain almost break tear andrei androfski always live symbol polish officer captain thin haggard beautiful boot wear shabby remember call jan andrei say styka nod sniff blow nose vociferously woman find tell need never happy since war lucky still live lublin styka grumble fate time think try reach free polish forces one thing lead another get girl trouble get marry bad girl three child responsibility work granary nothing like old day army get complain many time try reach never know come warsaw twice damn ghetto wall understand styka blow nose able make arrangement andrei ask man name grabski foreman charge bricklayer majdanek exactly instruct tell order home army get inside majdanek make report government exile london answer ten thousand zloty trust aware live twenty hour betray good man styka captain jan must go inside majdanek story everyone really know happen everyone styka good really know perhaps perhaps shred conscience leave human race perhaps know story massive cry indignation really believe jan believe styka shake head slowly simple soldier think thing well transfer seventh ulanys like every pole feeling jews hat first come captain might jew wasn jew mean pole great soldier ulanys hell sir men company dozen fight defend name never know god teach respect captain androfski andrei smile since war see way germans behave think holy mother behave like hundred year tell insane man reason blind man see neither blind insane men company would allow name dishonor let germans sit many hour styka ever want free man country lose faith styka use love country believe someday win 
