# Supplementary material for: A Complex Network Approach to Stylometry
Source: PLoS One. 2015 Aug 27;10(8):e0136076. doi: 10.1371/journal.pone.0136076 (PMC4552030; doi:10.1371/journal.pone.0136076)
Supplement: S1 File — (ZIP) [file pone.0136076.s001.zip › style_dataset/ck18.txt]

get real dramatic impress hadn remember play hedda gabler highschool dramatics course didn want back break record nothing free whole goddam world could think say deliver gem nothing order another drink say forget thelma kentucky derby thelma fifty dollar spend eileen get drunk together like use old day star across table crazy get hand partly want wring neck ornery mostly wonderful touch drunk sober attractive woman world crazy call wild right evening turn hell like others move broadway ginmill ginmill old routine eileen get dance little tiny dance step hum tune could hardly notice try pick strange men time ready say hell walk pull together talk understandingly sweet husky voice good time happiness together back hook decency call thelma tell meet old friend would home late could scratch eye eileen cry stamp foot come back phone booth know like men woman hate hate get drunk take home walk hudson street make carry upstairs cling wouldn let go man jacket chair straw hat table place smelt kind hair lotion pimplike character use ballestre shake make listen precious suddenly mysterious dramatic precious allow absolute freedom jealous use bring home strange men tell husband object well object poke nose slug really would funny begin laugh still laugh grab start roll bed make flesh blood plaster saint waking horrible never life felt remorseful anything spend night wife hangover eileen declare couldn lift head pillow lay cover make jab motion forefinger tell look coffeepot stumble undershirt try find way around damn kitchenette smelt sickish sweet hairtonic smell somebody else apartment stiffen honest could feel hair stand back neck like dog go get fight turn around percolator hand eye bleary could barely see little smooth olivefaced guy new spring overcoat taffycolored fedora brown eye eyebrow mustache oval face without expression world didn time speak eileen voice screech u bed joseph maria ballestre meet francis xavier bowman exboyfriend meet exhusband give nasty laugh ever hear either forget man property want fight go sidewalk enjoy situation imagine eileen psychologist right instead want sock poor bastard find fellowfeeling maybe felt way never felt lowdown hound life first thing know kitchenette cook breakfast hand eileen coffeecup lie handsome queen among courtier couldn face thelma night didn even nerve call telephone write meet eileen old bond prove strong ask send clothes express course give eileen address never come near u write pleasant little note beautiful last life part way goodbye forever never say word fifty dollar add postscript beg careful drink must know great weakness underline three time afterwards learn eileen call thelma telephone make big scene thelma try take husband away finish thelma trust eileen squeeze drama situation shack eileen filthy fourth floor attic hudson street use phrase advisedly something positively indecent relationship felt eat time didn know right till later know precious always around sleep hall bedroom head stair think pay rent wouldn throw poor boy street eileen say needle say sure want pay attention eileen wonderful way listen thing didn want hear still didn think twotiming precious right safe side never let eileen get sight day night precious worry couldn make racket think pimp procurer didn seem smooth civil speak seem something tough selfeffacing manner still let eileen treat like valet whenever place clean meal serve precious work never could find business always seem money pocket phone disconnect telegram come note special messenger would disappear several day connections would say smooth hurt smile put lead question oh international spy eileen would shout screechy laugh poor devil happy either get relief drink though sometimes precious would buy drink go u evening leave table untouched liquor ride pretty hard guess occasionally push far give look narrow eye hard cruel bony skull would show smooth face day tell eileen guy kill u wouldn listen getting drunk every night way could handle situation eileen seem feel way still much common trouble drink cost money way eileen hit need ten fifteen dollar evening eileen must wheedle little precious raise kale hock good clothes leave respectable uptown life go didn cent know would pat o hadn come town pat o look like heavy jim bullet head curly reddish hair didn jim pokerfaced humor brain charm big thick beefy violent man pat may lecher plugugly good churchgoing catholic love little sister o irish clannishness make stick together spite politics everything pat take eileen dinner swell steak house tell u tear eye happy come together god hath join etcetera o real religious people except kate would keep little girl mischief pat worry hell ever since lose job fashion magazine go big hollywood girl tell sister editor art apparel try help get job back evening eileen demure little girl get ready first communion blow u water eileen suddenly come come brother take job right say eye ice cream go baby francis xavier baby husband baby first thought happen soon count back finger sure enough live together six week pat meanwhile bubble sentiment greatest thing ever happen eileen really would settle love honor obey quit drink come east christening god would separate evening pat push hundred dollar bill eileen hand help towards layette leave town pat saw fix job pat contact labor movement friend 
