# Supplementary material for: A Complex Network Approach to Stylometry
Source: PLoS One. 2015 Aug 27;10(8):e0136076. doi: 10.1371/journal.pone.0136076 (PMC4552030; doi:10.1371/journal.pone.0136076)
Supplement: S1 File — (ZIP) [file pone.0136076.s001.zip › style_dataset/ck19.txt]

one fact rector could overlook one truth could deny as long two human work together project would competition could escape could expect escape grave matter devote man matter fully give life lord could never extinguish one spark pride give definition individual job mission might equal eye lord certainly equal eye lord servant natural fletcher would strive position could make decision even rector prey spirit competition know exalt office hierarchy church ambition bishopry die early career one clear victory talk colonel sure much desire due devotion church much ego demand satisfy two intertwine could separate want desperately see kayabashi defeat communists village root mission stand triumphant triumph lord would triumphant perhaps part eternal plan man ambition link god would drive indefatigable force good world sigh foolish try fathom truth area faith would suffice would work without question motif make work content thought eventual victory however bring would sweet indeed first move send hino village spend day arm give trouble rector enough medical expert determine whether heal improperly whether hino simply rebel tedious work print shop use stiffness arm excuse event rector send local hospital check tell keep ear open village see could find kayabashi plan hino elate prospect allow spend night inn near hospital give extra money go pachinko parlor excellent place make contact enemy leave joyous spirit child go holiday nod attentively rector give final instruction get involve argument try make convert simply listen report back hear ridiculous situation rector know hino frankly partisan openly gregarious would make poor espionage agent want know anything would end ask point guileless manner would probably receive truthful answer try get indirection experience mission field rector never see convert quite like hino moment hino first walk mission ask job job qualification neatly write piece paper precise hand ready become christian already study bible know fundamental study fletcher time approach rector announce want baptize rector never able find much hino past hino talk little except infrequent time use personal illustration connection another subject putting piece mosaic together rector vague outline biography hino fourth son elderly farmer live coast chiba divide life land sea supplement marginal livelihood small rent farm seasonal employment fish boat without exception hino brother turn either one father occupation hino show talent neither instead spend time beach repair net prove immensely popular storyteller go japanese navy train officer participate one two battle never go detail regarding military experience age twenty quite bolt blue walk mission belong become christian rector often curious often tempt ask question never hino decide tell experience would unasked rector doubt hino would come back village burst information ready impart customary gusto liberally embellish active imagnation telephone ring day hino go village rector hunch would hino morsel information important wait return telephone village phone rector office rarely ring unless important surprise find kayabashi secretary end line even startle hear kayabashi want oyabun entertain group dignitary secretary say businessmen tokyo part kayabashi wish show mission never see one express curiosity oh rector say guess right would oyabun like bring guest afternoon secretary say three o convenience time right rector say expect hang phone note hesitancy secretary voice leave conversation open something say beg inquire back safe traveler say rector laugh despite unless oyabun work say check add tell kayabashi back road good condition quite safe party use arigato gosaimasu secretary sigh relief telephone click rector hand rector idea kayabashi want visit mission oyabun make trip either sign great weakness indication equally great confidence available information probably latter kayabashi must feel fairly certain victory order make visit like trip could easily misinterpret people village time unlikely businessmen would spend day christian mission mere curiosity kayabashi bring associate specific purpose rector would able fathom arrive give call moment thought go kitchen ask mrs yamata prepare tea sushi visitor use formal english china silver tea service donate mission go outside inspect ground fujimoto pile cutting near one side lawn rector ask move time want mission compound effortlessly spotless good initial impression would important go print shop fletcher finish clean press many pamphlet stock rector say say hundred thousand fletcher say would like enact little tableau afternoon rector say explain visit effect wish create picture busy mission wish deceive kayabashi exactly display mission activity graphic impressive manner fletcher nod listen instruction say would arrange thing rector request rector next stop schoolroom mavis monitor test beckon door slip quietly outside tell visitor plan many child present today say look back toward schoolroom fifteen say fourteen little ito girl go home pretty bad cold would like appear busy today busy exactly joyous exuberant full life want create impression compound full child think manage mavis smile try as rector walk back toward residential hall johnson come basement bound altercation coffee house little dampen spirit still little wary around rector yet discuss incident think fix pump won worry long time say adjust gauge pump cut water get low fine rector say look expanse compound go take lot activity fill ever operate transit say sir johnson say become first surveyor rector say konishi get back jeep want round two three japanese boy konishi help find old transit basement glass won matter look pretty efficient important 
