# Supplementary material for: A Complex Network Approach to Stylometry
Source: PLoS One. 2015 Aug 27;10(8):e0136076. doi: 10.1371/journal.pone.0136076 (PMC4552030; doi:10.1371/journal.pone.0136076)
Supplement: S1 File — (ZIP) [file pone.0136076.s001.zip › style_dataset/ck20.txt]

conclude ask name another hour one inconvenient fish take bait reply could imagine importance might thus meet stranger joy joy would home hour mention call think well matter decide involve new entanglement tell manservant open door lordship engage work leave strict order disturb claire bitterly disappoint determine let rebuff daunt purpose write abandon moment theme love ask help matter career could act could write lordship concern management drury lane opportunity would read criticize novel last consent meet follow brief interview claire write yet remarkable proposal objection follow plan thursday evening may go town together stage mail distance ten twelve mile shall free unknown return follow morning conclude ask brief interview settle throw tribute gentle manner wild originality countenance open reply tremble finger agree would see evening victory last meeting tell bother would attend one new forte room claire rise go ask sing one song leave sing scott charming ballad rosabelle vogue moment never sing well voice delightful approve warm smile tomorrow new experience never make love nightingale coo dove chatter magpie thieve jackdaw proud peacock silly goose harpy eagle silly enough mate busy tear vitals go choose place inn near medmenham abbey scene generation ago obscene orgy hellfire club regale claire account mock mass perform cassocked blood firsthand old bud dodington one leader order wear monkish scourge waist seem employ self naked girl dance chancel abbey young seemingly innocent choose read sermon fill veil depravity jade amorist conjure picture blasphemous rite relish alas belong age devil dashwood wicked wilkes abbot beadsman order casual seduction seventeen bluestocking seem tame comparison pass close turn bishopsgate scant half mile away shelley mary doubtless sit diminutive terrace air scent stock listen nightingale nest big lime tree foot garden charming peaceful charm peace compare high adventure alone fabulous byron many woman long privilege behave claire wonder passive girlishly shy palpably absurd pursuer clearly venus shakespeare poem adonis suffer inexperience satiety might well equal handicap would pretend modesty neither must crudely bold mystery thing bedroom would insist darkness club foot might well grateful inn situate close broad weir byron greet landlord obsequious deference address milord place evidently familiar haunt claire wonder illicit love celebrate comfortable room show fire sit room light bedroom byron inquire seems last time grate bellow smoke might prepare u hell find owl build nest chimney milord promise never trouble sort seem might well come claire felt suddenly small cheap heroine trivial episode voluminous history juan cold supper order bottle port napoleon ship bear elba french wine start cross channel first shipment dozen war year supply yet reach rural hostelry sweet wine spanish peninsula still rule as wait supper sit fire glass hand byron philosophize much entertainment sex overprice say great greek tragedy concern man fate man man prize woman body see heroine fancy little adventure event major importance god seem think sex pretty important rebut mars venus bacchus ariadne jupiter io byron nymph owl nest would minerva suppose wasn owl symbol byron laugh know something classic tell minerva behave please tell nothing ask unfaithful husband lover frankly care moment think answer truth know men shy away virginity demand degree education body well mind well say catechize matter others long place history strike right note man ever good opinion indeed one favor flattery could hardly seem overdo brains beauty high position social intellectual world athlete fabled lover ever world man oyster light supper claire go slip arm shoulder sit knee draw close hand cheek turn face lip moist part speak name byron hand go shoulder push aside knot scarf surmount strip poplin gown good purpose take hold knot dextrous finger untie bodice beneath button withdraw lip set upright knee start undo unhurriedly child kindle kiss caress hand desire aflame spring go swiftly bedroom lord byron pour another glass wine hold candle flame admire rich color drink slowly due appreciation excellent vintage rise go bedroom pausing doorway say form human female unlike mind spirit challenging loveliness nature claire return bishopsgate long tell become byron mistress odd coincidence evening return shelley choose read parisina late title poet success as declaim sonorous measure much claire could restrain burst dramatic tidings although best capable say shelley close book still poetry high order would leave east say mary tire sultan scimitar hero next poem napoleon bonaparte say claire slightly overdo carelessness know demanded mary tell good authority claire answer darkly mustn tell mustn tell repeat promise wouldn chapter winter come mary baby boy wish william call honor man shelley pensioner bitter detractor pardonable irony shelley write father publicly disown daughter fanny mrs godwin probably glad hear mary safely recover favorable confinement child well time another child one shelley brain give world alastor poem pervade beauty reader may gaze still depth fine mind musing alastor publish savagely attack contemptuously ignore shelley send copy southey former friend another godwin neither acknowledge gift mary praise sustain disappointment understand completely thought cadence miss summary appreciation make labor worth say smile future since write public one save poor publisher waste money public one mary echo reprovingly say thing thousand thrill loveliness alastor even dear clever mr thynne sure rapture poor mr thynne always trot encouragement mr thynnes everyone bewitch 
