# Supplementary material for: A Complex Network Approach to Stylometry
Source: PLoS One. 2015 Aug 27;10(8):e0136076. doi: 10.1371/journal.pone.0136076 (PMC4552030; doi:10.1371/journal.pone.0136076)
Supplement: S1 File — (ZIP) [file pone.0136076.s001.zip › style_dataset/ck21.txt]

beckworth hand pas colonel think suggestion take would tip colonel direction serve order slip paper fold absently thrust colonel belt despite yearning colonel would go see men come line would remain tent wait impatiently occupy trivial task beckworth sir fetch copy everything b c company requisition last six month last six month sir hear lot waste go get stop want take look damn holiday beckworth get busy yes sir beckworth leave tent could see bright torch light riverbank glance back colonel crouch tensely one fold chair methodically tear thumbnail bombproof low structure heavy timber cover earth stand fifty pace edge bank outside seem low drumlin lump dark earth crude ladder run wooden floor two slit enable observer watch across river place smell strongly rank fertile earth rot wood urine plank floor slim beneath watson boot least union officer decent enough provide candle place sit watson walk slowly ladder window slit back stoop slightly avoid strike head heavy beam corner soldier white flag stand stiffly erect clutch staff body half hide limp cloth watson hardly look man come flounder aboard flat barge last instant brandish flag truce someone haul side remain silent cross officer squad men wait bank men boat start yell happily first sight officer two call billy boat touch weak one two wound men lift carry away soldier watson present pouch lead bombproof officer tell list must check watson give name ask safe pas officer surprise say would see watson nod absently mutter would check list later peer darkness rampart men would take back across river stand turn away want part emotion exchange memory joy gratitude men felt hop alone bombproof soldier follow though watson carefully ignore man could deny presence perhaps would good speak since silence could exorcise form watson glance briefly see body rigidly erect behind languid banner won long pas approve may half hour soldier answer curious muffle voice lip barely move watson turn away see man knee buckle body sag yes sir acknowledge man easy think watson decide stiff figure corner long block thought pace slowly stoop star damp slippery floor try order word three union officer seek create coherent portrait dead boy grope blindly lack success steadily erode interest stop pace lean dank timbered wall let mind drift feeling futility enervation mind great fatigue ever know seep name god crouch timbered pit wrong bank river cross dark water bring back group reclaim soldier skulk foul hole grow annoy time surprise emotion conscious grow sense absurdity hillman write hadn wasn report official enough hope accomplish hillman order leave far bank prompted guilty urge disobey order man respect tell john something would find figure corner belch loudly deep liquid eruption watson snort laugh aloud exactly soldier voice muffle stricken chagrin clutch staff dark eye blink apologetically sir let get watson run ladder stand second suck cool air smell mud river weed left two skiff dent sharp bow soft bank flat boat swing slowly pull current soldier hold end fray rope three union guard appear carry rifle ready watson star curiously stocky men well feed clean neat uniform sturdy boot behind shamble long column weak tattered men thin gray figure raise hoarse caw cry like call bird flock move toward skiff shocking eagerness elbow shove four men knock attempt rise creep muddy slope toward wait boat union soldier ground arm settle healthy indifferent posture watch feeble boarding skiff crawl men try rise fell one move watson watch two flounder shallow water listen voice beg shrilly confuse soak stumble shift body lift arm two men drag skiff third crawl man force erect sway like drunkard arm mill slow circle pace forward unsteadily lean far back head tilt oddly step short stiff head throw back progress supercilious strut appear peer haughtily nose crowd unclean vessel would carry freedom stalk water fell heavily side flat barge weight nearly swamp craft watson look fourth man reach three passive guard creep incertain manner pat ground guard look figure earth halt seemingly bewilder sink back thin haunch like weary hound begin crawl watson watch creep figure felt spectator interest would man make clock crawl fail reach riverbank five minute say skiff would pull away leave grope mud say three minute make sport still guard move stand inert aloof slow man figure halt watson gasp man begin creep wrong direction deceive slight rise ground turn slowly begin crawl back bank toward rampart watson race boot slam soft earth guard come life astonishing menace spin fling rifle watson gesticulate wildly one man drop knee good aim let help love god guard lower rifle rifle peer watson sullen puzzle face watson pound crawl man stop pant heavily reach close finger man upper arm beneath clutch flat strip muscle surge bone watson bend awkwardly lift man foot watson star cadaverous face two clot ball color mucus roll fiery lid light stick finger tip gummy dark earth pat watson throat man voice sweet patient whisper henry say take arm get right ain henry matter far far could watson think bleakly far blind man crawl another body length rest nighted life far talk deep like u fella raise voice bein camp secesh yes come walk 
