# Supplementary material for: A Complex Network Approach to Stylometry
Source: PLoS One. 2015 Aug 27;10(8):e0136076. doi: 10.1371/journal.pone.0136076 (PMC4552030; doi:10.1371/journal.pone.0136076)
Supplement: S1 File — (ZIP) [file pone.0136076.s001.zip › style_dataset/ck22.txt]

would want one writer begin morning exclaim o gogol o chekhov o thackeray dickens would make bomb shelter ornament four plaster duck birdbath three composition gnome long beard red mobcap as say wouldn want begin day like often wonder dead would shelter much part landscape beech horse tree grow ridge see window write build pasterns stand acre ground adjoin property bulk veil thin new grass like embarrass fact physicalness think mrs pastern set statuary soften meaning would like pale woman sitting terrace sit parlor sit anywhere grind axe self offer cup tea would say cup look like set give salvation army last year show new swim pool would say slap ankle suppose must breed gigantic mosquito hand chair would say nice imitation queen anne chair inherit grandmother delancy trump touching anything else seem imply night long child ungrateful marriage bewilderingly threadbare twenty year ago would know golf widow sum manner perhaps one bereavement usually wear weed stranger watch board train might guess mr pastern dead mr pastern far dead march locker room grassy brae golf club shout bomb cuba bomb berlin let throw little nuclear hardware show bos brigadier club locker light infantry one time another declare war russia czechoslovakia yugoslavia china begin autumn afternoon century describe fineness autumn day one might pretend never see one purpose would never another like clear search sweep sun lawn like climax year light leaves burn somewhere smoke smell ammoniac acidity beginning boundless blue air stretch zenith like skin drum leaving house one late afternoon mrs pastern stop admire october light day canvas infectious hepatitis mrs pastern give sixteen name bundle literature print book receipt work go among neighbor collect check house stand rise ground get car look house charity know complex reciprocal almost every roof saw signify charity mrs balcolm work brain mrs ten eyke mental health mrs trenchard work blind mrs horowitz charge disease nose throat mrs trempler tuberculosis mrs surcliffe mothers march dimes mrs craven cancer mrs gilkson kidney mrs hewlitt lead birthcontrol league mrs ryerson arthritis way distance could see slate roof ethel littleton house roof signify gout mrs pastern undertake work go house house thoughtless resignation honest traditional laborer destiny life mother even old grandmother collect money smallpox unwed mother mrs pastern telephone neighbor advance ready experience none suspense poor stranger sell encyclopedia stay visit drink glass sherry contribution ahead get previous year money course excite stuff kit big check stop surcliffes dusk scotch stay late leave dark time go home cook supper husband get hundred sixty dollar hepatitis fund say excitedly walk everybody list blevins flannagans want get kit tomorrow morning would mind cook dinner know flannagans charlie pastern say nobody give ten last year tire business worry sight wife arrange pork chop broiler seem like extension bore day happy enough take convertible race hill blevins think might give drink blevins away maid give envelope check shut door turning flannagans driveway try remember ever meet name encourage always felt could handle irish glass pane front door could see hallway plump woman red hair arrange flower infectious hepatitis shout heartily take good look mirror turn walk small step start toward door oh please come say girlish voice nearly whisper girl could see hair dye bloom fade must crowd forty seem one woman cling manner grace pretty child eight wife call say separate one word another exactly like child sure cash money wait minute write check find checkbook won step live room cozy fire light saw thing set drink like stray response comfort instantaneous mr flannagan wonder travelling home late train changing clothes upstairs taking shower end room desk heap paper begin riffle make sigh noise girlish exasperation terribly sorry keep wait say won make little drink wait everything table train mr flannagan come mr flannagan away say voice drop mr flannagan away six week drink one promise make weak sit say enjoy drink look checkbook later way find thing relax six drink describe circumstance unhesitatingly mr flannagan manufacture plastic tongue depressor travel world didn like travel planes make feel faint tokyo go summer give raw fish breakfast come straight home husband formerly live new york many friend mr flannagan think country would safe case war would rather live danger die loneliness boredom child make friend see though say enormous coyness pat knee see walk dog sunday drive convertible thought lonely woman sit window touch although even touch plumpness sheer plumpness know vital part body procreative function serve merely excess cushion rest carcass know humble place scale thing time life seem almost ready sell soul plumpness remark make suffering lonely woman seem broad first didn know make sixth drink put arm around suggest go upstairs look checkbook never say later arrange leave voice shake feeling think lovely didn doubt truthfulness although hear word hundred time never always say shake dress white shoulder never always say wait elevator hotel corridor never always say pour another whiskey never always say put stocking ship sea railroad train summer hotel mountain view always say never mrs pastern ask sadly come eleven drink flannagans tell germany come home unexpectedly charlie eat supper kitchen go tv room hear news bomb shout throw 
