# Supplementary material for: A Complex Network Approach to Stylometry
Source: PLoS One. 2015 Aug 27;10(8):e0136076. doi: 10.1371/journal.pone.0136076 (PMC4552030; doi:10.1371/journal.pone.0136076)
Supplement: S1 File — (ZIP) [file pone.0136076.s001.zip › style_dataset/ck23.txt]

though note clearly nephew see ten year since last journey eastward witness uncle izaak lower rocky soil aside due notification certain major event life two marriage two birth one divorce christmas easter card traditional sort thin link widow year thought discrete look mouth though taste lemon grasp chair arm bring thin body upright like bird alert flight turn walk stiffly parlor dainty escritoire warp crack fifty year atmosphere sea spray extract two limp vellum sheet write letter one abel one mark tremble hand pen grasp tight press paper word come sharply smoothly authoritatively would drop lip stiffly regal look saw grimly lack quaver age thwart effort amazing run speak word like thin ragged string please come soon conveniently upright letter stalk broad pen important matter discuss abel afraid much amuse small child oblige could make arrangement daughter may stay long wish course arrange care girl must take time account think day two enough finish business mark please give regard myra sign letter quickly stamp place hall table raphael mail town go back wicker chair resolutely adjust eye glare water nephew come say evening angelina bring dinner din room whole meal vast linen tray look girl speculatively eye pal year early evening light first startle izaak look uncousinly way fade near color possibly constant looking water something light sea angelina place tray table flick dark wrist draw cloth smile teeth gleam beautifully model olive face nice mrs packard say voice ripe full teeth flash sicilian brilliance warm curve lip meet mouth settle repose um say old lady bring eye tray remember suppose glint suspiciously dish blowfish hope raphael buy whole angelina step back eye roam tray omission look old woman eye calm yes say remember come every summer use play old one sometimes let abel name fell lazy affectionate remembrance lip instant old aunt felt something indefinable flash smile would say triumph angelina turn easy grace walk toward kitchen jessica packard lift head follow retreat figure eye rest nearly close unself rise fall round hip moment hold face empty doorway snort grope fork great catastrophe universe reflect dourly impale tender green bean silver fork dwindle away family procreation expansion proliferation law live thing penalty obey ultimate punishment oblivion fate individual visit group warm sweet butter drip raise tremble fork push head forward belligerently ah true bitterness existence could taste indeed young garden bean brackish mouth last living old generation widespread family one time know enough packards populate entire county narrow two boy abel mark swing eye blue window jaw gently mash bitter bean hope lay nephew ask intensify light one marry barren woman divorce sire two girl child none bear packard name eat seem seem night gloom draw become dense table empty chair give frequent illusion din shadow talk low quirk head one another place often izaak armchair face across long table might absent nephew address consciously play notion one summer early year think child two die young late science might save could attach even label separate malignancy girl first barely remember could anyone infant survive bassinet boy boy alive yesterday successive movement growing record unreel film inside run plump stick leg freeze sudden startle attitude camera catch hold pal photograph carefully place glue label rest fat plush album bottom drawer escritoire cruel clearness memory boy remain unchanged quick delight laughter pain recall short destroy childhood still unendurable one desolate rock alien water day hat sea brother drive together mark small red sport car mark wheel rarely speak abel sit regard farm country spread side road roll greenly silent white house long barn silo nest till field saw land stranger eye old familiarness go present would stranger impervious complete stability color life childhood tell solid settle lose stiff neutral line telephone pole saw pen stroke aunt jessica letter bad grace incredible selfishness mark show boyhood summer precede uncle funeral might never close absolutely sealing old izaak grave small car fly relentlessly old woman stubbornly reign house crash water take ominous reality abel move adjust long leg suppose property mark say telephone discuss receipt letter word speak abel suddenly see old house insistent sea feel contrition blot one shameful moment covetousness mark last family lay cape ann property seem end stretch horizon horizon golden day summer abel turn head look brother mark hold wheel loosely finger curve around purposeful way deliberate set body speak plainly figure make year come sandy hair already begin thin recede side abel look quickly away mark easily look year old settle world comfortably categorize vacation traffic become heavy approach sea didn mention bring myra mark say maneuver car next lane probably get old crotchety mean figure uh well never meet know myra wouldn budge without express invitation feel kind bad give abel quick glance move closer wheel hug abel catch brief allusion guilt imagine old girl hasn miss u much mark add eye road abel ignore half bid confirmation smile barely possible brother right could tell approach sea air take special strength leave fecund warmth farmland behind smell coast like primeval memory compose equal part salt water clam seaweed northern air turn fly tree look ahead saw inward boy eye great fieldstone house 
