# Supplementary material for: A Complex Network Approach to Stylometry
Source: PLoS One. 2015 Aug 27;10(8):e0136076. doi: 10.1371/journal.pone.0136076 (PMC4552030; doi:10.1371/journal.pone.0136076)
Supplement: S1 File — (ZIP) [file pone.0136076.s001.zip › style_dataset/ck24.txt]

eye old never saw well heat whisky glare noise grow red raise rage decide hat pedersen kid die kitchen away couldn watch die entertain hans make go snap step drafty hall pa lump cover end like dung cover snow snore whistle oh care pedersen kid care get wake could give whisky slit kid maybe lose one hide place bargain would make mad enough sober didn hurry though cold pedersen kid kitchen shovel like think push shoulder call name think name stop snoring didn move except roll little shove cover slide skinny neck saw head fuzzed like dandelion go seed face turn wall pale shadow nose plaster think well look much like pig bully couldn sure still asleep cagey sonofabitch shake little hard make noise pap say lean far know well always sleep close wall lean reach oh smart put know well think pedersen kid mother dough arm come duck away catch side neck water eye back cough pa side look eye wink hand hit fist pillow get hell didn say anything try get throat clear watch like mean horse come rear good though hit bitter miss get hell big hans send tell wake fat hell big hans get find pedersen kid crib get hell pa pull cover taste mouth kid freeze good hans rub snow get kitchen pedersen pa pedersen kid kid nothing steal crib steal pa lie hans find freeze hans find pa laugh ain hide nothing crib understand pa pedersen kid kid goddamn well understand pa head glare teeth gnaw place grow mustache goddamn well understand know want see pedersen cock come hey god dammit get come back find something fool hans pedersen cock come back shout breathe hard close fist pillow long black hair wrist curl around cuff nightshirt big hans make come big hans say fat hell big hans even big fool fat hey teach dammit teach want drop pot get get slam door begin see mad sleep throw thing go hans dump pot banister pa shit pot hans get axe didn even bother wipe chop part pa door stop might go far pa hadn lock laugh fit shake house pot put pa awful good humor whenever think always felt memory present stir chest like laugh growl eager animal hear pa curse way downstairs hans lay steam towel kid chest stomach rub snow kid leg foot water snow water towel run kid table dough dough turn pasty stick kid back behind ain go wake pa awake leave say get whisky say fat hell big hans smart ask whisky yeah well say fat hell big hans smart go go back sleep likely best get whisky go take axe pa scar hell ax listen jorge enough sassing kid freeze bad get whisky might die want kid die well get pa get whisky pa care kid jorge well care care get head bust neither care care shit fling care anybody care whisky dry crack face get pig want care nothing else nothing pedersen kid neither cock kid neither get spirit ma say wind big hans tight ready jump ma say get whisky surprise like surprise run ma never go near old man sleep year first thing every morning wash face could see scar chin cut boot cleat maybe saw heave dirty sock pop fly nearly easy remember big hans remember go axe still spatter pa yellow sick inside won big hans say yes hans need ma say hans shake head neither u try stop one u would go instead hans rub kid snow rub rub get snow say take pail shovel go porch know ma go think go upstairs expect hear surprise hans like surprise say go surprise come back quick like must come snow bottle three white feather label hans hold angrily throat oh queer careful paw drawer hold bottle like snake length arm awful angry think ma go something big something heroic even especially know know felt sometimes ma wasn think anything like way get even wasn like get cheat fair always try get expect hans give ma something think go straight pa something valuable since didn know give easy way get back hans cut foil finally unscrew cap put one way understand ma find one pa hide place find one hadn say word big hans hunt hunt always winter every winter since spring hans come look privy find first one pa knack hide know look enjoy ma find luck likely hadn say anything didn know long ago many one find say nothing pa sure find sometimes didn seem hide well couldn find look didn find anything figure hadn hide one drunk find one use fool could see go find ma find bad take pride hiding pride guess fool hans take didn figure ma much didn figure find woman bad hans pour tumbler go put towel need something warm skin freeze good heat bad frostbite put towel chest belly get thaw slow ought know colors towel run ma poke toe kid clothes go big hans begin pour whisky kid mouth mouth fill without get throat second drip chin help prop get hold mouth open didn want touch hop ma would keep look kid 
