# Supplementary material for: A Complex Network Approach to Stylometry
Source: PLoS One. 2015 Aug 27;10(8):e0136076. doi: 10.1371/journal.pone.0136076 (PMC4552030; doi:10.1371/journal.pone.0136076)
Supplement: S1 File — (ZIP) [file pone.0136076.s001.zip › style_dataset/ck25.txt]

mid time long past establishment name wish lionize yet almost decade since swear lecture never doubt structure would receive always unqualified success could long build anything whether private residence pennsylvania county church brazil without obvious take task develop airy technique fanciful sometimes even playful building public felt assure sense recognition time quality authentic uniqueness establish artist private vision long disputable value stowey rummel internationally famous crafter genuine americana foreign eye original designer whose inventive childishness steel concrete make even believably sincere personality live almost thirty year stone farmhouse wife remarkably childish thing rise half six every morning make french coffee corn flake coffee smoke four cigarette read last sunday herald tribune yesterday pittsburgh gazette put high farmer shoe walk vine bower workshop enormously long building whose wall make rock bring home every continent six year oil geologist debris career pile everywhere pile wire cage mouse time geneticist microscope lie side window sill vertical steel column wire support open ceiling beam spidery steel cantilever jut air masonry construction floor time invent disastrous fireplace whose smoke would pass whole house visible way wire grating floor file desk draft board high stool form clean island chaos everywhere else idea lay hang visible form model drawing ten canvas monochrome painting day underfoot windfall broken book look though inside ransack maniac bicycle gear use basis design camden cycly company plant hang rope one corner desk next several old dusty hat clean pair roller skate occasionally use front house work stand left hand pocket though merely stop moment sketch surprise stare one watch another person hand sometimes would grunt softly invisible onlooker beside sometimes would look stern moralistic pencil disapprove seem one could peek one window though broken man muscular arm wrestler neck merely caretaker try hand bos work air disengagement carry apparent attitude toward thing people often mistake boredom surrender repetitious routine bore find style quite early career think quite wonderful world admire could imagine alter fortunate soul hear everything know listen good stowey thing go fortunate man leave home day new year wear mackinaw sheepskin mitten without hat would wear costume florida despite wife cleota reminder past five day must take cool clothes busy hear say part impatient humor bend behind wheel station wagon feel trouser cuff ignition key drop moment come house enormous rumanian shawl head buy country one trip abroad hand clean handkerchief window finding key shoe start engine warm turn stand drip fog say defrost refrigerator saw surprise face laugh though funny expression ever see keep laugh start laugh deep voice full good food cook good humor explosive laugh always carry everything would settle seat laugh whenever laugh make fall love rut dirt driveway stand cold fog mad go away really didn mad get old life seem take week go forty time lanky woman breed austere narrow face distinction steeple architecture design long ago stubborn sort prayer eyebrow definite heavy form two line move upward toward high forehead great head brown hair fell shoulder air blindness gray eye startled look ultimately come woman bear end ancestral line long since divorce money besides keep estate intact personally sloppy cold would blow nose handkerchief day keep soaking wet dangle waist garden would eat dinner dirt calf seem sink depravity peasanthood would disappear come bath brush take breath air even break nail hand would come rest table leaf thoughtless delicacy grace history speak instant one saw ferociously proud adamant certain question personal value even speak differently clean clean departure voice clear rather sharp drive carefully god sake call try attain half humorous resentment departure notice already back car road say toot stump tree pass stump impale car many guest past thirty year refuse remove stand clutch shawl around shoulder swing car onto road point hill stop gaze window begin turn back toward house look catch stand still wait expression indicate would serious word farewell look think instant time look always surprise even uncombable hair yellow little breath come hard nicotine lung look gaunt youth suddenly find star tate gallery thursday keep protectively ready laugh sure enough point index finger say toot roar fog foot evidently surprise suddenness press accelerator hand work walk back house enter feel return sense kind opportunity empty building death parting know promptly put mind enjoy great party would sit talk dance drink night always seem alone especially alone house real part life could let three parakeet without fear would step stowey would let one door could dust plant break suddenly pick old novel read middle improvise cha harp finally best part simply sit plank table kitchen bottle wine newspaper read ad well news register nothing mind let soul suspend wish desire comfortably aware mist run window silence outside dark afternoon get fell asleep lean hand hear house creak though living private life two hundred year hear bird rustle cage occasional whir wing one land table walk across newspaper perch crook arm every minute would awaken moment review thing stowey yes way south two boy away school nothing burn stove lucretia come dinner bring three guest fell asleep soddenly person fever awake dark outside clarity back eye stand smooth hair straighten clothes feel thankfulness envelop darkness outside 
