# Supplementary material for: A Complex Network Approach to Stylometry
Source: PLoS One. 2015 Aug 27;10(8):e0136076. doi: 10.1371/journal.pone.0136076 (PMC4552030; doi:10.1371/journal.pone.0136076)
Supplement: S1 File — (ZIP) [file pone.0136076.s001.zip › style_dataset/ck26.txt]

say time come enjoy bride room company tiny weaning house albright boy always take bride till could get house farm big house fill run sister find bed everyone home still anything linda kay could linda kay give ask accept reprieve without say really grateful attend dying something never experience certainly imagine think duty would bobby joe wife make curtain window little house keep spotless neat shabby cook good meal bobby joe thing promise would think people die would say hospital car highway night bobby joe go day come dinner sometimes supper first marry work field day would get car drive wherever work take fresh hot meal work field would till rain know go complain cause four five cousin east texas age naturally run around together reason ask thus new pattern day begin develop granny albright die lay still bed head hardly dent pillow sometimes open eye look around sometimes take little milk soup stop expect die next minute next day two drive hundred mile burial would go home might die time might well unpack suitcase might linger pattern establish linda kay put breakfast dish mop linoleum rug would go big house anything could everyone would bobby joe boy would come say granny sit porch old men would noon maybe rest time take gun creek drive road towards town woman child stay albrights woman keep voice low work around house sit live room sound like chicken shut coop night child play away house barn loft pasture behind barn maintain proper quietness day someone would wipe powdery gray dust settle everything evaporative cooler move granny room door keep shut rest house stay open though question whether hot cool way dust clog throat heat parch woman always make ice water clean old ice box begin buy fifty block ice town electric refrigerator come nowhere near provide enough ice crowd eat drink one afternoon woman sit cluck softly new carload people pull gate cadillac black gray dust road window close tight know people climb would cool unwrinkled old fat couple linda kay describe thick middle man girl ten twelve much embracing much exclaim cousin ada cousin john cousin lura cousin howard john woman get offer chair seat guest make inquiry explanation vacation canada howard explain muffle voice must use boom news didn catch u till nearly home come soon could suggestion ice water spite protest really thirsty linda kay escape stuffy air smother soft voice hurry kitchen fill big pitcher set glass tray carrying live room imagine picture make tall roundly slim bit sophisticated yellow sheath graceful swingy walk learn twirler school band almost immediately ashamed feel vain time place toss back long yellow hair smile shyly enter room howard thick middle man look felt look look back could help seeing neither old thick first believe ask pass glass oh linda kay mama albright say fondly marry baby boy bobby joe summer let see cousin ada say right smart young rest oh yes mama laugh ten year young ernest didn expect come along think long tumor joke funny linda kay blush always hear muffle boom howard laughter blush red howard anyway ask bobby joe night make uncomfortable oh second cousin something get oil business odessa lucked money old gosh know thirty guess marry get half kid bother pay mind big windbag bobby joe think something else say know fix two antelope season double j talk antelope wake listen never chance kill antelope never season want thin account drouth ever visit kid linda kay ask howard hell know kid wasn around bobby joe take gun behind door quick bye go day almost immediately howard daughter debora drive cadillac go ice howard say think maybe go along keep u company really reason refuse linda kay never ride cadillac driving along caliche road town howard talk finally say tell linda kay tell think interesting life well teenager twirler future farmers sweetheart secretary future homemakers sophomore year start go steady bobby joe football player future homemakers sweetheart president future farmers easy see make know want bobby joe would senior year plan graduate need linda kay go since want life make home bobby joe blush raise child howard sigh lucky kid say give anything could find girl like tell linda kay course couldn say much really debora linda kay could imagine kind woman wife raw deal get make feel different howard go tell bobby joe mistake bring one cousin home supper talk antelope bobby joe try get linda kay say would cook one bring home cook whole antelope exclaim couldn even cook piece antelope steak never even saw oh could want roast whole thing boy linda kay tell couldn anything like grandma die say well eat didn weren die linda kay felt like go bedroom cry go big house supper put clean dress fix hair little every night go mama papa albright sit open front porch could get breeze full little past nearly light day sit around drink ice water men smoke everybody good time say shame granny die agree wouldn want way night old men get talk go possum moonlight night bobby joe two three boy declare never possum uncle bill farnworth mama albright 
