# Supplementary material for: A Complex Network Approach to Stylometry
Source: PLoS One. 2015 Aug 27;10(8):e0136076. doi: 10.1371/journal.pone.0136076 (PMC4552030; doi:10.1371/journal.pone.0136076)
Supplement: S1 File — (ZIP) [file pone.0136076.s001.zip › style_dataset/ck27.txt]

tell doctor plan conduct hatching alex ask hotel doctor retort confirm alex anticipation want go market early tomorrow morning help smuggle hen back hotel doctor pay bill repair hotel room number nine initiate alex far undertaking doctor open small case unimposing straw bag expose content alex inspection inside carefully pack straw six egg eye poultry psychologist require detect scientifically valuable specimentalia lay inside alex merely six unusual hen egg little enough time contemplate however instant doctor stalk across room antique ledger hand thoroughly eared big table top place alex lap hen ledger inform absorb way go since junior college first entry vermont flumenophobe early one successful eighty variety great big scapular hardly primary couldn take near river though squawk like turkey cock day thanksgiving ledger full precise information date lay length incubation period number chick reach first week second week fifth week weight hen size rooster wattle scrawl hand look chinese english jagged sprawl alex ever see particular series alpha connect arrow cross denote lineage breed alex instruction rapid doctor go rue ecole de medecine hear speech time one sip wine sustain doctor return night alex could see high window room familiar figure crouch truly impressive heap towel apparently give egg power one final chance replace office sure hen knocking alex door rouse six o follow morning doctor dress ready expedition market alex oblige prepare haste doctor stand wait alex dress show impatience soon move quietly could still hallway past bedroom patronne street market far doctor sense immediacy leave fell state harmony bird around stroke hen respond delight cluck gobble turkey attention quack duck cackle pair exceedingly flatter goose dawn progress seem doctor would never ministration quite abruptly something break revery fine broody hen white maternal eye striking abundance feather region abdomen doctor air man whose professional interest find scope draw alex attention excellence might otherwise escape fine color comb wattle length quality neck saddle hackle firm wide spread toe rare justness formation ear lappet search end find fowl purchase effect make way towards hotel hen sort communication set nestle doctor arm clock strike seven approach hotel entrance hope chambermaid patronne would still abed begin rise alex well exercise breast doctor wear long new england greatcoat hardly necessary june weather garment prove well adapt sequestration hen alex enter first follow doctor care manifest perceptible bulge left side hen cradle advance line across entrance hall stairway gingerly step towards first landing hear tread one descend perturbation glance saw patronne come towards gain landing bonjour monsieur vous etes matinals greet pleasantly alex explain stroll breakfast doctor edge around behind attempt hide protuberance left side behind alex arm back vous voulez vos petits dejeuner tout de suite alors hostess enquire alex tell hurry breakfast try time effect speedy separation person behind doctor notice attempt transverse movement towards stair movement could complete distinct audible cluck ruffle air hollow stair eyes swerve patronne head alex cough loudly doctor sforzando chicken noise float behind take stair long leap comment ejaculated surprise woman look alex explanation part without ceremony offer word doctor provincial american speech state nerve bring demand work hurry stair follow suspicious gaze alex enter room doctor already prepare nest straw case six egg ready hen attention reference incident stair power absorb immediate business hen appear doubt duty quick settle performance one part audience totally engage connoisseur witness peculiarly fine performance ancient classic part guest connoisseur attentive one must take intelligent interest fully understand spectacle progress towards denouement obviously still remote audience attend time elapse doctor obviously unconscious passage unwelcome knock door interrupt process nature startled jump pull hen case view alex go door open crack make much shuffle cough scrap noise possible order drown emanation hen begin protest giselle fille de chambre come clean room stand ear prick regard curiosity explain errand alex could see corner eye doctor could calm displease bird giselle reluctant alex succeed persuade come back five minute door shut young feller doctor instantly ask fille de chambre one think couldn get egg look mighty interest though anyhow come back five minute room doctor mind work great speed rise put greatcoat address alex mute voice get key handy right pocket right go outside beckon safe hall empty alex beckon climb stair creak loudly sensitive ear reach next floor guest lock room pass behind get alex room unnoticed doctor sit rather wearily caress hen remark city place poultry man sooner remark knock door oblige cover hen greatcoat door alex manage persuade increasingly astonish fille de chambre return ten minute evident second transfer effect take place time fille finish doctor room time begin alex wait three minute creep tip hall empty pass stair number nine listen door bustle sheet smooth pillow arrange indicate fille de chambre presence inside listen suddenly step towards door announce another important fact doctor shoot lavatory turn doorknob effect lavatory occupy although look alarm pass face arrest movement disappear shower room chambermaid emerge number nine alex suppress expression relief offer prevail face escape throat unwarranted case stand face fille de chambre ear assail new sound interior shower room event last quarter hour mysterious bird accustom predictable life coop barnyard overcome doctor hen give series cackly 
