# Supplementary material for: A Complex Network Approach to Stylometry
Source: PLoS One. 2015 Aug 27;10(8):e0136076. doi: 10.1371/journal.pone.0136076 (PMC4552030; doi:10.1371/journal.pone.0136076)
Supplement: S1 File — (ZIP) [file pone.0136076.s001.zip › style_dataset/ck28.txt]

going downstairs tray winston wish could give miss ada know well say little look time wasn right make person happy like time come kitchen ask know keep peanut butter peanut butter sandwich house always tell winston cry saw eat jar know important keep figure kitchen leona little young wife read morning paper leg hang long thin sit high stool winston say gently dish wash enormous plate hold mr jack four fry egg five strip bacon still stack sink leave alone leona say see busy look impudently corner paper move day winston remind bet leave thing every way upstairs clothes floor bed make leona eye fasten leg bend touch knee catch one time without stocking twitch leg away fuss fuss old man alley cat manner winston stack miss ada thin pink dish sink spread last list counter left behind print top miss ada fine hand winston take pencil admire point write slowly heavily clothes stand sighing leona drop paper stand guess well get ready go winston watch fumble untie apron carefully undo bow come bow always cockeyed turn put arm around neck want leave winston listen draw back embarrass please think sick death big house said wear clean empty room least room say room go apartment child tell miss ada doctor say mean miss ada think care mean child sound though already exist spite hundred thing mind winston go put arm around waist get plenty time think time world marry four year january four year wail long time wait many time tell begin almost glad cut many time flounce sink begin noisily wash hand many time truth winston think hardly believe reason although seem good reason begin couple could afford child go work child hang ask leona want keep job doubt whether hear run water sit hand knee watch bend back gather thing comb bottle aspirin take upstairs pack make sad day never sure something back thinness quick jerky way bend young young thin straight winston mr jack bellow hall winston hurry swing door burst lung mr jack complain stand front mirror tighten tie gray tweed overcoat city hat brief case lay bench know think clothes say coat look like rag heap blade lint shoulder winston take clothesbrush closet go work give mr jack real going brush shoulder back collar long firm stroke hey mr jack cry brush tip hat eye winston apologize quickly set hat right stand back look mr jack pull pigskin glove winston enjoy see start wear clothes style go town nothing good enough curse winston leave fleck polish shoelace home wouldn even wash hand supper wander around yard pair sweaty old corduroy velvet smoke jacket pearl wine blue miss ada buy hang brush unworn closet good winston mr jack say give final set hat look mover winston watch hurry drive car handsome fine man make proud see mr jack drive away winston go look window notice speck dirt sill swipe finger look finger wrinkle heavy knuckle thick nail use like knife pry slit open first time sad move house ten year life let brass handle hinge shine reward know get dust china flower take long glass drop hang chandelier know house like blind man finger like think time rag polish spend keep ten year ago come house interview tulip big pink peony bloom along drive walk bus almost sing miss ada back straw hat plant flower talk right hot sun face make sweat feel ashamed winston surprise still like way look fresh neat cotton dress citron yellow remember dignity even barefoot almost tan since flower plant spread hill already jonquil bloom flock front gate periwinkle come blue porch step week hyacinth would spike dogwood early may miss ada alfresco party japanese cherry yard look wet bald tree bare bud miss ada flower would bloom like march parade dig hole bulb tree wear tag writing would go gardening somehow winston didn think take window box sighing hurry live room thousand thing see still couldn help think get old get small snail pull horn live room miss ada stand window sheaf list hand look garden winston say get basket breakable winston big straw basket ready hall bring put beside miss ada look fine easter suit blue lavender binding halfway across house could smell morning perfume hang day clothes sweet strong sometimes press winston raise dress face frowning miss ada study list well let see china lemon tree alabaster cockatoo winston follow around room collect small frail object christmas birthday anniversary wrap tissue paper neither trust mover come mr jack photograph twenty twelve inch curly silver frame miss ada say right ought leave see won take clotheshorse smile winston saw hateful hard glitter eye pick photograph begin wrap least could leave mover miss ada say possess tell clotheshorse would good idea winston fold tissue paper carefully use every day every morning lay clothes well main present leave fool picture add sharply winston lay basket mr jack set store really winston mean present go list winston relieve present mind agree miss ada get valet actually suggest photograph mr jack know like winston say wearily one evening november winston pull overshoe tell get christmas talk picture winston tell 
