# Supplementary material for: A Complex Network Approach to Stylometry
Source: PLoS One. 2015 Aug 27;10(8):e0136076. doi: 10.1371/journal.pone.0136076 (PMC4552030; doi:10.1371/journal.pone.0136076)
Supplement: S1 File — (ZIP) [file pone.0136076.s001.zip › style_dataset/ck29.txt]

was love doubt rest summer scholarly mania make plaster cast spatter print catskill flower leaf surpass constantly renew impression jessica mind serve contemplation delight nothing precede year power bring close knowledge profound sorrow breakup camp packing away camp uniform severing tie six ten people grow love world final separation railroad terminal across river new york would nearly cry parent welcome arm would seem woeful inadequate unwanted year different city form street clothes intrude upon mountain night essential part summer give promise continue fall jessica separate mere footbridge messhall kitchen immense obstacle reside cruelly distant borough agree correspond letter become center existence live see envelope morning mail lock room afternoon reread letter tenth time finally prepare answer memory catalogue easy reference withdrawal image pink scent stationery unsloped almost print configuration neat studious handwriting invite recall summer many sentence begin remember others concerning camp friend reside suburban neighborhood news commence piano lesson private school visit boston see grandparent uncle surgeon return furlough wound war europe letter take personality differ self know real life epistolatory foreign correspondent dispatch exciting cable communique full dash wit glamor quote book read imitate grand style author recommend teacher whose special class enrol letter take source stream imagination transform young man unlike bunkmate eliot sands porch step anecdote smoke cigarette perform tango wear fifty dollar suit sneak dark girl unimaginable thing like eliot fantasy proud bearing skill vaguely continental would lead jessica evening dance handsome description new exploit would guide gently night climax dream always represent almost suffocating one another death deep moist kiss burn love night read letter surgeon uncle must late september vision return ragged uniform front nearly die head bandage blood jessica bend power love bring back life many night afterward idea close imagine bed would return fill obscure painful desire would cause lie awake shame toss irresolution long fall deep sleep week go long separation grow unbounded almost unbearable fantasy become cause love jessica become warm time hopeless adolescent self know torment would ever bring courage ask see as turn jessica take matter hand receive permission give camp reunion party ask come date go mum nervous make fool among jubilantly reunite bunkmate shy jessie act early saturday morning seem play effect detach unconcerned girl properly date later privacy bunk would think term elaborate romance remember stand corner watch jessica act hostess serve soft drink guest wear dark hair two thick braid attain american girl effect think appropriate halloween make look sweet schoolgirlish excite know express yet moment come night adventurous letter writer fantasist seem stride flashy page mind plant reality late play kiss game jessica call kiss front others blush fluster turn fleet brush lip upon cheek kiss outrage friend meanwhile release remote exciting premonition lust mysterious sensation imagine truly consummate kiss would convey party finally overcome timidity inspire tale half overhear among old boy ask jessie spend new year eve lovingly accept great emotion could think say amazing know later agree think wish spend night would write one another make definite plan terribly please among school neighborhood friend next month brag swagger pompously describe impend date though boast give dapper front beneath frighten would first time ever completely alone girl love idea subject one discuss alone girl one behave hold hand walk cross street bring along corsage send one was preferable meet home city accompany door home ask invite kiss goodnight unknown yet dare ask important night year one letter jessica inform father like idea go alone new year eve know moment immense relief letter go cry implore miserable refusal finally relent happy expectant optimism give heart force confidence make inquiry read book etiquette december write authority would meet step hotel astor rendezvous spot learn sophisticated would attend film later state might go mayflower coffee shop child toffenetti waffle set hour meeting seven five o night already dark behind close door dress carefully groom wear new double brown worsted suit faint herringbone design wide lapel like devil ear camp leather wallet bulky twist raise stitch around edge stuff money save hatless overcoat rough blue wool give proud farewell mother father set strangely still street brooklyn felt superior neighborhood friend leave behind felt old year full compliment head subway carry pack passenger dull borough unstable tantalize excitement manhattan times square ascend fellow subway traveller dress huge wedding family distant member nearly impassable sidewalk swarm celebrant bundle sailor soldier already hug girl ration bottle whiskey heavy severe policeman sit astride noble horse along curbside prevent reveller spill front crawl traffic night cold crowd keep one warm giant electric sign marquee light first time since blackout regulation institute atmosphere alive feeling victory around corner cardboard noisemaker substitute unavailable tin model hawk buy makeshift stand every yard along broadway one ear continually serenade horn rasp bleat old gentleman next hold boy scout bugle lip blast away every fourth step interim shout v victory neighbor cheer great sense camaraderie one join walk was suppose buy funny hat rattle jessica quarter seven crowd wash among gallant establish astor step beach launch night merrymaking look face felt twinge look much knowing look away look jessica materialize clog curdle crowd time pass wait fiend come life beside 
