# Supplementary material for: A Complex Network Approach to Stylometry
Source: PLoS One. 2015 Aug 27;10(8):e0136076. doi: 10.1371/journal.pone.0136076 (PMC4552030; doi:10.1371/journal.pone.0136076)
Supplement: S1 File — (ZIP) [file pone.0136076.s001.zip › style_dataset/cl01.txt]

thirty patient bus morning leave hanover disturb hallucinate interne nurse two attendant charge u felt lonely depress star bus window chicago grim dirty west side seem incredible listen monotonous drone voice smell fetid odor come patient technically ward state illinois go hospital mentally ill suddenly think mary jane brennan way pretty eye could flash anger quiet competence gentleness sweetness lay beneath surface defense become good friend stay cook county hospital tell enough offset somewhat damage story appear local newspaper little adventure marshall field co know live good address gold coast medical student think return university finish medical study know also unmarried without single know relative wasn quite sure felt enough remorse drink would return worry read newspaper story say must love girl much couldn mean say want kill say ask full booze well drunk apt anything say nonsense grow irish neighborhood chicago west side tell drunk kind go violent love girl would make difference mary jane meet eye suddenly angry wouldn go nurse didn care people interest every patient help take care think people like well mary jane young intelligent whole lifetime make something worth mess whiskey indifference self attitude blame girl break engagement was pretty oh yes say feel annoy pretty believe go back medical school finish work ward three month keep get one back mean well great promise make go home drink sickness seem like maybe treat stay like big joke joke send place like hanover want go college didn ask chicago best eye flash angrily mean anderson say seem know much reality tell didn go college old six child father policeman make le seven thousand dollar year money tuition clothes thing apparently take grant nurses train doesn cost anything even pay six dollar month think good deal go become good nurse get two baby brother go college work profession old maid give boy friend ask none business say change subject father mother think place like father mother die two year old say aunt raise aunt mary die military service one worry something voice must touch deeply anger pass quickly turn away keep see face sorry say know without family always close tell eye become bright talk father mother aunt uncle cousin listening felt cheat lonely orphan finish say dad sound like good father good policeman bet wouldn please rumdum like ask daughter date mean hospital month father sergeant detective attach homicide five year pretty good judge character anderson think mind much sure decide rumdum future would feel ask date get hanover think serious go back school learn something experience hanover well might consider offer girl go kill suddenly seem important mary jane brennan know truth confuse sick irresponsible person believe thing tell mary jane say go dinner get hanover like tell whole story say dead serious go back school as girl let say never want see get come home long weekend hanover won yes get one overnight month go edgewater beach hotel dinner say like dance always good orchestra like dance say turn walk away hadn anything really personal interest know felt deeply every patient ward want believe might benefit treatment rid hospital bus feel isolate utterly alone know genuine unique quite unlike girl know seem important thing life moment know real truth fantastic story two people state illinois know enter hanover state hospital assume name unlikely girl sharp mary jane brennan would believe without proof proof document legal agreement would show moment free as bus turn main highway head toward hanover settle back seat close eye think event past two week try put piece order wonder suddenly listen disconnect jabbering come patient behind perhaps imagine perhaps reality dale nelson actor delusion figment carl anderson imagination four come chicago new york early september dramatic production call ask tony bad play real grade turkey prevalence angel grandiose dream capital gain tax money burn could put rehearsal one even producer real hope get back broadway suspense gangster story capone era many u felt might catch run chicago continue road company eventually become movie optimism completely unjustified critic literally scream indignation ask tony doom moment kupcinet level sun column open friday close follow monday entire cast alone receive good notice portrayal psychopathic killer let lot kidding rest company two member native chicagoans pay tuesday morning give ticket back new york felt lonely depress pack bag croydon hotel seem life destine one brilliant failure another among top third class n want desperately go medical school run money energy time later quit safe secure five spot network soap opera take part play seem unlucky quite stupid well know soon back work orderly hospital counterman union news schraffts wait another act job open suddenly occur particularly like act sort crossroad would decide soon go life close last bag stand three door bellboy pick go bathroom drink water telephone ring answer voice dignify british real say mr dale nelson actor right say bastard lay beg pardon sir right dale nelson actor good call mr nelson request mr phillip wycoff could possibly lunch today car could pick hotel twelve smile send rolls course yes course mr nelson start say something else appropriate man hang finally go downstairs bar main lobby cast 
