# Supplementary material for: A Complex Network Approach to Stylometry
Source: PLoS One. 2015 Aug 27;10(8):e0136076. doi: 10.1371/journal.pone.0136076 (PMC4552030; doi:10.1371/journal.pone.0136076)
Supplement: S1 File — (ZIP) [file pone.0136076.s001.zip › style_dataset/cl02.txt]

give park car oldsmobile license number jyj stall number five okay say attendant let know close deal office building walk back entrance give ticket agency car park back ten minute forgot get something car tell show ticket start say something walk suddenly grin say oh yes one talk monthly rental right tell consult park ticket look notation say third row back toward rear find right sure tell go back agency car get electric bug one new device electronic shadowing always keep set car put new battery certain plenty power way walk regular park stall stand look thoughtfully wait park attendant busy customer slip around back car license number jym attach electronic bug rear bumper walk attendant wave one hard chore detective hang around city street try make inconspicuous keep eye entrance office building wait first fifteen twenty minute possible le interest window display people pass however person mind get feed magnify disagreeable physical symptom go sort assignment want sit leg muscle back muscle feel weary conscious fact foot hurt city pavement hard wait solid two hour man come office building come alone wasn far behind enter park lot hurry car attendant recognize say office haven make mind yet say sublease couple figure one one quite way usually curb parking curb parking undependable annoying particularly rain say keep try get take money okay tell rush right know car want drive one boy get say one rule transient regulars drive car make snappy ask oh right say go regular get office building want lease place way stick get business business isn grin hand couple dollar say time get park charge figure cigar hurry agency heap jump start motor time see car want shadow turn left hold bit try make left turn time make go traffic pretty heavy turn electric bug signal come loud clear make time pick within ten block stay half block behind let lot car keep u listen steady beep beep beep fifteen minute traffic driving turn left couldn see electric bug device give steady beep straight ahead short half beep car follow left long drawn beep turn right ever get behind beep turn buzz turn left soon get signal show still behind right signal become buzz know behind mean park someplace make big circle locate car park curb front apartment house find park place half block away sit car wait quarry apartment house two hour come start drive toward beach time dark could get close traffic drop far behind wasn traffic light would giveaway try shadow conventional manner moreover lose hadn electronic shadow device signal come loud clear sudden turn buzz circle block find park lot high restaurant sit could watch exit realize hungry sit faint odor charcoal steak tantalize nostril occasionally catch aroma coffee man come hour later drive beach turn right half mile go swim tan motel fairly modern motel quite bit electrical display front remember peeping tom place wait man come office key cabin go register card man shadow fill still counter notice unit register name oscar l palmer wife give san francisco address write license number car transpose last two figure old dodge still good ninety time hundred motel manager doesn check license number plate license number tenant write still good even chance won notice transposition number notice thing pass honest mistake use alias robert c richards give first three letter first last figure license number agency heap couple phony number could write anything manager motel woman apparently didn care comply law regard registration certainly wasn check license number bother tenant mean alone mr richards right wife isn go join later think expect show say well put wife formality know difference rate ask say smile ten dollar either way ice cube container far end another office three soft vend machine join anybody try keep thing quiet like run nice quiet place thank tell take another sidelong glance registration card take key unit give go long enough park car construction reasonably solid like cracker construction many motel unit stucco outside wall thin enough hear every movement people adjoin apartment put small electric amplifier wall side want case aid could hear man move around hear cough couple time hear toilet flush hear sound water run whoever companion go go join later know come didn telephone hungry stomach felt line communication sever one thing go without food occupy work simply postpone meal dependent someone else know eat bed night hunger gnaw torture notice drive road quarter mile battery bug device put car still fresh enough send good strong signal powerful microphone could press wall motel unit occupy man would bring sound conversation positively nauseate hungry get car drive drive order couple hamburger everything include cup coffee fast service possible place wasn particularly busy time night girl wait clothe tight pair slack ever see woman sweater show everything lot want sociable really hurry handsome ask hurry beautiful early evening hurry lot time leave may woman leave say give little pout say get work eleven o evening commence ten say oh announce say thing go buzz car say darn automatic signal show ignition key didn turn reach switch electronic bug device go get hamburger switch device 
