# Supplementary material for: A Complex Network Approach to Stylometry
Source: PLoS One. 2015 Aug 27;10(8):e0136076. doi: 10.1371/journal.pone.0136076 (PMC4552030; doi:10.1371/journal.pone.0136076)
Supplement: S1 File — (ZIP) [file pone.0136076.s001.zip › style_dataset/cl03.txt]

fat man say got ta go around corner gun move thin man say second building right say police right door even dumb take u could still find roberta dave begin back toward door thin man wave gun say right around corner say water work policeman duty night policeman like states know canada doesn much juvenile delinquency problem keep night policeman account crazy tourist door dave pause feel latch roberta glance husband go sensible try anything rash gun point measure distance stand men gun measure distance men back room decide risk something phony gun waving something quite seem detail direction find police dave latch thumb remove arm wife order pull door open flash away back pay attention three angry shout male throat tear open back door dark inside room enough light spill restaurant behind enable make round table green cloth top small sideboard empty beer bottle perhaps fifteen wooden chair slowly turn face men rat counter foot distance stand dave wait outside door hundred mile keeping frighten gaze men counter begin feel way door sidle along booth one step time gun follow as reach dave felt arm go around felt pull safety person know certainty despair something bad happen lauren two men watch dave close door behind watch cross sidewalk car get light fat man remove apron put greasy wrinkle jacket zip paunch thin man move swiftly phone dial number answer say albert vince send couple customer yeah get hair keep give damn tell believe word say make trouble stop care one thing cate cafe close eleven like always last night rose clarence corsi leave quebec yesterday shrine think call saint simon yeah yesterday got turn phone stride front restaurant white buick hadn move away yet good line worry form twitch pull mouth one side say grosse ain kid kid know name town ain kid vince could musta walk sleep see howda know remember look barney hold door kinda like zombie wake find garage vince swear stupid fool ain get enough brain two grosse mutter head one hand play zipper jacket enough brain call ya ya could sompin parent coulda let go go eye lower couldn see narrow point face companion suddenly writhe fury aware know vince steiner one men work fury prove dangerous could curse vince seize thing nearest glass sugar container spout metal top throw wall opposite heavy glass didn break top fly sugar spray hiss loud silence really startle careful appear grosse suck noisily pipe vince curse steadily everything happen grosse quietly get broom start sweep sugar vince watch mouth work profanity obscenity vocabulary say hell didn look back seat car drive barney ever use brain fat man didn answer get one menu brush spill sugar onto carry box floor behind counter return menu place catchup bottle paper napkin dispenser speak soothingly know nothing car think ordinary garage know stupid put cate gun back know grosse tuck gun counter one word get guardino tell guardino vince swear get kid rose house fat man wince run finger cheek trace scratch leave lock tool crib thin man stop pacing long enough glance clock barney get rose get light guardino leave dump kid somewhere near border kin get home god help know grosse spread hand go day tool crib get away hell care day get guardino won see start ask question grosse swear dammit vince ain baby sitter vince shout finally get rose come see stay put grosse rub bridge nose swollen speak sullenly hafta get nasty wish luck try scar kid suddenly grin voice lose sullen tone chuckle get one question impatiently poor dumb canadian smart aleck states vince lift hand strike thin lip spread smile grosse duck snigger say bear chicago slum like ain go back account one lousy kid lauren landis rub face blanket cry little frighten could easily understand two men startle find strange girl back seat car figure couldn understand subsequent action was show panic could blame one thing awaken outside restaurant parent eat quite another awaken strange garage know parent go home without glad fat man leave barney really frighten jump little man appear window reach open offer bottle coke smile wetly although find thirsty refuse never never take candy strange man saw bottle unopened place bottle opener counter understand panic blow nose tissue open coke bottle icy cold taste delicious felt lift spirit finish push back man busy something inside door driver side car call softly barney look direction didn answer say barney keep still answer seem look point little window lauren say call home borrow money someone go home bus could send money right back barney finish cigarette smoke drop carefully grind nothing sole heavy shoe look say work lauren say please back work car drop head arm counter could kind one moment cruel next know something make feel sad sorry afraid anything definite release heart thump painfully unknown much bad danger lay ahead awful thing face next hour something wet hot trickle wrist tears sturdy act turn mind away long could nothing constructive situation would think something else mother father instance mind follow white buick along road somewhere niagara river father attention would road ahead wouldn deviate inch 
