# Supplementary material for: A Complex Network Approach to Stylometry
Source: PLoS One. 2015 Aug 27;10(8):e0136076. doi: 10.1371/journal.pone.0136076 (PMC4552030; doi:10.1371/journal.pone.0136076)
Supplement: S1 File — (ZIP) [file pone.0136076.s001.zip › style_dataset/cl04.txt]

jowl spike barb gray beard small mean eye regard marty steadily unblinkingly eye thread little filament red tiny vein burst flood blood as chew gum exude wheeze breath marty smelt reek bad whiskey marty recognize man drive car pass road outside admassy place acey squire proprietor juke joint marty smile squire pleasantly say cab wait know might go squire chew gum jaw move steady rhythm look straight marty answer marty scan face others nearest look star eye anyone see cab ask keep voice casual avoid show surprise annoyance one answer get back jarrodsville go see car wonder one gentleman could drive back town happy pay favor course seventeen men stand star moment long startling thing occur utterly unexpected marty stand several moment mouth hang open foolishly happen word speak apparent signal give yet men move instant pile wait car motor roar car speed station wagon old plymouth head east toward jarrodsville ford pickup truck speed west toward sanford run second four car sight marty land stand alone red road storm cloud gather ominously sky great distance thunder growl break silence land look back toward dilapidate house think saw pale face window perhaps dora may perhaps would glad hadn hurt farmhouse nearby across road one hundred yard away another side little far many jarrodsville telephone pole line road rear tall mock wire stretch infinity single strand wire reach silent house beside red road nothing could walk jarrodsville three mile away old dirt road rain turn quagmire marty face east start walk left side road proceed foot pause turn cuff trouser already damp mud viscous mud ankle place great puddle spread across road reflect murky light as approach first farmhouse thunder sound behind closer loud like steadily advance drum corp several people porch farmhouse old man young woman brood child range toddler teen instant think appeal help perhaps car truck would drive town realize utter futility idea star blank menace way men outside gate star even eye small child seem malicious side road two farm hand well back field lean plow star drum thunder right behind foolish thought come head remember story read youth probably one kipling tale british army concern officer disgrace drum steady roll drum sound behind walk endless rank men command man turn back officer approach marty wish poor farm people would turn back fencing roadside end dirt highway border either side fairly deep drainage ditch broad leap unless olympic star day rain add stagnant water trap road hear sound approach car come toward car sight marty heart skip beat recognize station wagon pass cab road station wagon park burch farm acey squire station wagon head back toward jarrodsville ruse lure desert road acey friend return seek station wagon come stop couple hundred foot front beside fence field another sound second car come west direction sanford run ford outside burch farm marty look helplessly direction narrow road barely wide enough two car pass could leave road water drainage ditch two car equidistant station wagon start ford gather speed bore nothing could except jump ditch jump sink knee muddy water as two car roar high eerie nerve sound marty know union soldier must felt chancellorsville antietam gettysburg ragged gray rank charge scream wild banshee howl call rebel yell moment stand water shiver gasp breath turn ankle slightly pain car load howl men disappear distance two car park farm plymouth pickup truck would come next bear direction station wagon ford would seek would harass repeatedly would escape death inch time time way jarrodsville still three mile go back east affluent juvenile delinquent could afford hyped auto instead switch blade lethal weapon play game call chicken could go field way bar side road high barbed fence make section road ahead border rail fence section farmhouse least could climb fence tormenter roar admassy place could far would go climb window least safe little able rest even bare chance phone disconnect dare climb back road deep water least could reach splash mud suck foot step reach end drainage ditch beginning fence enclose farm climb back road felt utterly exhaust stand pant moment saw something see panic grip fence refuge metal death come roar make rail right rail protect thick screening barb wire would rip flesh press lurch road despairingly place else go lose sense dignity could stand dignity soak muddy life stake probably people watch porch behind window farmhouse bother look break dogtrot breathe heavily stream sweat reach admassy place sanctuary fence side road bristle barb wire fence stretch endlessly hear saw plymouth come east pickup truck west time well time would reach almost exactly instant stop stone back fence one car would brush pass would cruelly lacerate wire stumble middle road simply stand wait perfect target car must gas pedal push floor board come reckless speed old vehicle thunder hold arm close side make small possible plymouth near veer toward seem run force stay freeze move would path car think fender plymouth brush jacket go fraction second pickup truck hurtle side weird insane sound rebel yell reverberate echo distant hill leave middle road try run trudge ache eye focus straight ahead near admassy house go make tell hear car 
