# Supplementary material for: A Complex Network Approach to Stylometry
Source: PLoS One. 2015 Aug 27;10(8):e0136076. doi: 10.1371/journal.pone.0136076 (PMC4552030; doi:10.1371/journal.pone.0136076)
Supplement: S1 File — (ZIP) [file pone.0136076.s001.zip › style_dataset/cl05.txt]

turn telephone rourke go bedroom change slipper dry sock shoe rourke talk phone come back hour eh positive listen moment say hold turn head say alvarez definitely back room jai alai club south beach within hour want try meet shayne look watch wasn far fifth street allow make scotty bar midnight say satisfaction fine tim rourke confirm appointment phone hang know get mike say unhappily hope christ shayne say briskly grab another drink want get one call make meet alvarez northeast section get car park front rourke hastily slop whiskey glass top half ice well keep drive shayne decide go beach drop back pick mine go closet get light jacket take hat beside door timothy rourke gulp whiskey hastily join ask go call northeast section lady maybe much lady least want find whether home yet open door follow rourke rourke car shayne drive east biscayne boulevard north toward felice perrin address give peralta governess as drive fill timothy rourke briefly event evening leave reporter go peralta house surmise want scotty bar midnight marsha make phone call end grimly know whether threatening letter anything situation want see take call deal las putas buenas two knife jump say rourke interest sound like set malice aforethought luscious mrs peralta doesn shayne grunt sourly still able taste mouth green jungle park lot story unsigned note direct tonight sound completely phony design put spot would write peralta ever call case think laura counterfeit bracelet make without husband knowledge haven faint idea think husband strongly suspect call thing direct defiance confederate almost certainly without tell isn felice street shayne ask peer ahead partially obscure street sign rourke could see well right side say yes turn left think number give block shayne get left lane cut across boulevard divider small neon restaurant cocktail lounge southeast corner intersection turn quiet palm street house side old two mansion cut furnish room housekeeping apartment shayne drive westward boulevard slowly let rourke crane head window watch street number single automobile park half block left side shayne note idly carry miami beach license plate approach saw flare match front seat pass indicate occupy turn see briefly face two men park car rourke say next house mike right instead pull curb shayne increase speed slightly corner swing left go around corner park turn light motor tell mike say rourke aggrieve voice back shayne say know tim voice chill cold see car park across street didn notice watch number beach license tim two men front seat get quick look face go past unless crazy hell two painter dick couple name harris geely name mean anything wait minute mike painter office evening shayne nod grimly pair petey officially commend slap around pull stake suppose felice perrin maybe specific order see make contact positive tim may wrong slide walk around block back cocktail lounge biscayne drive circle back pull beside park reporter look miss perrin interview make show hand beach cop stake admit reporter get official stand side bay as soon find geely harris come around lounge wait shayne open door side step timothy rourke groan dismally slide wheel thing talk mike shayne chuckle often add headline complain cross street walk swiftly southward circle back boulevard north block open restaurant stand end bar enjoy slug cognac rourke come six eight minute later reporter nod move beside bar shayne tell bartender bourbon water rourke tell two right harris geely make show identification could persuade call felice perrin shayne say happily get work tim take time drink beat exactly three minute go phone booth behind call police headquarters excite identify say couple drunk hell fight street well send patrol car hang fast come walk perrin address wait bartender bring rourke drink shayne lay twenty bill bar say low voice get date lady mister pay pint take know add conspiratorial wink candy dandy liquor quick candy sale anyhow sure bartender wink back palm bill turn away return moment pint brandy small paper sack slide counter shayne as detective slide pocket rourke ask sadly hell go mike make couple punk detective name geely harris wish god stay way afternoon three minute tim shayne stride blithely rourke check watch sip drink get dime ready make telephone call police outside shayne hesitate saw rourke park coupe directly front bar head south walk right door open get reload automatic glove compartment put hip pocket hop wouldn force use take care beach detective weight comfort hip side bay miami beach cop legal right ordinary citizen shayne pistol permit good go swiftly sidewalk toward park car two beach detective front seat tug brim hat low approach step street behind car stride around right side big paunchy man name geely side half seat toward hatchet companion back partially rest close door shayne turn handle jerk door open either men quite aware presence night geely grunt slide partly shayne left arm snake around neck help set solidly roadway swing right fist big gum jaw geely could straighten shayne step back let slump ground dive open door harris curse loudly try drag gun shoulder holster somewhat impede steer wheel shayne lock big hand around harris thin neck drag seat roadway hit sharp point chin 
